# Supplementary material for: Crystal structure and Hirshfeld surface analysis and of 2-ammoniumylmeth­yl-1H-benzimidazol-3-ium chloride monohydrate
Source: Acta Crystallogr E Crystallogr Commun. 2018 Sep 28;74(Pt 10):1517–20. doi: 10.1107/S205698901801335X (PMC6176449; doi:10.1107/S205698901801335X)
Supplement: Supplementary file 1 [file e-74-01517-sup1.cif]

##############################################################################
#                                                                            #
# This CIF contains the data in a paper accepted for publication in          #
# Acta Crystallographica Section E. It conforms to the requirements of       #
# Notes for Authors for Acta Crystallographica Section E, and has been       #
# peer reviewed under the auspices of the IUCr Commission on Journals.       #
#                                                                            #
# Full details of the Crystallographic Information File format               #
# are given in the paper "The Crystallographic Information File (CIF):       #
# a New Standard Archive File for Crystallography" by S. R. Hall, F. H.      #
# Allen and I. D. Brown [Acta Cryst. (1991), A47, 655-685].                  #
#                                                                            #
# The current version of the core CIF dictionary is obtainable from          #
# ftp://ftp.iucr.org/pub/cif_core.dic.                                       #
#                                                                            #
# Software is freely available for graphical display of the structure(s)     #
# in this CIF. For information consult the CIF software page                 #
# http://www.iucr.org/resources/cif/software.                                #
#                                                                            #
# This file may be used for bona fide research purposes within the           #
# scientific community so long as proper attribution is given to the journal # 
# article from which it was obtained.                                        #
#                                                                            #
##############################################################################
data_I
_audit_creation_method     'SHELXL-2017/1'
_journal_date_recd_electronic     2018-09-05
_journal_date_accepted     2018-09-19
_journal_name_full     'Acta Crystallographica, Section E'
_journal_year     2018
_journal_volume     74
_journal_issue     10
_journal_page_first     1517
_journal_page_last     1520
_journal_paper_category     GO
_journal_paper_doi     10.1107/S205698901801335X
_journal_coeditor_code     XU5941
_publ_contact_author_name     'Galyna G. Tsapyuk'
_publ_contact_author_address
;
Department of General Chemistry, O. O. Bohomolets National Medical University,
Shevchenko Blvd. 13, 01601 Kiev, Ukraine
;
_publ_contact_author_email     tsapyuk@ukr.net
_publ_contact_author_fax     '+380 44 2393393'
_publ_contact_author_phone     '+380 44 2393393'
_publ_section_title
;
Crystal structure and Hirshfeld surface analysis and of
2-ammoniumylmethyl-1<i>H</i>-benzimidazol-3-ium chloride monohydrate
;
loop_
    _publ_author_name
    _publ_author_footnote
    _publ_author_address
    'Sen, Pinar' .
;
Uskudar University, Faculty of Engineering and Natural Sciences,
Department of Forensic Science, 34662, Istanbul, Turkey
;
    'Kansiz, Sevgi' .
;
Ondokuz May\?is University, Faculty of Arts and Sciences, Department of Physics,
55139, Kurupelit, Samsun, Turkey
;
    'Dege, Necmi' .
;
Ondokuz May\?is University, Faculty of Arts and Sciences, Department of Physics,
55139, Kurupelit, Samsun, Turkey
;
    'Yildiz, S. Zeki' .
;
Sakarya University, Faculty of Arts and Sciences, Department of Chemistry,
54187 Sakarya, Turkey
;
    'Tsapyuk, Galyna G.' .
;
Department of General Chemistry, O. O. Bohomolets National Medical University,
Shevchenko Blvd. 13, 01601 Kiev, Ukraine
;
_publ_section_synopsis
;
In the crystal, the crystal packing is ordered <i>via</i> synergetic
contributions from N---H...Cl, O---H...Cl and N---H...O hydrogen bonds, which
together assemble the cations and anions into a three-dimensional framework.
;
_chemical_name_systematic
;
2-Ammoniumylmethyl-1<i>H</i>-benzimidazol-3-ium chloride monohydrate
;
_chemical_name_common     ?
_chemical_formula_moiety     'C8 H11 N3, Cl2, H2 O, '
_chemical_formula_sum     'C8 H13 Cl2 N3 O'
_chemical_formula_iupac     'C8 H11 N3 +, 2Cl -, H2 O, '
_chemical_formula_weight     238.11
_chemical_melting_point     ?
_space_group_crystal_system     triclinic
_space_group_name_H-M_alt     'P -1'
_space_group_name_Hall     '-P 1'
loop_
    _symmetry_equiv_pos_as_xyz
    'x, y, z'
    '-x, -y, -z'
_cell_length_a     6.9340(4)
_cell_length_b     12.1198(7)
_cell_length_c     19.2128(11)
_cell_angle_alpha     99.859(5)
_cell_angle_beta     90.647(5)
_cell_angle_gamma     90.247(5)
_cell_volume     1590.64(16)
_cell_formula_units_Z     6
_cell_measurement_reflns_used     18110
_cell_measurement_theta_min     1.71
_cell_measurement_theta_max     27.41
_cell_measurement_temperature     296(2)
_exptl_crystal_description     'prism'
_exptl_crystal_colour     'brown'
_exptl_crystal_size_max     0.570
_exptl_crystal_size_mid     0.503
_exptl_crystal_size_min     0.460
_exptl_crystal_density_diffrn     1.491
_exptl_crystal_density_meas     ?
_exptl_crystal_density_method     ?
_exptl_crystal_F_000     744
_exptl_absorpt_coefficient_mu     0.584
_exptl_absorpt_correction_type     integration
_exptl_absorpt_process_details
;
(X-RED32; Stoe & Cie, 2002)
;
_exptl_absorpt_correction_T_min     0.7877
_exptl_absorpt_correction_T_max     0.8276
_diffrn_ambient_temperature     296(2)
_diffrn_source     'sealed X-ray tube, 12 x 0.4 mm long-fine focus'
_diffrn_radiation_type     MoK\a
_diffrn_radiation_wavelength     0.71073
_diffrn_measurement_device_type     'Stoe IPDS 2'
_diffrn_measurement_method     'rotation method'
_diffrn_detector_area_resol_mean     6.67
_diffrn_reflns_number     16045
_diffrn_reflns_av_R_equivalents     0.0638
_diffrn_reflns_av_unetI/netI     0.0504
_diffrn_reflns_theta_min     1.705
_diffrn_reflns_theta_max     25.999
_diffrn_reflns_theta_full     25.999
_diffrn_measured_fraction_theta_max     1.000
_diffrn_measured_fraction_theta_full     1.000
_diffrn_reflns_limit_h_min     -8
_diffrn_reflns_limit_h_max     8
_diffrn_reflns_limit_k_min     -14
_diffrn_reflns_limit_k_max     14
_diffrn_reflns_limit_l_min     -23
_diffrn_reflns_limit_l_max     23
_refine_special_details     ?
_reflns_number_total     6254
_reflns_number_gt     5000
_reflns_threshold_expression     'I > 2\s(I)'
_refine_ls_structure_factor_coef     Fsqd
_refine_ls_matrix_type     full
_refine_ls_R_factor_all     0.0461
_refine_ls_R_factor_gt     0.0351
_refine_ls_wR_factor_gt     0.0874
_refine_ls_wR_factor_ref     0.0916
_refine_ls_goodness_of_fit_ref     0.956
_refine_ls_restrained_S_all     0.955
_refine_ls_number_reflns     6254
_refine_ls_number_parameters     536
_refine_ls_number_restraints     9
_refine_ls_hydrogen_treatment     refall
_refine_ls_weighting_scheme     calc
_refine_ls_weighting_details
                      'w=1/[\s^2^(Fo^2^)+(0.0560P)^2^] where P=(Fo^2^+2Fc^2^)/3'
_atom_sites_solution_hydrogens     difmap
_atom_sites_solution_primary     ?
_atom_sites_solution_secondary     ?
_refine_ls_shift/su_max     0.001
_refine_ls_shift/su_mean     0.000
_refine_diff_density_max     0.341
_refine_diff_density_min     -0.278
_refine_ls_extinction_method
;
SHELXL-2017/1 (Sheldrick 2015)
;
_refine_ls_extinction_coef     0.0327(17)
_refine_ls_extinction_expression
                                  'Fc^*^=kFc[1+0.001xFc^2^\l^3^/sin(2\q)]^-1/4^'
loop_
    _atom_type_symbol
    _atom_type_description
    _atom_type_scat_dispersion_real
    _atom_type_scat_dispersion_imag
    _atom_type_scat_source
    'C' 'C' 0.0033 0.0016
                         'International Tables Vol C Tables 4.2.6.8 and 6.1.1.4'
    'H' 'H' 0.0000 0.0000
                         'International Tables Vol C Tables 4.2.6.8 and 6.1.1.4'
    'Cl' 'Cl' 0.1484 0.1585
                         'International Tables Vol C Tables 4.2.6.8 and 6.1.1.4'
    'N' 'N' 0.0061 0.0033
                         'International Tables Vol C Tables 4.2.6.8 and 6.1.1.4'
    'O' 'O' 0.0106 0.0060
                         'International Tables Vol C Tables 4.2.6.8 and 6.1.1.4'
_computing_data_collection
;
X-AREA (Stoe & Cie, 2002)
;
_computing_cell_refinement
;
X-AREA (Stoe & Cie, 2002)
;
_computing_data_reduction
;
X-RED32 (Stoe & Cie, 2002)
;
_computing_structure_solution
;
WinGX (Farrugia, 2012)
;
_computing_structure_refinement
;
<i>SHELXL2017/1</i> (Sheldrick, 2015)
;
_computing_molecular_graphics
;
ORTEP-3 for Windows (Farrugia, 2012)
;
_computing_publication_material
;
WinGX (Farrugia, 2012) and PLATON (Spek, 2009)
;
loop_
    _atom_site_type_symbol
    _atom_site_label
    _atom_site_fract_x
    _atom_site_fract_y
    _atom_site_fract_z
    _atom_site_U_iso_or_equiv
    _atom_site_adp_type
    _atom_site_calc_flag
    _atom_site_occupancy
    _atom_site_disorder_assembly
    _atom_site_disorder_group
    Cl Cl1 1.44783(7) 0.25544(4) 0.93231(2) 0.04012(12) Uani d 1 . .
    Cl Cl4 0.55220(7) 0.93572(4) 0.73215(2) 0.03912(12) Uani d 1 . .
    Cl Cl5 0.44034(7) 0.39635(4) 0.59956(2) 0.04089(13) Uani d 1 . .
    Cl Cl3 0.85067(7) 0.04098(4) 0.91238(3) 0.04840(14) Uani d 1 . .
    Cl Cl6 -0.13546(8) 0.60301(5) 0.58937(3) 0.05432(15) Uani d 1 . .
    Cl Cl2 1.13465(8) 0.15568(5) 0.74387(3) 0.05337(15) Uani d 1 . .
    O O2 0.9557(2) 0.29533(13) 0.93050(9) 0.0492(3) Uani d 1 . .
    O O1 1.0439(2) -0.10288(14) 0.73035(9) 0.0517(4) Uani d 1 . .
    N N4 0.7622(2) 0.41261(12) 0.84094(8) 0.0332(3) Uani d 1 . .
    O O3 0.0525(2) 0.64579(14) 0.39493(9) 0.0553(4) Uani d 1 . .
    N N7 0.2335(2) 0.81071(13) 0.48888(8) 0.0333(3) Uani d 1 . .
    N N5 0.6592(2) 0.46067(13) 0.74372(9) 0.0347(3) Uani d 1 . .
    N N1 1.2273(2) -0.21584(13) 0.82407(8) 0.0334(3) Uani d 1 . .
    N N2 1.3362(2) -0.25722(14) 0.92226(9) 0.0376(4) Uani d 1 . .
    N N8 0.3400(2) 0.90994(13) 0.58704(9) 0.0358(3) Uani d 1 . .
    N N6 0.7067(3) 0.17781(15) 0.79023(10) 0.0427(4) Uani d 1 . .
    N N9 0.2868(3) 0.60170(15) 0.53791(10) 0.0447(4) Uani d 1 . .
    N N3 1.2803(3) 0.02017(15) 0.86850(10) 0.0421(4) Uani d 1 . .
    C C14 0.7037(2) 0.55975(14) 0.78881(9) 0.0314(4) Uani d 1 . .
    C C22 0.2942(2) 0.98527(15) 0.54300(9) 0.0323(4) Uani d 1 . .
    C C9 0.7708(2) 0.52904(14) 0.85148(9) 0.0315(4) Uani d 1 . .
    C C15 0.6935(2) 0.37525(15) 0.77671(9) 0.0335(4) Uani d 1 . .
    C C1 1.2214(2) -0.33227(14) 0.81587(9) 0.0324(4) Uani d 1 . .
    C C17 0.2255(2) 0.92225(14) 0.48021(9) 0.0319(4) Uani d 1 . .
    C C10 0.8268(3) 0.60738(16) 0.90934(10) 0.0369(4) Uani d 1 . .
    C C18 0.1652(2) 0.97150(16) 0.42385(10) 0.0355(4) Uani d 1 . .
    C C7 1.2981(2) -0.17423(15) 0.88773(9) 0.0339(4) Uani d 1 . .
    C C2 1.1642(3) -0.41361(16) 0.75996(10) 0.0377(4) Uani d 1 . .
    C C6 1.2930(2) -0.35839(15) 0.87927(10) 0.0349(4) Uani d 1 . .
    C C13 0.6926(3) 0.67112(16) 0.78093(11) 0.0385(4) Uani d 1 . .
    C C23 0.3047(2) 0.80652(15) 0.55283(9) 0.0342(4) Uani d 1 . .
    C C20 0.2469(3) 1.15029(16) 0.49646(11) 0.0392(4) Uani d 1 . .
    C C21 0.3055(3) 1.10154(16) 0.55279(11) 0.0382(4) Uani d 1 . .
    C C12 0.7490(3) 0.74911(16) 0.83844(11) 0.0394(4) Uani d 1 . .
    C C5 1.3092(3) -0.46915(17) 0.88878(11) 0.0421(4) Uani d 1 . .
    C C19 0.1785(3) 1.08684(16) 0.43313(10) 0.0389(4) Uani d 1 . .
    C C4 1.2532(3) -0.54982(17) 0.83351(12) 0.0443(5) Uani d 1 . .
    C C11 0.8145(3) 0.71817(16) 0.90146(11) 0.0401(4) Uani d 1 . .
    C C8 1.3424(3) -0.05475(17) 0.91637(11) 0.0414(4) Uani d 1 . .
    C C16 0.6469(3) 0.25681(17) 0.74466(11) 0.0428(4) Uani d 1 . .
    C C3 1.1819(3) -0.52313(17) 0.77020(12) 0.0423(4) Uani d 1 . .
    C C24 0.3525(3) 0.70519(18) 0.58323(12) 0.0458(5) Uani d 1 . .
    H H2 1.384(3) -0.2526(17) 0.9558(11) 0.028(5) Uiso d 1 . .
    H H18 0.111(3) 0.9325(18) 0.3840(12) 0.044(6) Uiso d 1 . .
    H H10 0.873(3) 0.5879(16) 0.9522(11) 0.033(5) Uiso d 1 . .
    H H2A 1.108(3) -0.3947(17) 0.7161(11) 0.039(5) Uiso d 1 . .
    H H11 0.854(3) 0.7742(19) 0.9433(11) 0.046(6) Uiso d 1 . .
    H H19 0.136(3) 1.1218(17) 0.3927(11) 0.039(5) Uiso d 1 . .
    H H20 0.255(3) 1.223(2) 0.5012(12) 0.048(6) Uiso d 1 . .
    H H13 0.649(3) 0.6891(17) 0.7361(11) 0.039(5) Uiso d 1 . .
    H H12 0.740(3) 0.816(2) 0.8342(12) 0.050(6) Uiso d 1 . .
    H H21 0.350(3) 1.1439(19) 0.5987(12) 0.047(6) Uiso d 1 . .
    H H5 1.355(3) -0.4842(19) 0.9333(12) 0.050(6) Uiso d 1 . .
    H H4 1.264(3) -0.6238(19) 0.8385(11) 0.040(5) Uiso d 1 . .
    H H5A 0.608(3) 0.4556(18) 0.7041(12) 0.041(6) Uiso d 1 . .
    H H1 1.179(3) -0.179(2) 0.7956(13) 0.055(7) Uiso d 1 . .
    H H4A 0.811(3) 0.372(2) 0.8683(12) 0.052(6) Uiso d 1 . .
    H H8 0.393(3) 0.9236(17) 0.6251(12) 0.036(5) Uiso d 1 . .
    H H24A 0.291(3) 0.710(2) 0.6289(13) 0.058(7) Uiso d 1 . .
    H H24B 0.491(5) 0.697(3) 0.5884(17) 0.101(10) Uiso d 1 . .
    H H7 0.183(4) 0.757(2) 0.4601(14) 0.063(7) Uiso d 1 . .
    H H9A 0.167(4) 0.600(2) 0.5354(13) 0.058(7) Uiso d 1 . .
    H H16A 0.518(4) 0.253(2) 0.7334(15) 0.076(8) Uiso d 1 . .
    H H9B 0.325(4) 0.551(2) 0.5559(13) 0.055(7) Uiso d 1 . .
    H H9C 0.336(4) 0.593(2) 0.4891(16) 0.080(9) Uiso d 1 . .
    H H16B 0.709(3) 0.2385(19) 0.7019(13) 0.052(6) Uiso d 1 . .
    H H3C 1.143(3) -0.581(2) 0.7340(12) 0.050(6) Uiso d 1 . .
    H H8A 1.472(4) -0.045(2) 0.9269(13) 0.061(7) Uiso d 1 . .
    H H8B 1.282(4) -0.035(2) 0.9596(14) 0.066(7) Uiso d 1 . .
    H H6A 0.831(4) 0.176(2) 0.7947(13) 0.061(8) Uiso d 1 . .
    H H6B 0.660(3) 0.194(2) 0.8388(14) 0.059(7) Uiso d 1 . .
    H H6C 0.667(4) 0.118(3) 0.7738(15) 0.065(8) Uiso d 1 . .
    H H2C 0.920(3) 0.2322(16) 0.9337(14) 0.063(8) Uiso d 1 . .
    H H2D 1.072(2) 0.289(2) 0.9267(17) 0.098(12) Uiso d 1 . .
    H H3A 1.316(4) 0.087(3) 0.8871(16) 0.086(10) Uiso d 1 . .
    H H3B 1.330(3) 0.000(2) 0.8197(14) 0.060(7) Uiso d 1 . .
    H H3 1.154(4) 0.022(2) 0.8652(12) 0.056(7) Uiso d 1 . .
    H H3D -0.062(3) 0.649(3) 0.3941(19) 0.106(12) Uiso d 1 . .
    H H3E 0.082(4) 0.5804(16) 0.3962(15) 0.071(9) Uiso d 1 . .
    H H1A 0.926(3) -0.102(3) 0.7339(18) 0.100(12) Uiso d 1 . .
    H H2B 1.076(4) -0.0391(16) 0.7286(15) 0.069(9) Uiso d 1 . .
loop_
    _atom_site_aniso_label
    _atom_site_aniso_U_11
    _atom_site_aniso_U_22
    _atom_site_aniso_U_33
    _atom_site_aniso_U_12
    _atom_site_aniso_U_13
    _atom_site_aniso_U_23
    Cl1 0.0439(2) 0.0399(2) 0.0360(2) 0.00037(18) -0.00373(18) 0.00530(18)
    Cl4 0.0430(2) 0.0388(2) 0.0348(2) -0.00156(18) -0.00346(18) 0.00436(18)
    Cl5 0.0447(3) 0.0395(2) 0.0378(2) -0.00330(18) -0.00542(18) 0.00547(18)
    Cl3 0.0486(3) 0.0458(3) 0.0518(3) -0.0026(2) 0.0038(2) 0.0112(2)
    Cl6 0.0503(3) 0.0508(3) 0.0615(3) 0.0005(2) -0.0013(2) 0.0085(2)
    Cl2 0.0491(3) 0.0519(3) 0.0600(3) -0.0049(2) -0.0007(2) 0.0126(2)
    O2 0.0490(9) 0.0458(9) 0.0538(9) -0.0016(7) -0.0076(7) 0.0121(7)
    O1 0.0475(9) 0.0546(9) 0.0566(9) -0.0045(7) -0.0098(7) 0.0209(8)
    N4 0.0346(7) 0.0320(7) 0.0337(8) 0.0003(6) -0.0023(6) 0.0071(6)
    O3 0.0496(9) 0.0456(9) 0.0652(10) 0.0011(7) -0.0110(8) -0.0056(7)
    N7 0.0323(7) 0.0331(8) 0.0331(8) -0.0025(6) -0.0008(6) 0.0017(6)
    N5 0.0336(8) 0.0387(8) 0.0314(8) 0.0013(6) -0.0032(6) 0.0047(6)
    N1 0.0317(7) 0.0359(8) 0.0341(8) -0.0008(6) -0.0022(6) 0.0106(6)
    N2 0.0333(8) 0.0494(10) 0.0314(9) -0.0017(7) -0.0053(7) 0.0107(7)
    N8 0.0342(8) 0.0420(9) 0.0298(8) -0.0059(6) -0.0038(6) 0.0028(6)
    N6 0.0505(11) 0.0310(9) 0.0451(10) -0.0057(8) 0.0012(8) 0.0025(7)
    N9 0.0501(11) 0.0375(9) 0.0485(11) 0.0051(8) 0.0010(8) 0.0128(8)
    N3 0.0469(10) 0.0358(9) 0.0426(10) -0.0042(7) 0.0018(8) 0.0034(7)
    C14 0.0264(8) 0.0346(9) 0.0331(9) 0.0007(6) 0.0018(7) 0.0052(7)
    C22 0.0265(8) 0.0378(9) 0.0315(9) -0.0035(7) 0.0011(7) 0.0027(7)
    C9 0.0275(8) 0.0312(8) 0.0357(9) -0.0003(6) 0.0023(7) 0.0054(7)
    C15 0.0295(8) 0.0347(9) 0.0353(9) 0.0001(7) 0.0003(7) 0.0029(7)
    C1 0.0266(8) 0.0355(9) 0.0361(9) -0.0010(7) 0.0026(7) 0.0093(7)
    C17 0.0274(8) 0.0337(9) 0.0334(9) -0.0023(6) 0.0034(7) 0.0019(7)
    C10 0.0349(9) 0.0406(10) 0.0343(9) -0.0015(7) 0.0003(7) 0.0042(8)
    C18 0.0306(8) 0.0423(10) 0.0320(9) -0.0003(7) 0.0002(7) 0.0016(8)
    C7 0.0287(8) 0.0391(9) 0.0343(9) -0.0018(7) 0.0006(7) 0.0073(7)
    C2 0.0319(9) 0.0440(10) 0.0371(10) -0.0025(7) 0.0017(7) 0.0066(8)
    C6 0.0269(8) 0.0417(10) 0.0378(9) 0.0014(7) 0.0008(7) 0.0112(8)
    C13 0.0334(9) 0.0399(10) 0.0442(11) 0.0032(7) 0.0036(8) 0.0130(8)
    C23 0.0291(8) 0.0384(9) 0.0353(9) -0.0026(7) 0.0008(7) 0.0066(7)
    C20 0.0344(9) 0.0343(10) 0.0485(11) -0.0028(8) 0.0075(8) 0.0051(8)
    C21 0.0318(9) 0.0384(10) 0.0408(10) -0.0061(7) 0.0020(8) -0.0030(8)
    C12 0.0359(9) 0.0307(9) 0.0519(12) 0.0024(7) 0.0068(8) 0.0076(8)
    C5 0.0339(9) 0.0470(11) 0.0498(12) 0.0041(8) 0.0033(8) 0.0202(9)
    C19 0.0349(9) 0.0419(10) 0.0412(10) 0.0012(7) 0.0053(8) 0.0100(8)
    C4 0.0354(10) 0.0389(10) 0.0608(13) 0.0044(8) 0.0106(9) 0.0146(10)
    C11 0.0351(9) 0.0367(10) 0.0457(11) -0.0036(7) 0.0058(8) -0.0013(8)
    C8 0.0423(11) 0.0437(11) 0.0362(10) -0.0059(8) -0.0033(9) 0.0017(8)
    C16 0.0494(12) 0.0369(10) 0.0398(11) -0.0013(8) -0.0073(9) -0.0001(8)
    C3 0.0349(9) 0.0401(10) 0.0509(12) -0.0025(8) 0.0069(8) 0.0044(9)
    C24 0.0478(11) 0.0460(11) 0.0456(12) -0.0031(9) -0.0062(9) 0.0141(9)
_geom_special_details
;
 All esds (except the esd in the dihedral angle between two l.s. planes)
 are estimated using the full covariance matrix.  The cell esds are taken
 into account individually in the estimation of esds in distances, angles
 and torsion angles; correlations between esds in cell parameters are only
 used when they are defined by crystal symmetry.  An approximate (isotropic)
 treatment of cell esds is used for estimating esds involving l.s. planes.
;
loop_
    _geom_bond_atom_site_label_1
    _geom_bond_atom_site_label_2
    _geom_bond_site_symmetry_2
    _geom_bond_distance
    _geom_bond_publ_flag
    O2 H2C . 0.817(16) ?
    O2 H2D . 0.812(17) ?
    O1 H1A . 0.819(17) ?
    O1 H2B . 0.810(16) ?
    N1 C7 . 1.328(2) y
    N1 C1 . 1.393(2) ?
    N1 H1 . 0.83(2) ?
    N2 C7 . 1.322(2) y
    N2 C6 . 1.386(3) ?
    N2 H2 . 0.71(2) ?
    N3 C8 . 1.461(3) y
    N3 H3A . 0.87(4) ?
    N3 H3B . 0.99(3) ?
    N3 H3 . 0.88(3) ?
    N4 C15 . 1.322(2) y
    N4 C9 . 1.392(2) ?
    N4 H4A . 0.85(2) ?
    N5 C15 . 1.324(2) y
    N5 C14 . 1.386(2) ?
    N5 H5A . 0.83(2) ?
    N6 C16 . 1.462(3) y
    N6 H6A . 0.86(3) ?
    N6 H6B . 0.98(3) ?
    N6 H6C . 0.79(3) ?
    O3 H3D . 0.796(17) ?
    O3 H3E . 0.822(16) ?
    N7 C23 . 1.328(2) y
    N7 C17 . 1.391(2) ?
    N7 H7 . 0.85(3) ?
    N8 C23 . 1.332(2) y
    N8 C22 . 1.383(2) ?
    N8 H8 . 0.80(2) ?
    N9 C24 . 1.467(3) y
    N9 H9A . 0.83(3) ?
    N9 H9B . 0.80(3) ?
    N9 H9C . 0.99(3) ?
    C14 C13 . 1.386(2) ?
    C14 C9 . 1.395(2) ?
    C22 C17 . 1.391(2) ?
    C22 C21 . 1.391(3) ?
    C9 C10 . 1.383(3) ?
    C15 C16 . 1.494(3) ?
    C1 C2 . 1.381(3) ?
    C1 C6 . 1.396(2) ?
    C17 C18 . 1.384(2) ?
    C10 C11 . 1.380(3) ?
    C10 H10 . 0.95(2) ?
    C18 C19 . 1.381(3) ?
    C18 H18 . 0.91(2) ?
    C7 C8 . 1.488(3) ?
    C2 C3 . 1.381(3) ?
    C2 H2A . 0.99(2) ?
    C6 C5 . 1.390(3) ?
    C13 C12 . 1.377(3) ?
    C13 H13 . 0.97(2) ?
    C23 C24 . 1.484(3) ?
    C20 C21 . 1.377(3) ?
    C20 C19 . 1.400(3) ?
    C20 H20 . 0.87(2) ?
    C21 H21 . 0.99(2) ?
    C12 C11 . 1.399(3) ?
    C12 H12 . 0.83(2) ?
    C5 C4 . 1.366(3) ?
    C5 H5 . 0.96(2) ?
    C19 H19 . 0.99(2) ?
    C4 C3 . 1.397(3) ?
    C4 H4 . 0.92(2) ?
    C11 H11 . 0.99(2) ?
    C8 H8A . 0.92(3) ?
    C8 H8B . 0.93(3) ?
    C16 H16A . 0.92(3) ?
    C16 H16B . 0.93(2) ?
    C3 H3C . 0.93(2) ?
    C24 H24A . 0.97(2) ?
    C24 H24B . 0.97(3) ?
loop_
    _geom_angle_atom_site_label_1
    _geom_angle_atom_site_label_2
    _geom_angle_atom_site_label_3
    _geom_angle_site_symmetry_1
    _geom_angle_site_symmetry_3
    _geom_angle
    _geom_angle_publ_flag
    H2C O2 H2D . . 104(2) ?
    H1A O1 H2B . . 106(2) ?
    C15 N4 C9 . . 108.99(15) ?
    C15 N4 H4A . . 124.8(16) ?
    C9 N4 H4A . . 125.4(16) ?
    H3D O3 H3E . . 107(2) ?
    C23 N7 C17 . . 108.55(16) ?
    C23 N7 H7 . . 126.6(17) ?
    C17 N7 H7 . . 124.0(17) ?
    C15 N5 C14 . . 109.14(15) ?
    C15 N5 H5A . . 124.9(15) ?
    C14 N5 H5A . . 125.6(15) ?
    C7 N1 C1 . . 109.27(15) ?
    C7 N1 H1 . . 125.7(17) ?
    C1 N1 H1 . . 124.5(17) ?
    C7 N2 C6 . . 109.38(16) ?
    C7 N2 H2 . . 126.4(17) ?
    C6 N2 H2 . . 123.7(17) ?
    C23 N8 C22 . . 108.85(15) ?
    C23 N8 H8 . . 123.7(15) ?
    C22 N8 H8 . . 127.0(15) ?
    C16 N6 H6A . . 111.4(17) ?
    C16 N6 H6B . . 115.5(14) ?
    H6A N6 H6B . . 104(2) ?
    C16 N6 H6C . . 109(2) ?
    H6A N6 H6C . . 110(3) ?
    H6B N6 H6C . . 107(2) ?
    C24 N9 H9A . . 110.4(18) ?
    C24 N9 H9B . . 106.7(18) ?
    H9A N9 H9B . . 109(2) ?
    C24 N9 H9C . . 113.6(17) ?
    H9A N9 H9C . . 108(2) ?
    H9B N9 H9C . . 109(2) ?
    C8 N3 H3A . . 108(2) ?
    C8 N3 H3B . . 114.2(14) ?
    H3A N3 H3B . . 111(2) ?
    C8 N3 H3 . . 111.0(16) ?
    H3A N3 H3 . . 106(3) ?
    H3B N3 H3 . . 107(2) ?
    C13 C14 N5 . . 132.44(17) ?
    C13 C14 C9 . . 121.46(17) ?
    N5 C14 C9 . . 106.11(15) ?
    N8 C22 C17 . . 106.45(15) ?
    N8 C22 C21 . . 131.74(17) ?
    C17 C22 C21 . . 121.81(17) ?
    C10 C9 N4 . . 131.77(16) ?
    C10 C9 C14 . . 122.19(16) ?
    N4 C9 C14 . . 106.02(15) ?
    N4 C15 N5 . . 109.73(16) ?
    N4 C15 C16 . . 127.44(16) ?
    N5 C15 C16 . . 122.72(16) ?
    C2 C1 N1 . . 131.96(16) ?
    C2 C1 C6 . . 122.37(17) ?
    N1 C1 C6 . . 105.66(16) ?
    C18 C17 C22 . . 121.97(16) ?
    C18 C17 N7 . . 131.61(17) ?
    C22 C17 N7 . . 106.41(15) ?
    C11 C10 C9 . . 116.19(17) ?
    C11 C10 H10 . . 120.6(12) ?
    C9 C10 H10 . . 123.2(12) ?
    C19 C18 C17 . . 116.33(18) ?
    C19 C18 H18 . . 120.3(14) ?
    C17 C18 H18 . . 123.2(14) ?
    N2 C7 N1 . . 109.33(16) ?
    N2 C7 C8 . . 123.45(17) ?
    N1 C7 C8 . . 127.11(16) ?
    C3 C2 C1 . . 116.08(18) ?
    C3 C2 H2A . . 121.8(12) ?
    C1 C2 H2A . . 122.0(12) ?
    N2 C6 C5 . . 132.85(18) ?
    N2 C6 C1 . . 106.35(15) ?
    C5 C6 C1 . . 120.80(18) ?
    C12 C13 C14 . . 116.35(17) ?
    C12 C13 H13 . . 124.6(12) ?
    C14 C13 H13 . . 119.1(12) ?
    N7 C23 N8 . . 109.72(16) ?
    N7 C23 C24 . . 127.55(18) ?
    N8 C23 C24 . . 122.63(17) ?
    C21 C20 C19 . . 122.08(18) ?
    C21 C20 H20 . . 117.6(16) ?
    C19 C20 H20 . . 120.3(15) ?
    C20 C21 C22 . . 116.12(18) ?
    C20 C21 H21 . . 124.1(13) ?
    C22 C21 H21 . . 119.7(13) ?
    C13 C12 C11 . . 122.09(18) ?
    C13 C12 H12 . . 116.6(16) ?
    C11 C12 H12 . . 121.3(16) ?
    C4 C5 C6 . . 116.97(18) ?
    C4 C5 H5 . . 124.2(14) ?
    C6 C5 H5 . . 118.8(14) ?
    C18 C19 C20 . . 121.68(18) ?
    C18 C19 H19 . . 116.2(12) ?
    C20 C19 H19 . . 122.1(12) ?
    C5 C4 C3 . . 121.94(19) ?
    C5 C4 H4 . . 118.4(13) ?
    C3 C4 H4 . . 119.6(13) ?
    C10 C11 C12 . . 121.71(19) ?
    C10 C11 H11 . . 115.9(12) ?
    C12 C11 H11 . . 122.3(12) ?
    N3 C8 C7 . . 112.34(16) ?
    N3 C8 H8A . . 110.4(16) ?
    C7 C8 H8A . . 110.8(16) ?
    N3 C8 H8B . . 109.5(16) ?
    C7 C8 H8B . . 109.3(16) ?
    H8A C8 H8B . . 104(2) ?
    N6 C16 C15 . . 112.13(17) ?
    N6 C16 H16A . . 113.4(18) ?
    C15 C16 H16A . . 108.1(18) ?
    N6 C16 H16B . . 108.5(14) ?
    C15 C16 H16B . . 109.5(15) ?
    H16A C16 H16B . . 105(2) ?
    C2 C3 C4 . . 121.8(2) ?
    C2 C3 H3C . . 118.8(14) ?
    C4 C3 H3C . . 119.4(14) ?
    N9 C24 C23 . . 112.39(17) ?
    N9 C24 H24A . . 108.5(15) ?
    C23 C24 H24A . . 109.0(14) ?
    N9 C24 H24B . . 105(2) ?
    C23 C24 H24B . . 112(2) ?
    H24A C24 H24B . . 110(2) ?
loop_
    _geom_torsion_atom_site_label_1
    _geom_torsion_atom_site_label_2
    _geom_torsion_atom_site_label_3
    _geom_torsion_atom_site_label_4
    _geom_torsion_site_symmetry_1
    _geom_torsion_site_symmetry_2
    _geom_torsion_site_symmetry_3
    _geom_torsion_site_symmetry_4
    _geom_torsion
    _geom_torsion_publ_flag
    C15 N5 C14 C13 . . . . -179.30(18) ?
    C15 N5 C14 C9 . . . . 0.93(19) ?
    C23 N8 C22 C17 . . . . 1.03(19) ?
    C23 N8 C22 C21 . . . . -179.49(17) ?
    C15 N4 C9 C10 . . . . 178.27(18) ?
    C15 N4 C9 C14 . . . . -0.41(18) ?
    C13 C14 C9 C10 . . . . 1.1(3) ?
    N5 C14 C9 C10 . . . . -179.15(15) ?
    C13 C14 C9 N4 . . . . 179.89(15) ?
    N5 C14 C9 N4 . . . . -0.31(18) ?
    C9 N4 C15 N5 . . . . 1.02(19) ?
    C9 N4 C15 C16 . . . . -175.38(18) ?
    C14 N5 C15 N4 . . . . -1.22(19) ?
    C14 N5 C15 C16 . . . . 175.38(16) ?
    C7 N1 C1 C2 . . . . -178.68(18) ?
    C7 N1 C1 C6 . . . . 0.28(18) ?
    N8 C22 C17 C18 . . . . 179.76(15) ?
    C21 C22 C17 C18 . . . . 0.2(2) ?
    N8 C22 C17 N7 . . . . -0.25(17) ?
    C21 C22 C17 N7 . . . . -179.79(15) ?
    C23 N7 C17 C18 . . . . 179.37(18) ?
    C23 N7 C17 C22 . . . . -0.62(18) ?
    N4 C9 C10 C11 . . . . -179.14(17) ?
    C14 C9 C10 C11 . . . . -0.6(2) ?
    C22 C17 C18 C19 . . . . 0.5(2) ?
    N7 C17 C18 C19 . . . . -179.44(17) ?
    C6 N2 C7 N1 . . . . 1.4(2) ?
    C6 N2 C7 C8 . . . . -175.02(16) ?
    C1 N1 C7 N2 . . . . -1.02(19) ?
    C1 N1 C7 C8 . . . . 175.20(17) ?
    N1 C1 C2 C3 . . . . 178.75(17) ?
    C6 C1 C2 C3 . . . . -0.1(2) ?
    C7 N2 C6 C5 . . . . 178.55(18) ?
    C7 N2 C6 C1 . . . . -1.15(19) ?
    C2 C1 C6 N2 . . . . 179.60(15) ?
    N1 C1 C6 N2 . . . . 0.52(18) ?
    C2 C1 C6 C5 . . . . -0.1(3) ?
    N1 C1 C6 C5 . . . . -179.23(15) ?
    N5 C14 C13 C12 . . . . 179.48(17) ?
    C9 C14 C13 C12 . . . . -0.8(2) ?
    C17 N7 C23 N8 . . . . 1.29(19) ?
    C17 N7 C23 C24 . . . . -175.17(18) ?
    C22 N8 C23 N7 . . . . -1.5(2) ?
    C22 N8 C23 C24 . . . . 175.21(16) ?
    C19 C20 C21 C22 . . . . 0.5(3) ?
    N8 C22 C21 C20 . . . . 179.87(17) ?
    C17 C22 C21 C20 . . . . -0.7(2) ?
    C14 C13 C12 C11 . . . . 0.2(3) ?
    N2 C6 C5 C4 . . . . -179.37(18) ?
    C1 C6 C5 C4 . . . . 0.3(3) ?
    C17 C18 C19 C20 . . . . -0.8(3) ?
    C21 C20 C19 C18 . . . . 0.3(3) ?
    C6 C5 C4 C3 . . . . -0.3(3) ?
    C9 C10 C11 C12 . . . . 0.0(3) ?
    C13 C12 C11 C10 . . . . 0.2(3) ?
    N2 C7 C8 N3 . . . . -178.27(17) ?
    N1 C7 C8 N3 . . . . 6.0(3) ?
    N4 C15 C16 N6 . . . . -6.7(3) ?
    N5 C15 C16 N6 . . . . 177.37(17) ?
    C1 C2 C3 C4 . . . . 0.1(3) ?
    C5 C4 C3 C2 . . . . 0.1(3) ?
    N7 C23 C24 N9 . . . . -8.3(3) ?
    N8 C23 C24 N9 . . . . 175.69(17) ?
loop_
    _geom_hbond_atom_site_label_D
    _geom_hbond_atom_site_label_H
    _geom_hbond_atom_site_label_A
    _geom_hbond_site_symmetry_A
    _geom_hbond_distance_DH
    _geom_hbond_distance_HA
    _geom_hbond_distance_DA
    _geom_hbond_angle_DHA
    O1 H1A Cl4 1_545 0.82(2) 2.63(2) 3.4431(15) 168(3)
    O1 H2B Cl2 . 0.81(2) 2.36(2) 3.1598(18) 169(3)
    O2 H2C Cl3 . 0.82(2) 2.33(2) 3.1244(17) 165(2)
    O2 H2D Cl1 . 0.813(14) 2.643(14) 3.4492(15) 171(3)
    O3 H3D Cl5 2_566 0.80(2) 2.69(2) 3.4586(15) 164(3)
    O3 H3E Cl6 2_566 0.82(2) 2.32(2) 3.1364(18) 173(3)
    N1 H1 O1 . 0.83(2) 1.92(2) 2.746(2) 174(2)
    N2 H2 Cl1 2_857 0.71(2) 2.44(2) 3.1519(17) 175(2)
    N3 H3 Cl3 . 0.88(3) 2.30(3) 3.105(2) 153(2)
    N3 H3A Cl1 . 0.86(4) 2.26(3) 3.119(2) 173(3)
    N3 H3B Cl4 1_645 0.99(3) 2.33(2) 3.267(2) 156.8(19)
    N4 H4A O2 . 0.85(2) 1.91(2) 2.754(2) 171(2)
    N5 H5A Cl5 . 0.83(2) 2.31(2) 3.1205(17) 165(2)
    N6 H6A Cl2 . 0.87(3) 2.33(3) 3.107(2) 150(2)
    N6 H6B Cl1 1_455 0.98(3) 2.36(2) 3.287(2) 158.2(18)
    N6 H6C Cl4 1_545 0.79(3) 2.35(4) 3.1347(19) 176(3)
    N7 H7 O3 . 0.85(3) 1.89(3) 2.742(2) 175(3)
    N8 H8 Cl4 . 0.81(2) 2.31(2) 3.1049(17) 172(2)
    N9 H9A Cl6 . 0.83(3) 2.35(3) 3.100(2) 151(2)
    N9 H9B Cl5 . 0.80(3) 2.32(2) 3.120(2) 176(2)
    N9 H9C Cl5 2_666 0.99(3) 2.34(3) 3.270(2) 157(2)
    C4 H4 Cl1 1_545 0.92(2) 2.81(2) 3.535(2) 136.7(16)
    C8 H8B Cl3 2_757 0.93(3) 2.65(3) 3.544(2) 162(2)
_shelx_space_group_comment
;
The symmetry employed for this shelxl refinement is uniquely defined
by the following loop, which should always be used as a source of
symmetry information in preference to the above space-group names.
They are only intended as comments.
;
_shelx_estimated_absorpt_T_min     ?
_shelx_estimated_absorpt_T_max     ?
_shelx_hkl_file
;
   1   0   0  266.70    9.63   0
  -1   0   0  262.60    9.31   0
   1   0   0  286.49    9.65   0
  -2   0   0 6204.62   28.90   0
   2   0   0 7244.13   31.81   0
   2   0   0 6779.31   30.13   0
   3   0   0  108.93    5.45   0
   3   0   0  104.06    4.04   0
  -3   0   0   95.57    3.95   0
  -4   0   0    3.37    3.73   0
   4   0   0    3.80    2.75   0
   4   0   0    4.48    4.60   0
   5   0   0  218.77    5.26   0
   5   0   0  231.59    5.01   0
  -5   0   0  196.13    4.33   0
  -6   0   0   64.72    3.33   0
   6   0   0   65.99    3.57   0
   6   0   0   73.64    3.98   0
   7   0   0  394.72    7.58   0
  -7   0   0  306.79    6.08   0
   7   0   0  361.65    6.69   0
   8   0   0   90.26    5.17   0
   8   0   0   80.56    4.33   0
  -8   0   0   99.54    5.08   0
   8  -1   0    7.48    3.42   0
  -8   1   0    5.29    3.15   0
   8  -1   0    5.34    4.27   0
  -7   1   0    3.42    4.10   0
   7  -1   0    5.70    3.05   0
   7  -1   0    6.68    5.38   0
   6  -1   0  274.14    6.72   0
  -6   1   0  249.29    5.21   0
   6  -1   0  248.94    5.36   0
  -5   1   0    7.18    2.60   0
   5  -1   0    8.95    4.45   0
   5  -1   0    8.35    3.80   0
   4  -1   0 2035.51   11.78   0
   4  -1   0 2425.79   15.13   0
  -4   1   0 2165.16   12.24   0
  -3   1   0  446.70    6.48   0
   3  -1   0  494.66    7.77   0
   3  -1   0  482.50    7.24   0
   2  -1   0  773.85    9.55   0
  -2   1   0  704.60    9.01   0
  -1   1   0  609.93   10.69   0
   1  -1   0  611.62   11.14   0
   0   1   0    4.73    5.49   0
   0   1   0    4.86    8.09   0
   0  -1   0    5.32    6.86   0
   0  -1   0    5.65    5.54   0
  -1  -1   0  902.01   18.70   0
   1   1   0  908.62   13.95   0
  -1  -1   0  928.59   13.87   0
   1   1   0  899.37   19.10   0
  -2  -1   0  190.50    7.04   0
   2   1   0  208.22    6.12   0
  -2  -1   0  212.63    6.78   0
   2   1   0  199.35    7.28   0
   3   1   0 1152.33   11.21   0
  -3  -1   0 1217.31   11.63   0
   3   1   0 1374.13   11.44   0
   4   1   0 1290.34   10.49   0
   4   1   0 1487.41   10.91   0
  -4  -1   0 1304.96   10.40   0
   5   1   0   47.17    3.60   0
   5   1   0   50.05    4.44   0
  -5  -1   0   45.03    4.12   0
   6   1   0  613.34    7.21   0
   6   1   0  591.76    7.80   0
  -6  -1   0  550.62    6.49   0
   7   1   0   11.57    4.66   0
   7   1   0    8.92    3.84   0
  -7  -1   0   11.15    3.03   0
   8   1   0    2.16    4.15   0
  -8  -1   0    0.72    2.95   0
   8   1   0    1.17    3.29   0
   8  -2   0    9.31    4.18   0
  -8   2   0    2.64    4.26   0
   8  -2   0    4.47    3.64   0
   7  -2   0   41.42    4.24   0
  -7   2   0   38.92    4.29   0
   7  -2   0   41.72    3.43   0
   6  -2   0   77.64    3.52   0
   6  -2   0   71.55    4.26   0
  -6   2   0   63.02    4.02   0
   5  -2   0    6.27    2.64   0
   5  -2   0   10.46    4.81   0
  -5   2   0    3.17    2.66   0
   4  -2   0    2.72    2.75   0
   4  -2   0    2.87    4.54   0
  -4   2   0    1.59    3.70   0
   3  -2   0  301.62    5.24   0
  -3   2   0  315.74    5.75   0
  -2   2   0  332.99    5.99   0
   2  -2   0  360.82    6.84   0
  -1   2   0    2.47    2.90   0
   1  -2   0    0.60    4.14   0
   0  -2   0  434.90   11.80   0
   0   2   0  373.45    9.69   0
   0   2   0  441.76   12.17   0
   0  -2   0  369.69    9.68   0
  -1  -2   0  299.27   10.46   0
   1   2   0  300.35   10.24   0
   1   2   0  379.29    9.09   0
  -1  -2   0  371.33    8.31   0
  -2  -2   0  195.72    7.64   0
   2   2   0  216.96    8.05   0
  -2  -2   0  218.67    5.72   0
   2   2   0  223.83    6.79   0
   3   2   0  119.71    4.68   0
   3   2   0  136.94    5.58   0
  -3  -2   0  113.55    5.23   0
  -3  -2   0  129.59    4.38   0
  -4  -2   0  323.16    5.94   0
   4   2   0  367.05    5.88   0
   4   2   0  362.92    6.80   0
   5   2   0   29.74    3.35   0
  -5  -2   0   28.25    3.07   0
   5   2   0   33.40    3.64   0
   6   2   0   24.22    4.45   0
   6   2   0   24.20    5.24   0
  -6  -2   0   28.06    4.08   0
   7   2   0   68.59    4.30   0
  -7  -2   0   62.33    4.75   0
   7   2   0   61.57    3.91   0
   8   2   0   -1.18    4.74   0
  -8  -2   0    3.10    4.27   0
   8   2   0    1.17    4.76   0
  -8   3   0   29.55    4.97   0
   8  -3   0   36.22    6.04   0
   8  -3   0   27.56    3.97   0
   7  -3   0   10.00    3.92   0
   7  -3   0   12.23    4.49   0
  -7   3   0    8.05    4.15   0
   6  -3   0   14.23    5.12   0
   6  -3   0   11.46    4.12   0
  -6   3   0    9.08    2.76   0
   5  -3   0   10.98    3.97   0
  -5   3   0   12.91    3.78   0
   5  -3   0   15.91    4.96   0
  -4   3   0  203.46    4.81   0
   4  -3   0  204.24    4.25   0
  -3   3   0   38.96    3.01   0
   3  -3   0   34.75    3.07   0
  -2   3   0  412.58    6.23   0
   2  -3   0  436.46    6.96   0
   1  -3   0   32.04    3.42   0
  -1   3   0   30.70    3.42   0
   0   3   0  446.75    9.38   0
   0   3   0  527.75   12.17   0
   0  -3   0  528.54   11.79   0
   0  -3   0  466.44    9.51   0
   1   3   0   72.95    5.62   0
  -1  -3   0   85.54    4.87   0
   1   3   0   87.33    5.01   0
  -1  -3   0   73.66    5.09   0
  -2  -3   0  751.31   11.95   0
  -2  -3   0  911.50   10.08   0
   2   3   0  886.68    9.60   0
  -2  -3   0  881.48   14.38   0
  -3  -3   0  201.33    6.25   0
   3   3   0  229.60    6.09   0
  -3  -3   0  224.17    5.76   0
   4   3   0   40.01    4.34   0
   4   3   0   35.06    4.89   0
  -4  -3   0   34.91    4.06   0
  -5  -3   0    0.98    3.99   0
   5   3   0    1.39    3.13   0
   5   3   0    5.23    3.63   0
   6   3   0  100.53    4.45   0
   6   3   0  115.14    5.38   0
  -6  -3   0   99.75    4.89   0
  -7  -3   0   19.43    4.19   0
   7   3   0   21.94    5.55   0
   7   3   0   21.73    4.70   0
   8   3   0   17.19    4.67   0
  -8  -3   0   16.33    4.80   0
   8   3   0   18.10    4.01   0
  -8   4   0    7.57    3.46   0
   8  -4   0   12.57    3.77   0
   8  -4   0   11.43    4.50   0
  -7   4   0   -0.45    4.09   0
   7  -4   0    4.52    2.98   0
   7  -4   0    5.49    5.45   0
   6  -4   0    7.87    3.18   0
   6  -4   0   10.24    4.93   0
  -6   4   0    6.21    2.91   0
   5  -4   0  348.64    7.17   0
   5  -4   0  319.73    4.95   0
  -5   4   0  308.73    4.79   0
  -4   4   0   57.51    4.06   0
   4  -4   0   52.64    3.19   0
   3  -4   0  160.45    4.62   0
  -3   4   0  158.38    4.58   0
   2  -4   0 1627.91   11.25   0
  -2   4   0 1575.95   10.61   0
  -1   4   0 1343.73   11.03   0
   1  -4   0 1679.77   19.26   0
   1  -4   0 1367.63   11.57   0
   0   4   0  245.87    7.38   0
   0  -4   0  252.50    7.15   0
   0  -4   0  216.96    5.86   0
   0   4   0  218.35    5.73   0
   1   4   0  243.19    7.34   0
  -1  -4   0  244.05    7.44   0
   1   4   0  312.12    7.62   0
  -1  -4   0  295.21    7.23   0
  -2  -4   0  913.52   13.10   0
  -2  -4   0 1087.17    9.85   0
   2   4   0 1136.27   10.64   0
  -2  -4   0 1134.19   15.90   0
  -3  -4   0  627.38    7.09   0
  -3  -4   0  590.24   10.37   0
  -3  -4   0  509.37    8.80   0
   3   4   0  613.05    8.04   0
  -4  -4   0   20.30    3.49   0
  -4  -4   0   22.44    4.23   0
   4   4   0   25.81    3.50   0
  -4  -4   0   21.03    4.46   0
  -5  -4   0   42.31    4.26   0
   5   4   0   50.99    3.93   0
   6   4   0   32.33    3.99   0
  -6  -4   0   31.63    4.51   0
   7   4   0  102.21    4.80   0
  -7  -4   0  112.68    5.57   0
  -8  -4   0    3.45    4.22   0
   8   4   0    6.65    6.10   0
  -8  -4   0    3.08    4.80   0
  -8   5   0   -0.00    3.23   0
   8  -5   0    3.21    6.19   0
   8  -5   0    1.25    3.79   0
   7  -5   0  287.91    7.91   0
  -7   5   0  234.80    4.62   0
   7  -5   0  238.16    5.06   0
   6  -5   0   60.38    4.38   0
  -6   5   0   48.01    4.30   0
   6  -5   0   54.50    3.46   0
  -5   5   0  590.30    6.50   0
   5  -5   0  590.20    6.10   0
   4  -5   0   98.77    3.43   0
  -4   5   0   93.15    3.26   0
  -3   5   0  541.46    5.72   0
   3  -5   0  413.88    5.21   0
  -2   5   0 1566.53   10.15   0
   2  -5   0 1527.67   10.10   0
   1  -5   0   75.92    5.95   0
  -1   5   0   64.03    4.06   0
   1  -5   0   62.15    4.17   0
   0   5   0  694.74    8.85   0
   0  -5   0  854.18   11.12   0
   0   5   0  859.57   11.56   0
   0  -5   0  769.05    9.29   0
  -1  -5   0  236.78    6.47   0
   1   5   0  224.76    6.77   0
   1   5   0  181.41    5.80   0
  -1  -5   0  186.42    6.02   0
   2   5   0   27.18    3.58   0
  -2  -5   0   28.44    3.90   0
  -2  -5   0   37.04    3.45   0
   2   5   0   31.83    4.84   0
  -3  -5   0  187.77    7.00   0
  -3  -5   0  197.43    5.54   0
   3   5   0  186.09    4.62   0
  -3  -5   0  160.92    6.04   0
   4   5   0   46.02    3.86   0
  -4  -5   0   35.23    3.89   0
  -4  -5   0   50.38    4.82   0
  -4  -5   0   42.46    4.73   0
  -5  -5   0 1665.70   14.48   0
  -5  -5   0 1541.50   12.79   0
   5   5   0 1757.27   10.63   0
  -6  -5   0    0.18    4.02   0
  -6  -5   0   -0.21    3.49   0
   6   5   0    7.08    5.42   0
  -7  -5   0   91.04    5.45   0
   7   5   0  113.76    6.40   0
  -7  -5   0   87.04    4.93   0
  -8  -5   0    4.98    3.61   0
   8   5   0    5.29    4.74   0
  -8  -5   0    6.57    4.21   0
   8  -6   0    1.35    7.00   0
   8  -6   0   -1.19    3.72   0
  -8   6   0    1.14    3.43   0
   7  -6   0    2.16    4.10   0
  -7   6   0   -0.37    3.18   0
   7  -6   0    1.06    3.44   0
   6  -6   0    8.34    4.27   0
  -6   6   0    7.75    2.98   0
   6  -6   0    6.11    3.73   0
  -5   6   0   20.46    2.67   0
   5  -6   0   21.25    3.99   0
   4  -6   0    2.32    3.79   0
  -4   6   0   -3.10    2.51   0
  -3   6   0 1487.24    8.94   0
   3  -6   0 1540.74    9.34   0
   2  -6   0 1252.36    8.95   0
  -2   6   0 1222.82    8.76   0
   2  -6   0 1453.63   15.87   0
   1  -6   0   20.51    2.84   0
  -1   6   0   20.60    2.79   0
   1  -6   0   24.08    5.11   0
   0   6   0 1284.55   12.31   0
   0  -6   0 1267.58   11.89   0
   0  -6   0 1130.53   10.19   0
   0   6   0 1136.61   10.23   0
   1   6   0 2735.89   17.62   0
  -1  -6   0 3271.12   17.24   0
   1   6   0 3264.99   17.05   0
  -1  -6   0 2886.25   18.22   0
  -2  -6   0    1.55    3.38   0
   2   6   0    1.54    3.18   0
  -2  -6   0    2.44    3.27   0
   2   6   0    2.26    3.46   0
  -3  -6   0  207.83    6.83   0
  -3  -6   0  249.88    7.94   0
  -3  -6   0  245.48    4.99   0
   3   6   0  253.93    6.35   0
  -4  -6   0   16.05    3.81   0
   4   6   0   18.84    3.71   0
  -4  -6   0   16.50    4.70   0
  -4  -6   0   15.74    4.20   0
   5   6   0  181.26    4.93   0
  -5  -6   0  156.06    7.10   0
  -5  -6   0  145.80    5.67   0
  -6  -6   0    1.07    3.70   0
  -6  -6   0   -0.61    4.03   0
   6   6   0    0.14    3.87   0
  -7  -6   0    7.62    4.54   0
  -7  -6   0    7.27    4.02   0
   7   6   0    4.64    4.15   0
   8   6   0   38.65    4.98   0
  -8  -6   0   50.34    5.75   0
  -8  -6   0   37.90    5.15   0
   7  -7   0    4.67    4.50   0
  -7   7   0    3.62    3.13   0
   7  -7   0    2.38    3.45   0
   6  -7   0  129.02    4.06   0
   6  -7   0  141.95    6.82   0
  -6   7   0  121.28    3.63   0
   5  -7   0    3.04    2.76   0
  -5   7   0    3.04    2.71   0
  -4   7   0   74.38    2.96   0
   4  -7   0   75.25    3.23   0
  -3   7   0  213.54    4.18   0
   3  -7   0  208.59    4.28   0
  -2   7   0   48.37    2.98   0
   2  -7   0   60.30    5.68   0
   2  -7   0   52.40    3.06   0
   1  -7   0   92.20    4.60   0
  -1   7   0   88.86    3.52   0
   1  -7   0   93.30    4.73   0
   0  -7   0   -0.36    4.76   0
   0   7   0    0.28    5.29   0
   0  -7   0    2.37    3.31   0
   0   7   0    1.12    2.29   0
   1   7   0  663.29    8.31   0
  -1  -7   0  787.05    8.45   0
   1   7   0  771.06    9.47   0
  -1  -7   0  677.36    8.85   0
  -2  -7   0    0.18    3.71   0
   2   7   0    0.82    4.81   0
  -2  -7   0    0.69    3.08   0
   2   7   0    1.46    3.29   0
  -3  -7   0  127.45    6.30   0
  -3  -7   0  111.27    5.43   0
   3   7   0  139.15    4.57   0
  -3  -7   0  133.76    5.50   0
  -4  -7   0  393.72    9.46   0
   4   7   0  465.98    7.18   0
  -4  -7   0  447.75   10.10   0
  -4  -7   0  474.64    5.93   0
   5   7   0   19.54    3.68   0
  -5  -7   0   15.28    5.21   0
  -5  -7   0   15.69    3.92   0
  -6  -7   0   73.85    6.03   0
  -6  -7   0   78.68    5.64   0
   6   7   0   87.61    4.57   0
   7   7   0  107.06    6.68   0
  -7  -7   0   57.82    5.87   0
  -7  -7   0   80.32    5.42   0
  -7   8   0    0.94    4.50   0
   7  -8   0    2.59    4.97   0
   7  -8   0    1.47    6.53   0
   6  -8   0   14.09    3.23   0
   6  -8   0   13.18    5.67   0
  -6   8   0    8.99    2.91   0
  -5   8   0   14.34    3.85   0
   5  -8   0   13.43    2.93   0
   4  -8   0   50.41    3.09   0
  -4   8   0   53.35    3.05   0
  -3   8   0  127.77    3.71   0
   3  -8   0  142.10    6.84   0
   3  -8   0  138.44    4.85   0
   2  -8   0   78.77    4.34   0
   2  -8   0   90.49    6.18   0
  -2   8   0   73.42    3.23   0
   1  -8   0    7.77    3.59   0
  -1   8   0    7.01    2.54   0
   1  -8   0   12.26    5.06   0
   0  -8   0    3.89    3.52   0
   0   8   0    8.05    3.41   0
   0  -8   0    1.83    2.56   0
   0   8   0    5.14    3.87   0
  -1  -8   0   51.38    4.14   0
   1   8   0   46.59    3.85   0
   1   8   0   59.29    5.33   0
  -1  -8   0   57.79    3.68   0
  -2  -8   0   40.23    4.18   0
  -2  -8   0   46.16    3.81   0
   2   8   0   39.74    3.89   0
   2   8   0   38.20    4.09   0
   3   8   0  182.06    5.18   0
  -3  -8   0  187.94    5.70   0
  -3  -8   0  164.02    6.33   0
  -3  -8   0  197.07    7.29   0
  -4  -8   0    5.96    4.47   0
   4   8   0   11.97    5.14   0
  -4  -8   0    5.65    4.05   0
  -4  -8   0    8.10    3.35   0
  -5  -8   0   30.55    6.03   0
  -5  -8   0   31.25    3.72   0
   5   8   0   36.11    4.13   0
  -5  -8   0   30.03    5.66   0
  -6  -8   0    2.41    5.37   0
  -6  -8   0    2.89    5.19   0
   6   8   0    4.43    5.82   0
   7   8   0   10.45    4.66   0
  -7  -8   0   10.70    6.79   0
  -7  -8   0   13.75    7.11   0
   7  -9   0  140.44    4.85   0
  -7   9   0  119.06    4.36   0
   7  -9   0  117.63   10.21   0
   6  -9   0    4.37    5.89   0
  -6   9   0   -0.03    2.97   0
   6  -9   0    1.72    4.44   0
  -5   9   0  113.07    3.50   0
   5  -9   0  154.16    8.11   0
   5  -9   0  119.49    3.97   0
   4  -9   0   67.01    6.67   0
  -4   9   0   53.51    4.15   0
   4  -9   0   59.62    4.43   0
   3  -9   0   90.10    6.71   0
  -3   9   0   67.52    3.16   0
   3  -9   0   65.03    3.41   0
   2  -9   0   42.44    4.09   0
  -2   9   0   34.87    2.88   0
   2  -9   0   38.29    2.99   0
   1  -9   0  153.24    6.46   0
  -1   9   0  118.21    3.47   0
   1  -9   0  137.49    4.78   0
   0  -9   0 1026.68    9.76   0
   0  -9   0  900.54    8.30   0
   0   9   0  873.78    7.99   0
  -1  -9   0    5.38    3.29   0
   1   9   0    2.56    3.49   0
   1   9   0    2.95    5.11   0
  -1  -9   0    3.94    2.72   0
   2   9   0   50.69    4.30   0
  -2  -9   0   65.94    5.37   0
  -2  -9   0   56.26    4.62   0
   2   9   0   63.27    4.40   0
  -3  -9   0  973.52    8.05   0
   3   9   0  953.85    8.40   0
  -3  -9   0  811.93   11.79   0
   4   9   0  183.99    6.35   0
  -4  -9   0  181.58    4.81   0
  -4  -9   0  149.66    7.91   0
  -4  -9   0  171.77    8.47   0
  -5  -9   0  140.19    4.71   0
  -5  -9   0  119.78   11.33   0
  -5  -9   0  124.39   11.66   0
   5   9   0  155.30    6.50   0
   6   9   0   44.19    6.15   0
   7   9   0    6.33    4.76   0
   6 -10   0    0.08    6.56   0
  -6  10   0   -0.57    3.04   0
   6 -10   0    1.09    7.16   0
   6 -10   0   -2.36    3.28   0
  -5  10   0    2.06    2.98   0
   5 -10   0   -0.39    3.16   0
   5 -10   0   -0.60    6.10   0
  -4  10   0  507.73    6.16   0
   4 -10   0  532.44   11.39   0
   4 -10   0  505.26    5.86   0
  -3  10   0   33.57    4.03   0
   3 -10   0   35.51    4.13   0
   3 -10   0   41.23    5.99   0
   2 -10   0  289.45    7.82   0
  -2  10   0  238.49    4.32   0
   2 -10   0  255.84    4.56   0
   1 -10   0   14.38    5.15   0
  -1  10   0    9.21    2.55   0
   1 -10   0    5.19    3.79   0
   0 -10   0   22.42    4.14   0
   0  10   0   17.81    3.83   0
   0 -10   0   19.75    5.16   0
  -1 -10   0   62.64    3.99   0
   1  10   0   51.22    3.91   0
  -1 -10   0   50.01    4.35   0
   1  10   0   58.44    5.86   0
  -2 -10   0  134.40    5.52   0
   2  10   0  147.51    4.79   0
   2  10   0  123.25    5.08   0
  -2 -10   0  143.35    4.53   0
   3  10   0  146.47    4.91   0
  -3 -10   0  134.20    4.53   0
  -3 -10   0  127.92    5.87   0
  -4 -10   0  345.52   12.52   0
   4  10   0  412.92    7.61   0
  -4 -10   0  336.60   13.62   0
  -4 -10   0  363.77    5.91   0
   5  10   0   22.58    6.33   0
  -5 -10   0   21.41    4.06   0
   6  10   0   -1.42    4.53   0
  -6  11   0   42.06    4.84   0
   6 -11   0   35.44   10.00   0
   6 -11   0   27.92    8.78   0
   6 -11   0   24.19    3.77   0
   5 -11   0   76.41    7.79   0
  -5  11   0   71.16    4.80   0
   5 -11   0   77.03    5.12   0
   4 -11   0   32.61    6.39   0
   4 -11   0   33.37    4.61   0
  -4  11   0   29.71    3.17   0
   3 -11   0  139.09    7.16   0
  -3  11   0  105.96    4.55   0
   3 -11   0  122.37    3.95   0
   2 -11   0    1.88    2.87   0
   2 -11   0    2.98    5.67   0
  -2  11   0    2.75    2.45   0
   1 -11   0   90.84    4.68   0
   1 -11   0   81.52    3.68   0
  -1  11   0   86.76    3.48   0
   0  11   0   -0.44    3.58   0
   0 -11   0    0.69    2.77   0
   0 -11   0    0.86    3.40   0
   1  11   0    0.29    3.67   0
  -1 -11   0    1.38    3.85   0
  -1 -11   0   -0.45    4.17   0
   1  11   0    5.65    6.08   0
  -2 -11   0   58.71    4.84   0
  -2 -11   0   71.76    4.11   0
   2  11   0   51.05    4.34   0
   2  11   0   75.24    4.40   0
  -3 -11   0  360.21    6.05   0
   3  11   0  411.53    7.78   0
  -3 -11   0  344.64    9.60   0
  -4 -11   0   36.88    8.80   0
  -4 -11   0   48.22    5.66   0
  -4 -11   0   36.94    8.85   0
   4  11   0   43.53    6.23   0
   5  11   0    3.48    6.38   0
  -5 -11   0   -0.17    4.09   0
   6  11   0   24.28    5.15   0
   5 -12   0    0.82    8.46   0
  -5  12   0    1.64    3.40   0
   5 -12   0    2.29    3.31   0
  -4  12   0   59.23    3.61   0
   4 -12   0   72.92    7.56   0
   4 -12   0   67.33    3.85   0
   3 -12   0   88.41    3.87   0
   3 -12   0  120.43    7.02   0
  -3  12   0   98.02    4.54   0
   2 -12   0    8.75    6.23   0
   2 -12   0    7.21    3.08   0
  -2  12   0    5.42    2.76   0
  -1  12   0  212.33    5.28   0
   1 -12   0  256.07    7.35   0
   1 -12   0  223.55    5.79   0
   0  12   0   30.35    3.00   0
   0 -12   0   31.19    3.28   0
   0 -12   0   33.11    4.11   0
   1  12   0   23.10    6.19   0
   1  12   0   12.09    4.02   0
  -1 -12   0   16.75    3.20   0
  -1 -12   0   24.46    5.38   0
  -2 -12   0   13.47    3.88   0
   2  12   0   15.42    4.11   0
   2  12   0   14.81    4.29   0
  -2 -12   0   13.48    4.65   0
  -3 -12   0   35.93    6.16   0
  -3 -12   0   62.19    5.75   0
   3  12   0   46.82    6.42   0
  -4 -12   0   16.23    4.30   0
   4  12   0   18.54    6.54   0
   5  12   0    4.47    4.89   0
   4 -13   0   13.94    6.88   0
   4 -13   0   13.44    3.63   0
  -4  13   0   12.26    3.30   0
   3 -13   0    7.26    3.63   0
   3 -13   0    9.94    6.48   0
  -3  13   0   13.82    4.45   0
  -2  13   0   12.60    3.15   0
   2 -13   0   10.62    3.18   0
   2 -13   0   11.22    6.15   0
  -1  13   0    0.84    4.02   0
   1 -13   0    1.64    5.67   0
   1 -13   0    2.24    3.17   0
   0  13   0   13.96    3.08   0
   0 -13   0   20.70    5.66   0
   0 -13   0   19.37    4.57   0
   1  13   0   18.57    4.32   0
  -1 -13   0   21.07    3.66   0
  -1 -13   0   26.00    5.99   0
   2  13   0    2.41    4.42   0
   2  13   0    3.84    4.19   0
  -2 -13   0    3.11    4.76   0
  -2 -13   0    2.73    4.05   0
  -3 -13   0   29.36    6.74   0
  -3 -13   0   45.26    6.05   0
   3  13   0   41.04    6.95   0
  -4 -13   0   10.39    4.45   0
   4  13   0    6.93    6.87   0
   3 -14   0   11.98    6.99   0
   3 -14   0   13.48    3.67   0
  -3  14   0   11.76    3.36   0
   2 -14   0   50.92    5.18   0
   2 -14   0   53.55    6.94   0
  -2  14   0   41.84    3.59   0
  -1  14   0   37.50    4.60   0
   1 -14   0   44.47    6.29   0
   1 -14   0   35.81    4.98   0
   0 -14   0  153.54    7.22   0
   0 -14   0  160.55    5.93   0
   0  14   0  119.37    5.44   0
  -1 -14   0   -1.07    4.95   0
   1  14   0    0.62    3.03   0
  -1 -14   0    1.52    4.32   0
  -2 -14   0    1.95    5.09   0
   2  14   0    2.85    4.40   0
   2  14   0    3.01    4.88   0
  -2 -14   0    3.82    4.42   0
  -3 -14   0   24.88    6.59   0
   3  14   0   44.19    7.38   0
  -3 -14   0   20.65    7.20   0
  -1  15   0   43.32    4.87   0
   1 -15   0   31.76    4.12   0
   1 -15   0   34.08    5.17   0
   0 -15   0   37.94    5.28   0
   0 -15   0   41.22    5.91   0
   0  15   0   34.70    4.94   0
  -1 -15   0   60.21    7.18   0
   1  15   0   51.54    5.32   0
  -1 -15   0   68.62    5.81   0
  -1 -15   1   14.93    6.66   0
   1  15  -1    8.93    4.54   0
  -1 -15   1    9.59    5.25   0
   0 -15   1    5.83    6.45   0
   0  15  -1    3.97    4.65   0
   0 -15   1    2.21    3.63   0
   1 -15   1   18.60    5.25   0
   1 -15   1    8.59    4.55   0
  -1  15  -1    9.43    4.68   0
  -3 -14   1   30.72    6.34   0
  -3 -14   1   21.65    6.68   0
   3  14  -1   17.93    4.59   0
   3  14  -1   35.03    7.13   0
  -2 -14   1    3.14    5.11   0
  -2 -14   1    5.34    4.36   0
   2  14  -1    1.76    4.40   0
   2  14  -1    3.65    4.51   0
  -1 -14   1   22.80    3.54   0
  -1 -14   1   21.05    4.71   0
   1  14  -1   23.44    4.42   0
   0  14  -1   35.10    4.64   0
   0 -14   1   48.41    4.76   0
   0 -14   1   39.56    3.91   0
   1 -14   1   27.42    3.66   0
  -1  14  -1   25.62    4.46   0
   1 -14   1   22.95    4.64   0
   2 -14   1   34.07    5.04   0
   2 -14   1   35.05    5.12   0
  -2  14  -1   26.09    3.46   0
   3 -14   1    5.87    6.90   0
  -3  14  -1    5.73    4.46   0
   3 -14   1    0.99    3.67   0
  -4 -13   1    2.24    6.55   0
  -4 -13   1    1.95    7.05   0
   4  13  -1    0.97    6.35   0
  -4 -13   1    5.46    4.56   0
  -3 -13   1   66.98    6.21   0
   3  13  -1   61.85    7.22   0
  -3 -13   1   46.27    6.74   0
   3  13  -1   51.07    4.77   0
  -2 -13   1   32.78    4.29   0
  -2 -13   1   29.03    4.91   0
   2  13  -1   34.26    6.74   0
   2  13  -1   25.96    4.41   0
  -1 -13   1   85.13    6.16   0
   1  13  -1   55.68    4.72   0
  -1 -13   1   62.16    5.18   0
   0  13  -1  129.40    4.22   0
   0 -13   1  163.09    5.39   0
   0 -13   1  137.26    4.33   0
  -1  13  -1  149.50    4.33   0
   1 -13   1  213.14    6.82   0
   1 -13   1  156.67    5.52   0
   2 -13   1    4.06    3.18   0
  -2  13  -1    1.06    3.00   0
   2 -13   1    3.54    6.04   0
  -3  13  -1   24.96    4.58   0
   3 -13   1   29.80    6.95   0
   3 -13   1   26.50    3.77   0
   4 -13   1    2.97    3.48   0
   4 -13   1    0.36    6.47   0
  -4  13  -1    0.53    3.34   0
  -5 -12   1   -3.05    4.54   0
   5  12  -1   -1.80    4.96   0
  -4 -12   1   22.29    6.45   0
  -4 -12   1   36.01    7.05   0
   4  12  -1   44.10    6.57   0
  -4 -12   1   50.15    6.09   0
   3  12  -1   33.23    4.26   0
   3  12  -1   40.23    6.31   0
  -3 -12   1   35.43    6.02   0
  -3 -12   1   38.89    5.59   0
   2  12  -1    8.13    6.03   0
   2  12  -1    0.43    2.70   0
  -2 -12   1    1.97    4.29   0
  -2 -12   1    3.57    3.70   0
  -1 -12   1  178.07    5.68   0
   1  12  -1  162.01    4.37   0
  -1 -12   1  196.13    5.25   0
   0 -12   1   45.18    4.41   0
   0 -12   1   45.97    3.53   0
   0  12  -1   43.55    4.08   0
  -1  12  -1   29.01    3.12   0
   1 -12   1   29.30    3.17   0
   1 -12   1   35.75    4.45   0
  -2  12  -1   65.72    4.25   0
   2 -12   1   63.85    6.18   0
   2 -12   1   59.37    3.44   0
   3 -12   1  147.05    4.31   0
  -3  12  -1  146.97    3.88   0
   3 -12   1  178.29    7.80   0
  -4  12  -1   27.02    3.04   0
   4 -12   1   29.12    4.69   0
   4 -12   1   32.04    6.82   0
   5 -12   1    5.59    5.05   0
   5 -12   1    1.11    6.77   0
  -5  12  -1    1.33    4.66   0
   6  11  -1    4.21    4.95   0
   5  11  -1    7.93    6.39   0
  -5 -11   1    8.42    4.19   0
  -4 -11   1   82.55    4.67   0
   4  11  -1  103.24    6.70   0
  -4 -11   1   94.18    7.32   0
  -4 -11   1   83.75    5.84   0
  -3 -11   1   49.64    4.12   0
   3  11  -1   60.98    6.24   0
  -3 -11   1   42.06    4.79   0
   3  11  -1   36.55    4.32   0
   2  11  -1    5.78    3.78   0
   2  11  -1    6.43    5.19   0
  -2 -11   1    6.84    2.99   0
  -2 -11   1    7.09    3.72   0
   1  11  -1    7.32    4.42   0
  -1 -11   1    3.66    2.63   0
   1  11  -1    3.79    2.51   0
  -1 -11   1    5.54    5.04   0
   0 -11   1    6.25    3.51   0
   0 -11   1    4.82    2.79   0
   0  11  -1    2.81    2.44   0
  -1  11  -1   35.53    3.80   0
   1 -11   1   36.76    5.81   0
   1 -11   1   32.02    4.26   0
   2 -11   1   13.71    4.11   0
  -2  11  -1   19.36    3.98   0
   2 -11   1   13.59    2.93   0
   3 -11   1  140.08    3.94   0
   3 -11   1  159.70    7.12   0
  -3  11  -1  119.08    3.66   0
   4 -11   1    3.42    6.40   0
   4 -11   1    3.93    4.41   0
  -4  11  -1    7.62    4.20   0
   5 -11   1   30.32    3.69   0
  -5  11  -1   28.11    3.32   0
   5 -11   1   40.26    7.05   0
  -6  11  -1   -0.54    4.43   0
   6 -11   1    3.70    4.81   0
   6 -11   1    2.20    7.34   0
   6  10  -1    7.88    4.52   0
  -5 -10   1   -0.75    5.26   0
  -5 -10   1   -1.02    5.41   0
   5  10  -1   -0.04    4.24   0
  -5 -10   1   -0.00    5.78   0
  -4 -10   1    7.30    4.87   0
   4  10  -1   12.36    4.10   0
  -4 -10   1    7.44    5.26   0
  -4 -10   1    7.47    5.41   0
  -3 -10   1    6.18    3.95   0
  -3 -10   1    1.48    3.62   0
   3  10  -1    5.69    3.52   0
   3  10  -1    9.67    4.07   0
  -2 -10   1  204.32    5.83   0
   2  10  -1  244.00    5.57   0
  -2 -10   1  226.40    5.15   0
   2  10  -1  206.77    5.48   0
  -1 -10   1  221.70    5.73   0
   1  10  -1  245.33    5.71   0
   1  10  -1  203.45    4.44   0
  -1 -10   1  253.90    5.21   0
   0 -10   1  587.04    6.65   0
   0 -10   1  773.73    8.95   0
   0  10  -1  580.69    6.76   0
   1 -10   1  226.00    6.75   0
  -1  10  -1  190.41    4.73   0
   1 -10   1  195.58    4.18   0
   2 -10   1  198.44    6.98   0
   2 -10   1  201.16    5.10   0
  -2  10  -1  176.57    3.82   0
   3 -10   1  112.50    4.66   0
   3 -10   1  111.88    5.50   0
  -3  10  -1  110.06    4.49   0
   4 -10   1  104.62    7.00   0
  -4  10  -1   82.89    3.48   0
   4 -10   1   89.72    3.64   0
  -5  10  -1   24.70    3.14   0
   5 -10   1   35.35    6.94   0
   5 -10   1   31.08    4.64   0
   6 -10   1   10.67    3.34   0
   6 -10   1   18.45    7.19   0
  -6  10  -1   13.07    3.06   0
  -7  -9   1   11.63    7.29   0
   7   9  -1   19.33    4.90   0
  -7  -9   1   16.87    7.47   0
  -6  -9   1   83.86    8.05   0
   6   9  -1  129.56    6.44   0
  -6  -9   1  127.04    8.13   0
  -5  -9   1  154.66    4.60   0
   5   9  -1  157.67    4.91   0
  -5  -9   1  132.09    7.30   0
  -5  -9   1  159.25    7.25   0
  -4  -9   1  435.26    8.93   0
   4   9  -1  512.18    6.75   0
  -4  -9   1  523.81    6.42   0
  -4  -9   1  479.64   10.85   0
  -3  -9   1    3.78    3.44   0
   3   9  -1    3.86    3.87   0
  -3  -9   1    1.89    4.12   0
   2   9  -1   31.37    2.94   0
  -2  -9   1   29.00    2.99   0
  -2  -9   1   36.35    3.93   0
   2   9  -1   31.25    4.06   0
   1   9  -1   67.47    4.14   0
  -1  -9   1   75.54    4.46   0
  -1  -9   1   86.40    3.95   0
   1   9  -1   93.82    5.70   0
   0  -9   1  388.84    7.58   0
   0   9  -1  321.72    5.18   0
   0  -9   1  330.13    6.05   0
   1  -9   1    4.70    3.55   0
   1  -9   1    7.58    5.28   0
  -1   9  -1    2.40    2.32   0
  -2   9  -1   14.96    2.81   0
   2  -9   1    6.89    3.91   0
   2  -9   1   24.65    4.11   0
   3  -9   1   75.60    6.15   0
   3  -9   1   70.23    4.30   0
  -3   9  -1   65.55    4.07   0
   4  -9   1    3.95    6.24   0
  -4   9  -1    2.36    2.83   0
   4  -9   1    0.07    4.12   0
   5  -9   1  180.37    5.20   0
  -5   9  -1  156.00    4.78   0
   6  -9   1  120.46    4.19   0
  -6   9  -1  112.54    4.67   0
  -7   9  -1    0.54    3.45   0
   7  -9   1    1.42    3.54   0
   7  -9   1    2.94    6.35   0
  -7  -8   1  109.41    6.62   0
  -7  -8   1  137.61    7.07   0
   7   8  -1  147.21    7.15   0
  -6  -8   1   55.82    6.35   0
  -6  -8   1   63.55    5.00   0
   6   8  -1   62.80    4.46   0
  -5  -8   1   11.44    5.04   0
  -5  -8   1   10.90    3.90   0
  -5  -8   1   12.23    4.49   0
   5   8  -1    9.53    3.82   0
  -4  -8   1   20.20    3.62   0
  -4  -8   1   19.30    4.53   0
   4   8  -1   25.36    3.74   0
  -4  -8   1   19.81    4.01   0
   3   8  -1   22.03    4.05   0
  -3  -8   1   20.48    4.05   0
  -3  -8   1   27.31    5.11   0
  -2  -8   1  271.63    6.19   0
   2   8  -1  268.84    5.53   0
  -2  -8   1  354.94    6.59   0
   2   8  -1  323.61    6.01   0
  -1  -8   1  106.36    3.84   0
   1   8  -1  135.76    6.06   0
  -1  -8   1  124.12    4.40   0
   1   8  -1  106.78    3.73   0
   0   8  -1  347.53    5.29   0
   0  -8   1  421.49    7.49   0
   0  -8   1  364.21    6.18   0
  -1   8  -1  140.77    4.33   0
   1  -8   1  148.98    3.79   0
   1  -8   1  173.38    6.52   0
  -2   8  -1  171.74    3.96   0
   2  -8   1  188.85    4.15   0
   2  -8   1  209.34    6.08   0
   3  -8   1    5.21    2.66   0
  -3   8  -1    6.59    2.68   0
   3  -8   1    2.62    5.55   0
   4  -8   1    7.44    2.67   0
  -4   8  -1    4.63    3.65   0
   5  -8   1   91.60    3.44   0
  -5   8  -1   82.41    3.23   0
  -6   8  -1   13.67    3.16   0
   6  -8   1   24.37    3.32   0
  -7   8  -1    4.16    3.29   0
   7  -8   1    5.47    3.54   0
   7  -8   1    8.09    6.35   0
  -7  -7   1   10.87    4.77   0
  -7  -7   1    9.20    4.24   0
   7   7  -1    7.73    4.29   0
  -6  -7   1    4.30    4.43   0
   6   7  -1    9.59    5.56   0
  -6  -7   1    2.99    4.03   0
  -5  -7   1    3.35    3.65   0
  -5  -7   1    3.01    4.71   0
   5   7  -1    4.24    5.24   0
  -5  -7   1    4.08    4.31   0
  -4  -7   1  485.89    9.42   0
  -4  -7   1  409.10    8.49   0
   4   7  -1  489.57    6.19   0
  -4  -7   1  490.09    5.89   0
  -3  -7   1    7.40    4.01   0
  -3  -7   1    8.74    3.39   0
  -3  -7   1    5.40    3.52   0
   3   7  -1    5.77    3.63   0
  -2  -7   1  111.54    4.24   0
   2   7  -1  114.60    4.44   0
   2   7  -1   93.23    3.70   0
  -2  -7   1   99.01    4.65   0
  -1  -7   1 1030.10    9.32   0
  -1  -7   1  942.87    9.51   0
   1   7  -1  893.74    8.90   0
   1   7  -1 1043.12    9.85   0
   0  -7   1    3.66    3.49   0
   0  -7   1    4.99    3.47   0
   0   7  -1    1.87    3.67   0
   0   7  -1    4.00    2.42   0
  -1   7  -1  256.22    5.27   0
   1  -7   1  321.81    7.54   0
   1  -7   1  257.25    4.83   0
   2  -7   1  181.32    3.99   0
   2  -7   1  214.71    6.11   0
  -2   7  -1  186.52    4.51   0
  -3   7  -1  352.30    4.81   0
   3  -7   1  389.13    5.13   0
  -4   7  -1   77.12    3.20   0
   4  -7   1   80.55    3.16   0
   5  -7   1    8.14    4.01   0
  -5   7  -1   10.09    3.87   0
  -6   7  -1  213.56    4.34   0
   6  -7   1  210.74    5.48   0
   7  -7   1    9.20    4.85   0
  -7   7  -1   10.72    4.55   0
   7  -7   1   12.47    6.00   0
  -8  -6   1    1.48    4.68   0
   8   6  -1   -5.63    6.92   0
  -8  -6   1    1.23    4.98   0
  -7  -6   1   27.45    4.90   0
  -7  -6   1   23.07    3.27   0
   7   6  -1   39.18    6.38   0
  -6  -6   1    2.92    4.16   0
   6   6  -1    6.77    3.86   0
  -6  -6   1    2.54    3.69   0
  -5  -6   1   13.19    4.37   0
  -5  -6   1   11.11    3.71   0
   5   6  -1    9.16    5.11   0
  -5  -6   1   17.22    3.31   0
  -4  -6   1  217.04    6.62   0
  -4  -6   1  190.14    5.65   0
  -4  -6   1  246.29    5.89   0
   4   6  -1  208.36    5.01   0
  -3  -6   1  103.81    5.27   0
   3   6  -1  103.06    5.56   0
  -3  -6   1   97.57    5.55   0
  -3  -6   1   74.67    4.64   0
  -2  -6   1  215.32    5.08   0
   2   6  -1  181.64    4.96   0
  -2  -6   1  181.78    5.78   0
   2   6  -1  209.12    6.36   0
   1   6  -1   75.62    3.63   0
  -1  -6   1   89.26    4.38   0
   1   6  -1   91.15    4.74   0
  -1  -6   1   78.01    4.44   0
   0   6  -1   78.05    4.72   0
   0  -6   1   63.41    3.38   0
   0  -6   1   72.34    4.40   0
   0   6  -1   64.44    3.26   0
  -1   6  -1   53.93    3.11   0
   1  -6   1   59.25    3.23   0
   1  -6   1   64.59    5.77   0
  -2   6  -1   45.06    3.75   0
   2  -6   1   50.76    4.04   0
   3  -6   1  329.41    4.77   0
  -3   6  -1  390.88    5.02   0
   4  -6   1   -0.01    2.57   0
  -4   6  -1   -2.63    2.56   0
  -5   6  -1   -0.29    2.75   0
   5  -6   1   -0.92    3.87   0
   6  -6   1    6.91    3.12   0
   6  -6   1    8.43    5.26   0
  -6   6  -1    3.93    4.04   0
   7  -6   1   -0.42    5.74   0
  -7   6  -1    6.37    4.10   0
   7  -6   1   -1.14    3.38   0
   8  -6   1    3.34    3.86   0
  -8   6  -1    7.84    3.51   0
   8  -6   1    7.73    4.58   0
   8   5  -1    3.50    4.52   0
  -8  -5   1    6.40    3.15   0
  -8  -5   1    4.21    5.17   0
  -7  -5   1    0.83    4.02   0
   7   5  -1    0.78    4.19   0
  -7  -5   1    4.49    3.30   0
  -6  -5   1   95.39    4.23   0
   6   5  -1  108.29    4.58   0
  -6  -5   1   86.29    3.62   0
  -5  -5   1  441.82    6.55   0
  -5  -5   1  576.12    6.47   0
   5   5  -1  548.32    6.69   0
  -5  -5   1  508.31    8.23   0
  -4  -5   1  179.17    5.28   0
  -4  -5   1  223.39    4.69   0
  -4  -5   1  207.56    6.34   0
   4   5  -1  219.88    4.99   0
   3   5  -1   52.10    4.82   0
  -3  -5   1   39.58    3.89   0
  -3  -5   1   49.64    4.52   0
  -3  -5   1   48.37    3.37   0
   2   5  -1  237.58    6.34   0
  -2  -5   1  238.85    5.24   0
  -2  -5   1  197.65    5.84   0
   2   5  -1  190.81    5.50   0
  -1  -5   1  114.96    4.61   0
   1   5  -1  120.92    4.98   0
  -1  -5   1   97.49    4.05   0
   1   5  -1  100.52    4.55   0
   0  -5   1   36.17    3.08   0
   0  -5   1   39.80    5.46   0
   0   5  -1   37.06    2.98   0
   0   5  -1   43.09    4.50   0
  -1   5  -1   77.88    3.40   0
   1  -5   1   77.21    3.47   0
   1  -5   1   93.41    4.92   0
   2  -5   1  564.44    6.93   0
  -2   5  -1  531.04    6.63   0
  -3   5  -1    3.70    3.36   0
   3  -5   1    7.82    2.50   0
  -4   5  -1  272.39    5.08   0
   4  -5   1  241.49    4.31   0
   5  -5   1  386.09    5.25   0
  -5   5  -1  349.23    5.50   0
  -6   5  -1   31.18    2.95   0
   6  -5   1   41.75    4.52   0
   6  -5   1   44.39    4.16   0
   7  -5   1   11.00    4.65   0
  -7   5  -1    7.66    4.33   0
   7  -5   1    8.35    3.94   0
   8  -5   1    0.77    4.76   0
   8  -5   1    3.52    6.61   0
  -8   5  -1    1.39    3.31   0
  -8  -4   1   -0.96    4.65   0
   8   4  -1   -1.27    4.26   0
  -8  -4   1   -0.92    2.84   0
   7   4  -1   14.04    5.85   0
  -7  -4   1   15.71    3.44   0
   6   4  -1   16.88    5.29   0
  -6  -4   1   12.60    4.13   0
  -5  -4   1   32.01    4.42   0
   5   4  -1   32.83    3.72   0
  -5  -4   1   23.36    3.44   0
  -4  -4   1    3.41    3.95   0
  -4  -4   1    5.08    3.31   0
   4   4  -1    3.97    3.48   0
  -4  -4   1    2.30    3.05   0
   3   4  -1   15.92    3.45   0
  -3  -4   1   15.75    3.94   0
  -3  -4   1   14.24    3.25   0
  -3  -4   1   13.73    3.23   0
  -2  -4   1  754.01   10.34   0
   2   4  -1  913.23    9.35   0
  -2  -4   1  975.68    9.85   0
  -1  -4   1  997.24   10.60   0
  -1  -4   1  849.93   11.28   0
   1   4  -1  805.87   10.64   0
   1   4  -1  983.21   10.89   0
   0  -4   1 8414.04   34.46   0
   0  -4   1 8051.73   29.66   0
   0   4  -1 9419.73   36.84   0
   0   4  -1 8081.59   29.55   0
   1  -4   1 1392.91   11.10   0
  -1   4  -1 1421.60   11.33   0
  -2   4  -1    1.15    3.57   0
   2  -4   1    1.02    3.65   0
   3  -4   1  155.23    4.60   0
  -3   4  -1  144.63    4.54   0
  -4   4  -1    2.27    2.55   0
   4  -4   1    0.92    3.66   0
   5  -4   1   35.75    3.04   0
  -5   4  -1   34.89    3.08   0
  -6   4  -1   59.64    3.35   0
   6  -4   1   66.14    5.57   0
   6  -4   1   61.50    4.43   0
  -7   4  -1   18.58    3.09   0
   7  -4   1   24.97    4.27   0
   7  -4   1   20.69    4.54   0
  -8   4  -1   30.87    3.42   0
   8  -4   1   37.97    5.08   0
   8  -4   1   27.38    6.52   0
   8   3  -1    5.83    4.49   0
  -8  -3   1    6.59    3.41   0
   8   3  -1    6.65    3.77   0
   7   3  -1   89.66    4.68   0
   7   3  -1   86.24    5.59   0
  -7  -3   1   87.19    4.86   0
  -6  -3   1  285.35    5.91   0
   6   3  -1  306.74    5.58   0
   6   3  -1  297.03    6.48   0
  -5  -3   1   64.57    3.54   0
   5   3  -1   67.54    4.04   0
   5   3  -1   63.06    4.84   0
   4   3  -1 1034.72   10.71   0
  -4  -3   1  998.79    8.49   0
  -4  -3   1  918.86    9.53   0
   4   3  -1  991.38    8.64   0
   3   3  -1 1011.97    9.80   0
  -3  -3   1 1040.14    9.65   0
  -3  -3   1  910.75   10.76   0
  -2  -3   1 2670.01   16.11   0
  -2  -3   1 2124.06   17.34   0
   2   3  -1 2541.75   15.67   0
  -2  -3   1 2517.01   20.82   0
  -1  -3   1 1803.46   15.30   0
  -1  -3   1 1559.01   16.36   0
   1   3  -1 1542.08   16.48   0
   1   3  -1 1944.72   16.33   0
   0  -3   1  497.58   10.55   0
   0   3  -1  414.40    8.11   0
   0  -3   1  413.97    8.14   0
   0   3  -1  506.83   10.83   0
   1  -3   1 1345.94   11.93   0
  -1   3  -1 1337.36   12.08   0
  -2   3  -1  192.74    5.18   0
   2  -3   1  230.75    4.92   0
   3  -3   1 1489.06   10.36   0
  -3   3  -1 1433.26   10.06   0
  -4   3  -1  698.81    6.61   0
   4  -3   1  493.30    5.82   0
   5  -3   1   43.81    5.06   0
  -5   3  -1   33.56    3.01   0
   5  -3   1   38.21    4.27   0
   6  -3   1  465.49    5.60   0
  -6   3  -1  556.56    5.89   0
   6  -3   1  651.82    7.79   0
  -7   3  -1   20.25    4.29   0
   7  -3   1   22.71    4.15   0
   7  -3   1   19.21    3.28   0
   8  -3   1   47.21    4.06   0
   8  -3   1   62.48    6.52   0
  -8   3  -1   41.11    3.74   0
   8   2  -1    2.81    3.44   0
  -8  -2   1    1.16    4.57   0
   8   2  -1    5.77    4.52   0
   7   2  -1   29.14    4.05   0
  -7  -2   1   26.85    3.27   0
   7   2  -1   25.86    4.83   0
  -6  -2   1  121.27    4.75   0
   6   2  -1  119.87    4.21   0
   6   2  -1  136.97    5.96   0
   5   2  -1    2.44    2.98   0
  -5  -2   1    2.89    3.91   0
   5   2  -1    4.49    4.99   0
   4   2  -1   18.99    3.13   0
   4   2  -1   18.11    4.94   0
  -4  -2   1   19.16    3.00   0
   3   2  -1  599.99    7.71   0
  -3  -2   1  612.86    8.13   0
   3   2  -1  504.80    7.82   0
  -3  -2   1  544.00    8.50   0
   2   2  -1  743.05   11.51   0
  -2  -2   1  743.17    9.99   0
  -2  -2   1  732.62   11.51   0
   2   2  -1  738.05    9.48   0
  -1  -2   1   31.24    4.67   0
   1   2  -1   36.92    5.99   0
   1   2  -1   29.93    4.53   0
  -1  -2   1   36.97    4.43   0
   0   2  -1  872.85   16.31   0
   0   2  -1  684.05   11.75   0
   0  -2   1  849.95   15.77   0
   0  -2   1  689.39   11.74   0
  -1   2  -1  668.52    9.85   0
   1  -2   1  681.19    9.54   0
  -2   2  -1   79.87    3.72   0
   2  -2   1   85.70    4.73   0
  -3   2  -1  299.10    5.78   0
   3  -2   1  303.37    5.30   0
  -4   2  -1  645.44    7.23   0
   4  -2   1  679.31    7.60   0
  -5   2  -1  116.81    4.39   0
   5  -2   1  110.11    3.65   0
   5  -2   1  126.49    4.49   0
   6  -2   1   14.04    4.04   0
   6  -2   1   18.06    5.13   0
  -6   2  -1   14.21    2.69   0
  -7   2  -1   99.63    4.66   0
   7  -2   1  130.74    5.09   0
   7  -2   1  132.02    4.82   0
   8  -2   1    1.16    4.34   0
  -8   2  -1   -2.15    4.44   0
   8  -2   1    2.94    4.81   0
   8   1  -1   12.04    4.13   0
  -8  -1   1   10.28    3.32   0
   8   1  -1    7.90    3.57   0
   7   1  -1   31.88    4.14   0
  -7  -1   1   31.72    4.42   0
   7   1  -1   30.44    3.35   0
  -6  -1   1   23.03    4.18   0
   6   1  -1   20.64    3.15   0
   6   1  -1   20.17    3.71   0
  -5  -1   1    0.63    2.58   0
   5   1  -1    1.01    4.66   0
   5   1  -1    1.99    3.84   0
   4   1  -1 1144.97   10.50   0
   4   1  -1 1217.77   10.71   0
  -4  -1   1 1157.32    9.94   0
  -3  -1   1   30.20    3.55   0
  -3  -1   1   27.64    3.02   0
   3   1  -1   30.14    3.71   0
   3   1  -1   26.32    4.26   0
   2   1  -1  313.38    8.20   0
  -2  -1   1  288.69    7.08   0
  -2  -1   1  298.50    6.99   0
   2   1  -1  311.45    7.90   0
   1   1  -1  160.59    6.98   0
   1   1  -1  159.18    7.23   0
  -1  -1   1  157.03    7.14   0
  -1  -1   1  161.62    6.86   0
   0  -1   1    4.03    3.47   0
   0   1  -1    4.45    3.46   0
   1  -1   1  226.18    7.49   0
  -1   1  -1  216.58    6.80   0
   2  -1   1    5.01    4.14   0
  -2   1  -1    4.99    4.29   0
   3  -1   1  337.82    5.87   0
  -3   1  -1  337.77    6.30   0
   4  -1   1  264.44    5.14   0
   4  -1   1  300.07    6.60   0
  -4   1  -1  252.04    4.90   0
   5  -1   1   11.33    3.96   0
   5  -1   1   11.84    3.40   0
  -5   1  -1    9.16    2.58   0
   6  -1   1   86.92    4.79   0
   6  -1   1   89.53    4.32   0
  -6   1  -1   74.10    3.34   0
   7  -1   1    1.10    4.31   0
   7  -1   1   -1.93    3.65   0
  -7   1  -1    4.42    4.03   0
   8  -1   1    1.40    3.96   0
   8  -1   1    5.57    5.03   0
  -8   1  -1    3.00    2.95   0
   8   0  -1    0.84    4.78   0
  -8   0   1    1.34    4.45   0
   8   0  -1    2.60    4.35   0
  -7   0   1   -0.61    4.20   0
   7   0  -1    7.20    5.48   0
   7   0  -1   -0.29    3.15   0
  -6   0   1    7.06    3.98   0
   6   0  -1   11.16    5.01   0
   6   0  -1   12.27    2.77   0
  -5   0   1    2.34    2.51   0
   5   0  -1    0.83    4.73   0
   5   0  -1   -0.65    2.81   0
   4   0  -1   19.90    3.06   0
  -4   0   1   17.88    2.90   0
   4   0  -1   19.00    3.40   0
  -3   0   1    7.57    3.80   0
   3   0  -1    5.83    3.84   0
   3   0  -1    6.33    4.53   0
  -2   0   1   21.02    4.08   0
   2   0  -1   18.55    3.52   0
  -2   0   1   18.64    4.79   0
   2   0  -1   21.35    5.86   0
   1   0  -1   -0.03    5.73   0
  -1   0   1    1.55    4.09   0
  -1   0   1    2.42    4.88   0
   1   0  -1    2.82    3.55   0
   1   0   1   11.60    4.97   0
  -1   0  -1    9.43    4.92   0
  -2   0  -1    6.38    3.24   0
   2   0   1    5.96    3.33   0
   3   0   1    2.05    2.49   0
  -3   0  -1    4.60    2.54   0
   3   0   1    1.47    4.33   0
  -4   0  -1   25.10    2.95   0
   4   0   1   31.68    4.85   0
   4   0   1   29.28    4.11   0
   5   0   1    8.06    4.56   0
  -5   0  -1    5.47    2.69   0
   5   0   1    3.50    3.86   0
   6   0   1    3.34    4.29   0
  -6   0  -1    4.96    2.91   0
   6   0   1    9.75    3.49   0
  -7   0  -1    4.20    2.92   0
   7   0   1   10.53    5.22   0
   7   0   1    4.89    3.05   0
  -8   0  -1    1.04    4.41   0
   8   0   1   -1.62    3.92   0
   8   0   1    1.92    3.60   0
   8  -1  -1    1.10    4.17   0
  -8   1   1    6.72    3.27   0
   8  -1  -1    3.76    3.58   0
   7  -1  -1  258.62    5.74   0
  -7   1   1  237.64    5.37   0
   7  -1  -1  263.68    6.94   0
   6  -1  -1    8.11    3.53   0
  -6   1   1    6.02    2.58   0
   6  -1  -1    8.58    2.89   0
   5  -1  -1   77.76    5.32   0
   5  -1  -1   71.83    3.32   0
  -5   1   1   73.55    4.03   0
   4  -1  -1 3743.10   16.36   0
  -4   1   1 3121.15   13.88   0
   4  -1  -1 3968.25   19.64   0
  -3   1   1   54.56    3.33   0
   3  -1  -1   58.58    3.93   0
   3  -1  -1   58.39    4.31   0
  -2   1   1 1900.80   14.10   0
   2  -1  -1 1988.44   14.85   0
   2  -1  -1 2288.94   20.74   0
   1  -1  -1  200.39    6.43   0
  -1   1   1  227.15    6.75   0
   0   1   1  171.37    9.58   0
   0   1   1  193.90   11.31   0
   0  -1  -1  189.23   11.03   0
   0  -1  -1  175.72   10.50   0
   1   1   1  393.57   16.13   0
  -1  -1  -1  374.72   15.39   0
   1   1   1  437.48    9.45   0
   2   1   1 4115.08   21.43   0
  -2  -1  -1 3595.29   25.99   0
   2   1   1 3993.83   27.22   0
   3   1   1  517.34    7.89   0
   3   1   1  460.75    7.96   0
  -3  -1  -1  433.49    7.55   0
   4   1   1  114.93    4.06   0
   4   1   1  130.11    5.44   0
  -4  -1  -1  116.60    4.51   0
   5   1   1  475.80    7.33   0
   5   1   1  542.52    7.45   0
  -5  -1  -1  438.43    6.74   0
  -6  -1  -1    3.97    2.79   0
   6   1   1    2.35    3.28   0
   6   1   1    6.34    4.17   0
  -7  -1  -1   24.26    4.29   0
   7   1   1   20.42    4.08   0
   7   1   1   25.72    4.53   0
   8   1   1   43.26    6.32   0
  -8  -1  -1   35.81    4.86   0
   8   1   1   36.69    4.01   0
   8  -2  -1   38.39    6.43   0
  -8   2   1   25.30    3.60   0
   8  -2  -1   32.07    3.73   0
   7  -2  -1    9.07    5.48   0
  -7   2   1    6.49    4.07   0
   7  -2  -1    9.46    4.28   0
  -6   2   1    5.13    3.84   0
   6  -2  -1    0.57    2.98   0
   6  -2  -1   -0.21    5.03   0
  -5   2   1   36.91    3.94   0
   5  -2  -1   37.72    4.13   0
   5  -2  -1   32.34    3.97   0
  -4   2   1 1792.64   10.94   0
   4  -2  -1 1862.12   10.87   0
   4  -2  -1 2097.78   14.94   0
   3  -2  -1   82.29    3.53   0
   3  -2  -1   91.20    5.45   0
  -3   2   1   82.28    3.50   0
   2  -2  -1 2659.41   16.03   0
  -2   2   1 2289.51   14.09   0
   1  -2  -1 1939.90   16.05   0
  -1   2   1 1932.31   15.82   0
   0  -2  -1  636.88   13.08   0
   0   2   1  632.81   12.88   0
   0  -2  -1  721.42   15.17   0
   0   2   1  773.22   16.27   0
   1   2   1 1750.16   16.61   0
  -1  -2  -1 1804.47   16.70   0
  -2  -2  -1 2814.61   26.78   0
   2   2   1 3037.73   28.84   0
   2   2   1 3112.11   17.96   0
  -2  -2  -1 3048.25   17.56   0
   3   2   1 1309.77   10.45   0
  -3  -2  -1 1175.26   12.84   0
   3   2   1 1218.71   13.70   0
   4   2   1    7.54    2.66   0
   4   2   1    5.91    4.61   0
  -4  -2  -1    8.12    3.55   0
  -5  -2  -1  212.01    5.72   0
   5   2   1  231.47    6.06   0
   5   2   1  242.49    5.08   0
   6   2   1  486.90    7.15   0
   6   2   1  446.53    6.69   0
  -6  -2  -1  401.30    6.68   0
   7   2   1   23.15    5.47   0
  -7  -2  -1   21.86    4.25   0
   7   2   1   23.04    3.61   0
  -8  -2  -1  296.14    6.55   0
   8   2   1  375.14    7.75   0
   8   2   1  274.67    7.45   0
   8  -3  -1   58.07    5.25   0
   8  -3  -1   61.27    5.04   0
  -8   3   1   50.24    3.58   0
   7  -3  -1   12.80    3.34   0
  -7   3   1   18.57    4.28   0
   7  -3  -1   21.19    5.64   0
   6  -3  -1   54.81    3.32   0
  -6   3   1   61.25    3.32   0
   6  -3  -1   64.76    5.50   0
  -5   3   1   26.16    2.95   0
   5  -3  -1   26.29    4.08   0
   5  -3  -1   27.63    3.91   0
   4  -3  -1  644.14    9.46   0
  -4   3   1  563.20    5.99   0
   4  -3  -1  594.43    6.36   0
  -3   3   1   32.14    2.99   0
   3  -3  -1   42.97    3.12   0
   2  -3  -1   72.12    3.54   0
  -2   3   1   71.07    3.46   0
   1  -3  -1  121.19    8.94   0
   1  -3  -1  104.12    4.32   0
  -1   3   1   97.23    4.25   0
   0   3   1    7.19    3.28   0
   0   3   1   11.51    6.25   0
   0  -3  -1    8.13    4.63   0
   0  -3  -1    8.48    4.27   0
   1   3   1  241.23   10.05   0
   1   3   1  280.80    7.06   0
  -1  -3  -1  284.97    7.68   0
  -1  -3  -1  244.02   10.02   0
   2   3   1 4520.10   20.60   0
  -2  -3  -1 4436.50   20.26   0
   3   3   1    4.15    4.53   0
  -3  -3  -1    3.03    3.55   0
   3   3   1    1.95    3.64   0
   4   3   1  174.11    4.63   0
  -4  -3  -1  152.88    5.42   0
   4   3   1  163.01    6.09   0
  -5  -3  -1  180.77    4.89   0
   5   3   1  199.58    5.07   0
   5   3   1  207.07    6.05   0
   6   3   1  124.50    5.68   0
   6   3   1  123.31    4.56   0
  -6  -3  -1  109.32    5.04   0
  -7  -3  -1   11.48    4.35   0
   7   3   1   16.17    4.02   0
   7   3   1   11.94    4.84   0
  -8  -3  -1    6.07    4.48   0
   8   3   1    8.66    4.52   0
   8   3   1    5.62    5.27   0
  -8   4   1    2.67    3.37   0
   8  -4  -1    1.34    3.48   0
   8  -4  -1    0.92    6.34   0
   7  -4  -1    6.45    4.16   0
  -7   4   1    6.07    2.90   0
   7  -4  -1    6.33    4.56   0
  -6   4   1    3.08    2.85   0
   6  -4  -1   -0.59    5.06   0
   6  -4  -1   -1.61    2.93   0
  -5   4   1    5.01    2.69   0
   5  -4  -1    3.67    3.25   0
   5  -4  -1    4.87    3.03   0
   4  -4  -1   53.41    4.13   0
  -4   4   1   50.92    2.90   0
   3  -4  -1    6.49    3.71   0
  -3   4   1    8.58    3.56   0
  -2   4   1   14.68    3.84   0
   2  -4  -1   17.78    4.01   0
   1  -4  -1  468.48   11.16   0
  -1   4   1  403.53    6.35   0
   1  -4  -1  428.10    7.11   0
   0   4   1 1435.75   13.76   0
   0   4   1 1677.82   17.62   0
   0  -4  -1 1688.20   16.27   0
   0  -4  -1 1527.17   14.55   0
   1   4   1  245.76    7.11   0
  -1  -4  -1  244.57    5.92   0
  -1  -4  -1  209.46    7.68   0
   1   4   1  200.77    7.30   0
   2   4   1   10.42    3.42   0
  -2  -4  -1    6.20    3.29   0
  -2  -4  -1    7.94    3.65   0
  -2  -4  -1    8.49    5.00   0
  -3  -4  -1  418.95    9.22   0
  -3  -4  -1  524.81    7.16   0
   3   4   1  529.40    6.74   0
  -3  -4  -1  477.38   10.65   0
  -4  -4  -1    2.80    3.94   0
   4   4   1    6.05    4.63   0
  -4  -4  -1    4.78    3.31   0
   5   4   1    1.08    3.53   0
  -5  -4  -1    3.43    3.67   0
  -6  -4  -1   -1.10    4.21   0
   6   4   1   -2.94    3.82   0
  -7  -4  -1   40.86    3.89   0
   7   4   1   62.55    5.94   0
  -8  -4  -1    1.79    4.69   0
  -8  -4  -1    1.42    4.12   0
   8   4   1    4.72    4.61   0
   8  -5  -1    2.19    3.59   0
  -8   5   1    6.03    3.25   0
   8  -5  -1    6.61    6.56   0
   7  -5  -1  124.65    6.95   0
  -7   5   1   97.61    3.99   0
   7  -5  -1  107.13    5.57   0
   6  -5  -1   17.86    5.43   0
  -6   5   1   12.58    2.85   0
   6  -5  -1   13.11    3.14   0
   5  -5  -1  122.04    6.07   0
   5  -5  -1  114.22    3.62   0
  -5   5   1  107.54    4.41   0
   4  -5  -1   -1.48    3.69   0
  -4   5   1    0.70    2.56   0
   3  -5  -1    3.74    3.60   0
  -3   5   1    5.24    2.47   0
   2  -5  -1  371.52    6.07   0
   2  -5  -1  420.28   10.87   0
  -2   5   1  361.49    5.84   0
  -1   5   1  113.60    4.61   0
   1  -5  -1  111.22    3.88   0
   1  -5  -1  137.64    6.80   0
   0  -5  -1  837.47    9.86   0
   0   5   1  940.11   11.56   0
   0  -5  -1 1004.05   11.71   0
   0   5   1  796.36    9.14   0
  -1  -5  -1  147.61    5.82   0
   1   5   1  131.11    5.46   0
   1   5   1  163.05    5.26   0
  -1  -5  -1  171.22    5.05   0
  -2  -5  -1  264.47    8.61   0
   2   5   1  327.94    6.79   0
   2   5   1  230.49    7.62   0
  -2  -5  -1  318.69    6.58   0
  -3  -5  -1  426.17    6.01   0
  -3  -5  -1  410.21   11.44   0
  -3  -5  -1  354.33    9.52   0
   3   5   1  439.99    6.96   0
  -4  -5  -1    2.55    3.35   0
  -4  -5  -1    1.80    3.93   0
   4   5   1    4.01    3.21   0
  -5  -5  -1   -0.58    3.80   0
  -5  -5  -1   -0.78    4.07   0
   5   5   1    2.27    3.49   0
  -6  -5  -1   45.42    4.15   0
  -6  -5  -1   45.34    3.59   0
   6   5   1   53.43    4.18   0
  -7  -5  -1   28.65    4.34   0
  -7  -5  -1   33.98    4.70   0
   7   5   1   40.01    4.55   0
  -8  -5  -1    3.46    4.83   0
   8   5   1    6.44    6.63   0
  -8  -5  -1    6.57    4.31   0
   8  -6  -1    3.55    6.67   0
   8  -6  -1    1.80    5.18   0
  -8   6   1    2.84    3.42   0
   7  -6  -1   24.43    3.51   0
  -7   6   1   39.68    4.60   0
   7  -6  -1   43.99    6.25   0
   6  -6  -1  147.22    3.99   0
  -6   6   1  129.93    3.63   0
   6  -6  -1  143.00    6.66   0
   5  -6  -1   26.69    5.33   0
  -5   6   1   34.92    3.96   0
   5  -6  -1   27.80    4.22   0
   4  -6  -1  269.11    4.49   0
  -4   6   1  273.53    4.49   0
   3  -6  -1    3.81    2.67   0
  -3   6   1    1.44    3.56   0
   2  -6  -1  493.14    6.05   0
   2  -6  -1  585.39   11.62   0
  -2   6   1  480.82    5.71   0
  -1   6   1  200.56    4.99   0
   1  -6  -1  200.33    4.60   0
   1  -6  -1  232.18    7.34   0
   0   6   1    9.68    5.32   0
   0   6   1    8.48    3.60   0
   0  -6  -1   10.73    3.49   0
   0  -6  -1    7.28    3.74   0
   1   6   1  746.66    9.92   0
  -1  -6  -1  919.31    9.94   0
  -1  -6  -1  766.09   10.54   0
   1   6   1  879.76    9.47   0
   2   6   1   33.54    5.01   0
   2   6   1   23.38    3.87   0
  -2  -6  -1   25.65    4.90   0
  -2  -6  -1   24.92    3.44   0
  -3  -6  -1  187.54    8.69   0
  -3  -6  -1  203.67    5.77   0
   3   6   1  196.80    4.94   0
  -3  -6  -1  163.89    7.73   0
  -4  -6  -1  430.46   10.26   0
   4   6   1  518.04    7.40   0
  -4  -6  -1  470.23   11.19   0
  -4  -6  -1  501.85    6.15   0
   5   6   1  151.16    4.71   0
  -5  -6  -1  130.10    6.39   0
  -5  -6  -1  143.52    6.28   0
   6   6   1   46.80    4.00   0
  -6  -6  -1   45.31    4.97   0
  -6  -6  -1   40.91    5.30   0
  -7  -6  -1    0.76    4.95   0
   7   6   1   -1.16    5.74   0
  -7  -6  -1    2.18    5.42   0
   8   6   1    2.65    4.89   0
  -8  -6  -1    5.60    5.06   0
  -7   7   1   18.72    3.34   0
   7  -7  -1   27.72    6.50   0
   7  -7  -1   23.15    3.48   0
   6  -7  -1  195.59    7.58   0
  -6   7   1  159.89    4.03   0
   6  -7  -1  176.54    5.27   0
   5  -7  -1    0.63    2.76   0
  -5   7   1    2.52    2.68   0
   5  -7  -1    2.89    5.04   0
   4  -7  -1    5.40    3.78   0
  -4   7   1    2.35    2.55   0
  -3   7   1  527.81    5.62   0
   3  -7  -1  554.13    5.91   0
   3  -7  -1  648.68   11.96   0
   2  -7  -1   18.81    5.56   0
   2  -7  -1   16.26    2.69   0
  -2   7   1   13.45    3.42   0
  -1   7   1 1004.11    8.36   0
   1  -7  -1 1039.93    8.72   0
   1  -7  -1 1143.54   12.21   0
   0   7   1  229.02    6.85   0
   0  -7  -1  181.58    5.23   0
   0  -7  -1  197.16    5.46   0
   0   7   1  173.33    4.78   0
   1   7   1 1129.45   10.23   0
  -1  -7  -1  957.40   10.44   0
   1   7   1  943.88   10.18   0
  -1  -7  -1 1126.84   10.41   0
   2   7   1    1.89    4.84   0
  -2  -7  -1    5.93    4.43   0
  -2  -7  -1    3.21    3.79   0
   2   7   1    0.89    3.50   0
  -3  -7  -1   64.46    5.99   0
  -3  -7  -1   73.55    6.62   0
   3   7   1   71.65    4.23   0
  -3  -7  -1   76.91    4.08   0
  -4  -7  -1  247.52    4.97   0
   4   7   1  250.63    6.35   0
  -4  -7  -1  196.28    9.91   0
  -4  -7  -1  222.97   10.53   0
  -5  -7  -1   10.54    5.14   0
   5   7   1   11.10    3.84   0
  -5  -7  -1    9.74    5.35   0
  -6  -7  -1    3.72    5.19   0
   6   7   1    2.29    5.68   0
  -6  -7  -1    2.47    5.69   0
  -7  -7  -1    5.32    5.60   0
   7   7   1   10.74    4.36   0
  -7  -7  -1    3.96    5.45   0
  -7   8   1   -0.03    3.13   0
   7  -8  -1    7.94    3.58   0
   7  -8  -1    3.54    6.39   0
   6  -8  -1    6.27    5.68   0
   6  -8  -1    8.28    3.11   0
  -6   8   1    8.82    4.12   0
   5  -8  -1   40.20    3.12   0
  -5   8   1   43.79    3.07   0
   4  -8  -1  288.14    9.32   0
   4  -8  -1  244.13    4.56   0
  -4   8   1  230.65    4.22   0
  -3   8   1  508.86    5.66   0
   3  -8  -1  523.61    5.96   0
   3  -8  -1  589.77   11.60   0
   2  -8  -1    2.01    3.73   0
   2  -8  -1    0.41    4.99   0
  -2   8   1    0.71    2.51   0
   1  -8  -1  439.03    5.76   0
   1  -8  -1  500.63    8.94   0
  -1   8   1  435.80    6.06   0
   0   8   1  469.87    8.69   0
   0   8   1  369.26    5.70   0
   0  -8  -1  443.96    7.06   0
   0  -8  -1  392.53    6.59   0
  -1  -8  -1   -0.05    2.55   0
   1   8   1    3.77    5.11   0
  -1  -8  -1    3.44    3.24   0
   1   8   1   -1.41    3.20   0
  -2  -8  -1   13.22    3.94   0
   2   8   1   15.17    3.68   0
   2   8   1   14.98    3.54   0
  -2  -8  -1   17.93    4.67   0
  -3  -8  -1  156.49    7.24   0
  -3  -8  -1  175.58    8.61   0
   3   8   1  160.99    4.96   0
  -3  -8  -1  163.91    4.76   0
  -4  -8  -1    9.87    3.40   0
   4   8   1    5.44    3.88   0
   5   8   1  125.69    4.71   0
   6   8   1  161.52    6.57   0
   7   8   1    3.89    4.44   0
  -7   9   1   19.93    4.85   0
   7  -9  -1   33.15    7.30   0
   7  -9  -1   27.78    5.34   0
   6  -9  -1   10.73    6.09   0
  -6   9   1   10.71    2.98   0
   6  -9  -1   13.20    8.53   0
   6  -9  -1    8.65    3.35   0
   5  -9  -1   11.60    6.31   0
  -5   9   1    9.88    2.93   0
   5  -9  -1   10.95    3.19   0
  -4   9   1   75.50    3.37   0
   4  -9  -1   87.17    8.18   0
   4  -9  -1   84.86    4.68   0
   3  -9  -1    3.83    5.64   0
  -3   9   1    1.68    2.76   0
   3  -9  -1    1.97    2.75   0
   2  -9  -1    1.07    2.58   0
  -2   9   1   -0.77    2.50   0
   2  -9  -1    1.42    3.53   0
  -1   9   1   95.98    3.24   0
   1  -9  -1  127.22    6.22   0
   1  -9  -1  115.05    4.64   0
   0  -9  -1  511.65    8.13   0
   0  -9  -1  452.31    6.98   0
   0   9   1  518.77    8.97   0
   0   9   1  406.44    5.91   0
  -1  -9  -1   24.55    3.32   0
   1   9   1   18.40    3.53   0
  -1  -9  -1   20.50    4.11   0
   1   9   1   19.71    4.02   0
  -2  -9  -1   35.42    3.61   0
   2   9   1   32.50    5.51   0
  -2  -9  -1   31.31    4.56   0
   2   9   1   29.96    4.14   0
  -3  -9  -1  520.73   12.42   0
  -3  -9  -1  502.14    6.31   0
   3   9   1  511.01    7.59   0
  -3  -9  -1  458.87   11.82   0
  -4  -9  -1   15.93    3.70   0
   4   9   1   17.99    4.04   0
   5   9   1    8.86    4.04   0
   6   9   1   20.84    4.34   0
   7   9   1    0.77    6.35   0
   6 -10  -1   28.51    9.82   0
   6 -10  -1   30.40    9.08   0
  -6  10   1   41.79    4.64   0
   6 -10  -1   50.45    3.85   0
   5 -10  -1    3.01    3.27   0
   5 -10  -1    0.56    7.58   0
  -5  10   1    1.98    4.19   0
  -4  10   1   72.04    3.44   0
   4 -10  -1   89.16    7.43   0
   4 -10  -1   66.99    3.64   0
   3 -10  -1    0.57    5.30   0
  -3  10   1    1.07    2.68   0
   3 -10  -1    3.78    3.95   0
   2 -10  -1  163.10    6.97   0
  -2  10   1  139.75    4.56   0
   2 -10  -1  156.41    4.89   0
   1 -10  -1   17.04    5.19   0
   1 -10  -1   17.15    3.93   0
  -1  10   1   14.59    2.78   0
   0 -10  -1  613.24    7.15   0
   0  10   1  571.33    7.13   0
   0 -10  -1  697.62    8.99   0
  -1 -10  -1  159.23    5.37   0
   1  10   1  181.94    5.58   0
  -1 -10  -1  188.06    6.25   0
   1  10   1  144.42    5.06   0
  -2 -10  -1    3.29    4.15   0
   2  10   1    1.20    3.68   0
  -2 -10  -1    2.93    4.70   0
   2  10   1    3.10    5.48   0
  -3 -10  -1    1.37    5.57   0
   3  10   1    0.39    4.05   0
  -3 -10  -1    3.51    3.69   0
  -3 -10  -1    1.29    5.09   0
   4  10   1   -1.77    3.99   0
  -4 -10  -1   -1.59    3.63   0
   5  10   1  127.11    5.36   0
   6  10   1    4.40    4.73   0
   6 -11  -1    9.24    5.27   0
  -6  11   1   11.89    3.45   0
   5 -11  -1   36.24    3.80   0
  -5  11   1   36.04    3.44   0
   5 -11  -1   43.51   10.17   0
   4 -11  -1   88.44    8.83   0
  -4  11   1   84.48    3.67   0
   4 -11  -1   91.76    3.73   0
   3 -11  -1   76.47    6.78   0
   3 -11  -1   73.99    3.57   0
  -3  11   1   64.27    3.33   0
  -2  11   1    4.60    3.80   0
   2 -11  -1    6.22    5.31   0
   2 -11  -1    5.39    4.13   0
   1 -11  -1  210.09    7.05   0
  -1  11   1  157.98    4.20   0
   1 -11  -1  184.95    5.43   0
   0 -11  -1    8.76    3.95   0
   0  11   1    8.59    3.65   0
   0 -11  -1    6.46    3.72   0
  -1 -11  -1  279.14    6.54   0
   1  11   1  279.00    6.54   0
   1  11   1  244.72    5.37   0
  -1 -11  -1  279.35    6.92   0
   2  11   1   59.22    4.38   0
  -2 -11  -1   69.92    4.17   0
   2  11   1   53.17    4.32   0
  -2 -11  -1   52.54    4.84   0
  -3 -11  -1  131.46    7.94   0
   3  11   1  139.87    5.08   0
  -3 -11  -1  138.18    4.75   0
   4  11   1    1.23    4.02   0
  -4 -11  -1    2.98    4.04   0
   5  11   1    5.07    4.61   0
   5 -12  -1   31.69    3.89   0
  -5  12   1   28.54    3.55   0
   4 -12  -1    1.70    3.42   0
   4 -12  -1    2.27    6.17   0
  -4  12   1    1.67    3.11   0
   3 -12  -1    0.49    3.14   0
   3 -12  -1   -1.13    5.84   0
  -3  12   1   -0.25    2.88   0
  -2  12   1    4.98    4.00   0
   2 -12  -1   -1.22    4.45   0
   2 -12  -1   -2.73    5.95   0
   1 -12  -1   31.05    3.36   0
  -1  12   1   26.29    3.08   0
   1 -12  -1   37.46    5.86   0
   0  12   1    1.01    3.72   0
   0 -12  -1    1.76    3.06   0
   0 -12  -1    0.87    5.36   0
  -1 -12  -1  217.72    6.22   0
  -1 -12  -1  206.37    5.49   0
   1  12   1  181.04    5.56   0
   1  12   1  223.57    6.25   0
   2  12   1   99.80    5.16   0
  -2 -12  -1   93.76    4.59   0
   2  12   1   82.29    4.88   0
  -2 -12  -1   89.56    5.54   0
  -3 -12  -1    1.16    5.70   0
  -3 -12  -1    1.57    5.37   0
   3  12   1    0.57    4.13   0
  -4 -12  -1   24.98    4.23   0
   4  12   1   18.93    4.83   0
   5  12   1   46.32    5.53   0
   4 -13  -1    9.09    8.06   0
  -4  13   1    9.26    4.58   0
   4 -13  -1    2.94    5.10   0
   3 -13  -1    2.50    3.17   0
  -3  13   1    0.27    3.13   0
   3 -13  -1    2.23    6.16   0
  -2  13   1    4.94    4.27   0
   2 -13  -1    2.60    5.94   0
   2 -13  -1    5.43    4.56   0
  -1  13   1   35.85    3.24   0
   1 -13  -1   44.57    4.91   0
   1 -13  -1   45.82    6.21   0
   0  13   1    8.28    3.99   0
   0 -13  -1    9.55    5.47   0
   0 -13  -1   11.26    4.68   0
  -1 -13  -1   27.38    5.00   0
  -1 -13  -1   25.25    4.17   0
   1  13   1   20.76    4.38   0
   2  13   1   76.20    5.01   0
  -2 -13  -1   79.57    4.90   0
   2  13   1   82.00    5.50   0
  -2 -13  -1   69.58    5.79   0
   3  13   1   12.48    4.68   0
  -3 -13  -1   13.09    4.20   0
  -3 -13  -1   10.26    6.90   0
  -3 -13  -1    9.67    6.42   0
   4  13   1    6.00    6.89   0
   3 -14  -1   12.48    3.73   0
   3 -14  -1    7.74    6.86   0
  -3  14   1    9.80    3.43   0
   2 -14  -1   25.12    6.94   0
   2 -14  -1   29.76    5.03   0
  -2  14   1   17.31    4.56   0
   1 -14  -1    1.15    6.35   0
  -1  14   1    3.60    4.45   0
   1 -14  -1    0.00    4.85   0
   0 -14  -1    6.21    5.00   0
   0  14   1    9.59    4.35   0
   0 -14  -1    6.54    4.28   0
  -1 -14  -1    4.44    6.15   0
  -1 -14  -1    6.07    4.94   0
   1  14   1    5.33    3.26   0
  -2 -14  -1   18.01    4.55   0
   2  14   1   17.89    6.95   0
   2  14   1   14.31    5.62   0
  -2 -14  -1   14.03    5.23   0
  -3 -14  -1   26.61    4.86   0
  -3 -14  -1   20.51    9.09   0
   3  14   1   28.74    7.41   0
  -3 -14  -1   31.44    8.67   0
   0  15   1    6.65    4.73   0
   0 -15  -1   11.91    4.23   0
  -1 -15   2    4.15    5.24   0
   1  15  -2    2.75    3.37   0
  -1 -15   2    8.34    6.61   0
   0 -15   2    2.93    6.48   0
   0  15  -2    1.11    4.44   0
   0 -15   2    5.56    4.98   0
   1 -15   2   21.58    5.10   0
   1 -15   2   14.30    6.94   0
  -1  15  -2   13.27    4.75   0
  -3 -14   2   15.75    5.17   0
   3  14  -2   19.16    7.20   0
  -3 -14   2   18.59    4.62   0
   3  14  -2    9.73    4.64   0
   2  14  -2    1.30    3.14   0
  -2 -14   2    0.33    4.73   0
  -2 -14   2    3.63    5.81   0
  -1 -14   2   10.11    4.36   0
   1  14  -2    6.34    4.25   0
  -1 -14   2    9.28    4.73   0
   0  14  -2   36.86    3.53   0
   0 -14   2   58.56    6.54   0
   0 -14   2   45.84    5.20   0
   1 -14   2   25.05    3.63   0
  -1  14  -2   27.04    3.35   0
   1 -14   2   36.24    4.73   0
   2 -14   2   24.83    4.86   0
  -2  14  -2   17.70    3.32   0
   2 -14   2   30.28    5.02   0
  -3  14  -2    2.85    4.47   0
   3 -14   2   -1.46    4.95   0
   3 -14   2   -1.43    6.40   0
  -4 -13   2   41.75    5.74   0
  -4 -13   2   37.40    7.33   0
  -4 -13   2   54.32    6.38   0
   4  13  -2   62.10    7.43   0
   3  13  -2    1.29    4.05   0
  -3 -13   2   -0.94    4.21   0
  -3 -13   2    1.61    4.85   0
   3  13  -2    0.50    6.55   0
  -2 -13   2    8.04    4.48   0
   2  13  -2    4.42    2.98   0
   2  13  -2    4.48    6.37   0
  -2 -13   2    4.59    3.95   0
  -1 -13   2   25.36    4.54   0
   1  13  -2   23.10    3.18   0
  -1 -13   2   22.14    5.80   0
   0 -13   2   43.77    6.06   0
   0  13  -2   27.05    4.27   0
   0 -13   2   36.93    4.69   0
   1 -13   2   11.22    3.17   0
   1 -13   2   13.01    5.80   0
  -1  13  -2    9.68    2.88   0
  -2  13  -2    3.90    4.13   0
   2 -13   2   10.25    4.27   0
   2 -13   2    7.93    3.19   0
  -3  13  -2   55.13    3.49   0
   3 -13   2   62.29    6.91   0
   3 -13   2   54.46    4.96   0
  -4  13  -2    1.16    3.16   0
   4 -13   2    5.77    4.88   0
   4 -13   2    2.49    6.81   0
  -5 -12   2   -0.36    7.38   0
   5  12  -2   -1.73    6.92   0
  -5 -12   2    1.83    7.00   0
  -5 -12   2    2.22    4.43   0
   4  12  -2   64.56    4.98   0
  -4 -12   2   53.09    5.77   0
  -4 -12   2   70.17    6.28   0
  -4 -12   2   67.66    4.55   0
  -3 -12   2   61.97    5.26   0
   3  12  -2   59.79    4.63   0
  -3 -12   2   74.47    4.43   0
   3  12  -2   76.34    4.98   0
   2  12  -2    2.44    3.74   0
  -2 -12   2    4.50    4.35   0
  -2 -12   2   -0.29    3.96   0
   2  12  -2    3.71    4.34   0
   1  12  -2    4.05    2.77   0
  -1 -12   2    3.79    3.84   0
  -1 -12   2    6.97    3.00   0
   0 -12   2   38.51    5.73   0
   0 -12   2   31.12    4.47   0
   0  12  -2   24.20    2.93   0
   1 -12   2   28.59    5.75   0
  -1  12  -2   21.65    3.96   0
   1 -12   2   25.22    4.32   0
   2 -12   2   -1.82    3.94   0
   2 -12   2    2.41    2.94   0
  -2  12  -2   -2.05    2.66   0
   3 -12   2  158.98    4.27   0
  -3  12  -2  154.64    4.07   0
   3 -12   2  177.66    6.53   0
   4 -12   2   38.77    5.06   0
   4 -12   2   51.44    4.76   0
  -4  12  -2   32.78    4.41   0
   5 -12   2    5.22    3.55   0
  -5  12  -2    0.73    4.42   0
   5 -12   2    4.22    6.85   0
  -6 -11   2    7.11    9.30   0
  -6 -11   2    7.98    8.97   0
  -6 -11   2   10.18    4.25   0
   6  11  -2   10.88    4.77   0
  -5 -11   2   18.63    4.89   0
  -5 -11   2   19.38    4.30   0
  -5 -11   2   18.55    5.28   0
   5  11  -2   15.53    4.58   0
  -4 -11   2  107.38    6.25   0
   4  11  -2  100.01    5.03   0
  -4 -11   2  105.53    4.71   0
  -4 -11   2   84.37    5.73   0
  -3 -11   2  304.76    7.10   0
   3  11  -2  330.18    6.44   0
   3  11  -2  279.41    6.40   0
  -3 -11   2  338.34    5.94   0
  -2 -11   2   30.20    3.36   0
   2  11  -2   37.96    4.56   0
   2  11  -2   28.92    3.09   0
  -2 -11   2   38.41    3.80   0
  -1 -11   2  350.61    6.31   0
  -1 -11   2  367.82    6.24   0
   1  11  -2  307.64    5.30   0
   0 -11   2    6.98    5.27   0
   0  11  -2    7.29    3.61   0
   0 -11   2    5.02    2.69   0
  -1  11  -2   27.10    2.98   0
   1 -11   2   35.35    4.25   0
   1 -11   2   24.86    2.84   0
  -2  11  -2   57.32    2.96   0
   2 -11   2   59.64    4.83   0
   2 -11   2   60.38    4.38   0
   3 -11   2    7.69    4.12   0
   3 -11   2    9.99    3.10   0
  -3  11  -2    8.02    4.08   0
  -4  11  -2    5.13    2.93   0
   4 -11   2    6.44    6.87   0
   4 -11   2   -3.09    3.29   0
  -5  11  -2   73.44    3.68   0
   5 -11   2  109.13    5.05   0
   5 -11   2  110.42    8.12   0
   6 -11   2  119.31    8.66   0
   6 -11   2   89.64    4.44   0
  -6  11  -2   73.03    3.83   0
  -6 -10   2    4.57    4.26   0
  -6 -10   2    3.29    5.76   0
   6  10  -2    7.79    6.39   0
  -6 -10   2    5.14    6.20   0
  -5 -10   2    2.81    3.97   0
  -5 -10   2    3.41    4.76   0
   5  10  -2    3.89    4.45   0
  -5 -10   2    3.29    4.20   0
  -4 -10   2   23.55    5.46   0
  -4 -10   2   15.97    5.26   0
  -4 -10   2   20.46    4.93   0
   4  10  -2   12.92    4.04   0
  -3 -10   2   18.25    4.09   0
   3  10  -2   20.25    4.17   0
  -3 -10   2   21.94    3.90   0
   3  10  -2   16.51    3.67   0
  -2 -10   2  473.73    7.35   0
  -2 -10   2  538.32    7.56   0
   2  10  -2  442.00    6.52   0
   2  10  -2  552.52    8.28   0
  -1 -10   2    1.70    2.75   0
   1  10  -2    0.47    3.52   0
   1  10  -2   -0.80    3.83   0
  -1 -10   2    3.26    3.44   0
   0 -10   2  120.16    3.89   0
   0 -10   2  139.10    6.01   0
   0  10  -2  119.01    4.43   0
   1 -10   2   72.31    4.19   0
  -1  10  -2   68.12    3.84   0
   1 -10   2   74.28    4.26   0
  -2  10  -2  392.26    5.90   0
   2 -10   2  391.30    6.09   0
   2 -10   2  490.91    8.80   0
  -3  10  -2   18.94    2.94   0
   3 -10   2   30.31    6.24   0
   3 -10   2   25.96    4.25   0
   4 -10   2  123.27    3.83   0
   4 -10   2  150.44    7.39   0
  -4  10  -2  129.31    4.62   0
   5 -10   2   62.03    7.22   0
  -5  10  -2   44.71    4.36   0
   5 -10   2   53.02    3.45   0
   6 -10   2   26.03    3.52   0
  -6  10  -2   25.49    4.56   0
  -7  -9   2    0.16    5.75   0
   7   9  -2   -2.32    4.77   0
  -7  -9   2    2.92    5.18   0
   6   9  -2    0.92    4.06   0
  -6  -9   2    1.73    3.83   0
  -6  -9   2    1.88    4.66   0
  -6  -9   2    0.79    4.32   0
  -5  -9   2  299.44    5.35   0
   5   9  -2  315.11    7.16   0
  -5  -9   2  272.65    7.34   0
  -5  -9   2  287.23    8.45   0
   4   9  -2    6.03    5.84   0
  -4  -9   2    7.74    3.90   0
  -4  -9   2    8.48    4.65   0
  -4  -9   2    9.52    4.92   0
   3   9  -2   45.87    4.04   0
  -3  -9   2   45.24    3.53   0
  -3  -9   2   57.63    5.15   0
   3   9  -2   54.42    5.69   0
   2   9  -2  164.85    4.77   0
  -2  -9   2  176.58    5.27   0
  -2  -9   2  208.17    5.12   0
   2   9  -2  223.26    6.69   0
  -1  -9   2    8.70    2.79   0
  -1  -9   2    5.99    4.90   0
   1   9  -2   12.12    5.33   0
   1   9  -2    5.86    2.52   0
   0  -9   2    3.33    2.69   0
   0  -9   2    5.03    5.27   0
   0   9  -2    2.28    3.39   0
  -1   9  -2   59.80    2.99   0
   1  -9   2   71.71    5.87   0
   1  -9   2   56.34    2.99   0
  -2   9  -2  227.89    4.29   0
   2  -9   2  228.94    4.42   0
   2  -9   2  271.86    7.72   0
   3  -9   2   32.54    4.13   0
   3  -9   2   33.50    4.03   0
  -3   9  -2   26.04    4.00   0
  -4   9  -2   58.48    3.15   0
   4  -9   2   48.16    3.28   0
  -5   9  -2   80.33    3.50   0
   5  -9   2   84.67    3.53   0
  -6   9  -2   21.20    3.08   0
   6  -9   2   19.44    3.23   0
  -7   9  -2    6.16    4.52   0
   7  -9   2    2.92    5.04   0
   7  -9   2    4.29    6.50   0
  -7  -8   2    7.51    5.03   0
   7   8  -2   10.40    6.76   0
  -7  -8   2    7.69    4.49   0
  -6  -8   2    0.55    4.14   0
  -6  -8   2   -2.80    3.80   0
  -6  -8   2    0.17    4.54   0
   6   8  -2    6.52    5.83   0
  -5  -8   2    1.30    3.36   0
  -5  -8   2    1.48    3.64   0
  -5  -8   2    1.31    4.28   0
   5   8  -2   -2.51    3.70   0
  -4  -8   2    8.76    3.82   0
  -4  -8   2    9.21    4.43   0
  -4  -8   2   10.38    3.30   0
   4   8  -2   13.38    3.81   0
  -3  -8   2   57.78    4.12   0
   3   8  -2   75.45    5.82   0
  -3  -8   2   63.57    3.81   0
  -2  -8   2  553.23    6.87   0
   2   8  -2  555.10    7.20   0
  -2  -8   2  450.91    6.74   0
   2   8  -2  457.37    6.86   0
  -1  -8   2  939.01    8.61   0
   1   8  -2  778.51    7.78   0
  -1  -8   2  804.25    8.62   0
   1   8  -2  949.36    9.05   0
   0  -8   2   13.42    2.56   0
   0   8  -2   11.14    3.42   0
   0  -8   2   12.81    4.87   0
   1  -8   2  720.26    6.78   0
  -1   8  -2  680.38    6.48   0
   1  -8   2  861.82   10.33   0
   2  -8   2  214.38    4.26   0
   2  -8   2  260.21    7.38   0
  -2   8  -2  206.81    4.72   0
  -3   8  -2   10.03    2.59   0
   3  -8   2    8.62    2.86   0
  -4   8  -2    8.93    3.65   0
   4  -8   2    6.54    2.73   0
  -5   8  -2   21.90    2.75   0
   5  -8   2   33.83    4.03   0
  -6   8  -2    8.67    2.86   0
   6  -8   2   15.70    4.60   0
  -7   8  -2   29.69    3.52   0
   7  -8   2   35.94    3.67   0
   7  -8   2   49.01    6.58   0
   7   7  -2   16.47    4.66   0
  -7  -7   2   17.56    4.51   0
  -7  -7   2   22.24    5.10   0
  -6  -7   2   69.96    5.23   0
   6   7  -2   78.09    4.63   0
  -6  -7   2   63.56    4.74   0
  -5  -7   2   28.92    4.49   0
   5   7  -2   27.28    4.18   0
  -5  -7   2   27.75    4.16   0
  -5  -7   2   29.59    3.61   0
  -4  -7   2    3.31    3.49   0
   4   7  -2    3.42    3.59   0
  -4  -7   2    3.11    3.93   0
  -4  -7   2   -0.48    3.38   0
  -3  -7   2  177.45    4.65   0
   3   7  -2  172.48    4.95   0
  -3  -7   2  144.59    4.99   0
  -3  -7   2  181.33    6.04   0
  -2  -7   2  375.27    5.84   0
  -2  -7   2  327.98    5.85   0
   2   7  -2  336.54    6.19   0
   2   7  -2  385.77    6.16   0
   1   7  -2  734.92    9.28   0
   1   7  -2  624.53    7.77   0
  -1  -7   2  607.87    7.29   0
  -1  -7   2  715.92    8.06   0
   0  -7   2   22.73    5.12   0
   0   7  -2   15.01    3.49   0
   0  -7   2   15.80    3.62   0
   1  -7   2 1921.06   11.01   0
  -1   7  -2 1946.11   10.97   0
   1  -7   2 2172.84   15.11   0
   2  -7   2    5.06    5.07   0
  -2   7  -2    2.64    2.32   0
   2  -7   2    2.19    3.47   0
   3  -7   2   60.33    4.22   0
  -3   7  -2   63.12    3.02   0
  -4   7  -2  266.53    4.31   0
   4  -7   2  288.10    4.41   0
   5  -7   2   40.85    4.15   0
  -5   7  -2   39.03    3.92   0
  -6   7  -2    8.76    4.10   0
   6  -7   2    6.79    3.25   0
   7  -7   2   66.60    3.84   0
  -7   7  -2   59.88    3.54   0
   7  -7   2   70.77    5.15   0
  -8  -6   2   16.45    5.41   0
  -8  -6   2   11.27    4.86   0
   8   6  -2    7.35    5.04   0
  -7  -6   2   18.59    4.31   0
   7   6  -2   20.90    4.73   0
  -7  -6   2   18.19    3.55   0
   6   6  -2  193.15    6.51   0
  -6  -6   2  173.55    5.15   0
  -6  -6   2  156.76    5.21   0
  -5  -6   2   44.81    4.00   0
  -5  -6   2   67.23    5.23   0
  -5  -6   2   53.17    4.60   0
   5   6  -2   58.74    5.80   0
  -4  -6   2  102.45    4.60   0
  -4  -6   2  135.78    5.36   0
  -4  -6   2  117.77    5.37   0
   4   6  -2  115.59    4.47   0
  -3  -6   2  754.37    7.53   0
  -3  -6   2  620.79    8.57   0
   3   6  -2  754.88    7.80   0
  -3  -6   2  765.80   10.30   0
  -2  -6   2  355.90    6.81   0
   2   6  -2  350.40    6.13   0
   2   6  -2  418.86    6.58   0
  -2  -6   2  413.12    6.29   0
   1   6  -2  207.21    5.53   0
   1   6  -2  168.54    5.00   0
  -1  -6   2  195.36    6.36   0
  -1  -6   2  157.79    4.43   0
   0   6  -2  250.28    4.88   0
   0  -6   2  257.31    5.00   0
   0  -6   2  313.84    6.49   0
  -1   6  -2   21.85    2.78   0
   1  -6   2   27.01    4.06   0
   1  -6   2   22.14    3.71   0
   2  -6   2  794.30    7.53   0
  -2   6  -2  769.21    7.23   0
   3  -6   2    5.75    2.54   0
  -3   6  -2    7.57    2.53   0
  -4   6  -2  609.43    6.32   0
   4  -6   2  609.95    6.00   0
   5  -6   2  125.78    3.57   0
  -5   6  -2  119.47    3.47   0
   6  -6   2   27.27    3.31   0
  -6   6  -2   35.47    3.10   0
   7  -6   2   91.05    5.29   0
   7  -6   2  107.05    6.52   0
  -7   6  -2   85.12    3.70   0
   8  -6   2    4.46    5.23   0
  -8   6  -2    3.37    3.19   0
   8  -6   2    3.01    6.82   0
  -8  -5   2   -0.19    5.13   0
  -8  -5   2    0.96    4.38   0
   8   5  -2    2.13    6.45   0
   7   5  -2   -1.05    5.99   0
  -7  -5   2    3.63    3.76   0
  -7  -5   2    0.52    3.07   0
   6   5  -2   24.35    4.07   0
  -6  -5   2   20.26    4.52   0
  -6  -5   2   18.24    2.85   0
  -5  -5   2  274.46    5.61   0
  -5  -5   2  281.27    5.37   0
  -5  -5   2  237.27    4.81   0
   5   5  -2  305.57    5.63   0
   4   5  -2  228.45    6.15   0
  -4  -5   2  200.85    5.98   0
  -4  -5   2  172.14    5.02   0
  -4  -5   2  212.36    4.65   0
  -3  -5   2    8.72    4.39   0
   3   5  -2   12.77    3.33   0
  -3  -5   2    6.26    3.23   0
  -3  -5   2    8.90    3.88   0
  -2  -5   2  634.65    8.20   0
   2   5  -2  639.65    8.43   0
  -2  -5   2  542.49    8.13   0
   2   5  -2  524.04    7.44   0
   1   5  -2   22.44    3.51   0
   1   5  -2   29.88    5.29   0
  -1  -5   2   22.63    2.79   0
  -1  -5   2   30.28    4.96   0
   0  -5   2  100.37    3.80   0
   0   5  -2   98.51    3.65   0
   0  -5   2  114.22    5.00   0
   1  -5   2  127.49    3.89   0
  -1   5  -2  130.58    3.88   0
   1  -5   2  160.69    5.72   0
   2  -5   2  137.98    3.76   0
  -2   5  -2  130.79    3.59   0
   3  -5   2  229.42    4.21   0
  -3   5  -2  214.57    4.12   0
  -4   5  -2  163.31    3.79   0
   4  -5   2  168.11    4.78   0
  -5   5  -2  226.24    4.31   0
   5  -5   2  262.31    4.61   0
  -6   5  -2   26.20    3.03   0
   6  -5   2   29.60    3.24   0
   7  -5   2   47.74    6.10   0
  -7   5  -2   27.56    3.30   0
   7  -5   2   44.52    3.78   0
   8  -5   2    2.01    5.03   0
  -8   5  -2   -0.21    4.56   0
   8  -5   2    3.77    4.38   0
  -8  -4   2    2.40    4.19   0
  -8  -4   2    1.91    4.72   0
   8   4  -2    3.82    6.49   0
  -7  -4   2    2.61    3.60   0
  -7  -4   2    2.56    4.47   0
   7   4  -2    1.66    3.93   0
   6   4  -2   15.03    5.45   0
  -6  -4   2   10.47    3.38   0
  -6  -4   2    9.89    4.22   0
  -5  -4   2  161.11    5.43   0
  -5  -4   2  187.12    4.76   0
   5   4  -2  168.10    5.00   0
  -5  -4   2  140.46    4.43   0
   4   4  -2    6.10    4.97   0
  -4  -4   2   22.31    4.07   0
  -4  -4   2    2.16    3.25   0
  -4  -4   2    0.92    2.12   0
  -3  -4   2   43.84    4.27   0
  -3  -4   2   46.71    3.51   0
   3   4  -2   47.08    3.79   0
  -3  -4   2   38.36    3.58   0
  -2  -4   2  749.41    8.36   0
   2   4  -2  588.21    8.01   0
   2   4  -2  770.19    9.41   0
  -2  -4   2  609.14    8.55   0
   1   4  -2  411.67    7.07   0
  -1  -4   2  515.25    8.65   0
  -1  -4   2  407.15    7.35   0
   1   4  -2  486.62    8.06   0
   0  -4   2   89.59    5.55   0
   0   4  -2   78.96    4.70   0
   0  -4   2   80.09    4.67   0
   1  -4   2  128.42    4.77   0
  -1   4  -2  125.96    3.98   0
   2  -4   2  368.68    5.58   0
  -2   4  -2  368.69    5.95   0
  -3   4  -2   57.83    3.85   0
   3  -4   2   54.56    4.02   0
   4  -4   2    2.88    2.67   0
  -4   4  -2    5.93    3.63   0
  -5   4  -2   -2.33    3.96   0
   5  -4   2    1.91    2.78   0
  -6   4  -2    0.97    2.81   0
   6  -4   2    1.57    2.87   0
   6  -4   2    2.46    3.41   0
   7  -4   2    9.36    3.15   0
   7  -4   2   12.25    5.53   0
  -7   4  -2    5.57    2.89   0
   8  -4   2    4.19    5.99   0
   8  -4   2    5.43    4.74   0
  -8   4  -2    1.12    4.45   0
   8   3  -2   73.44    6.77   0
  -8  -3   2   49.00    3.89   0
   7   3  -2   91.04    5.46   0
   7   3  -2   84.41    4.63   0
  -7  -3   2   80.32    3.98   0
   6   3  -2   42.14    4.73   0
   6   3  -2   31.87    4.01   0
  -6  -3   2   33.47    4.42   0
   5   3  -2   22.05    4.52   0
  -5  -3   2   18.57    4.20   0
   5   3  -2   24.33    5.19   0
  -4  -3   2  906.97    9.65   0
  -4  -3   2 1033.09    9.07   0
   4   3  -2 1048.72    9.57   0
  -3  -3   2   23.87    3.35   0
  -3  -3   2   24.06    3.07   0
  -3  -3   2   20.84    3.25   0
   3   3  -2   25.35    3.53   0
   2   3  -2  595.99    9.00   0
  -2  -3   2  609.97    9.48   0
  -2  -3   2  488.65    7.92   0
  -2  -3   2  612.25    8.98   0
  -1  -3   2   10.09    3.95   0
   1   3  -2    8.73    3.85   0
  -1  -3   2    6.16    3.97   0
   1   3  -2    8.56    3.88   0
   0  -3   2  780.88   11.89   0
   0  -3   2  631.72    9.24   0
   0   3  -2  630.78    9.10   0
  -1   3  -2  201.11    5.04   0
   1  -3   2  199.09    5.82   0
   2  -3   2 2855.76   14.92   0
  -2   3  -2 2760.14   14.58   0
  -3   3  -2   37.35    2.88   0
   3  -3   2   40.79    2.95   0
   4  -3   2  137.20    3.75   0
  -4   3  -2  127.16    3.57   0
  -5   3  -2   35.44    3.10   0
   5  -3   2   38.49    3.05   0
   6  -3   2  119.49    5.86   0
   6  -3   2  121.18    3.76   0
  -6   3  -2  107.54    3.52   0
   7  -3   2    3.63    4.01   0
   7  -3   2    8.41    4.44   0
  -7   3  -2    9.42    4.16   0
  -8   3  -2   18.66    3.39   0
   8  -3   2   27.91    5.89   0
   8  -3   2   14.21    3.58   0
   8   2  -2   52.43    4.01   0
  -8  -2   2   49.40    3.85   0
   8   2  -2   54.90    6.52   0
   7   2  -2    3.78    4.63   0
   7   2  -2   -3.21    3.90   0
  -7  -2   2   -1.21    4.24   0
   6   2  -2  105.80    5.59   0
  -6  -2   2   85.28    4.76   0
   6   2  -2   91.25    5.00   0
  -5  -2   2  162.51    5.20   0
   5   2  -2  168.13    4.74   0
   5   2  -2  180.10    5.44   0
   4   2  -2 2423.57   14.07   0
   4   2  -2 2335.38   14.07   0
  -4  -2   2 2532.39   13.66   0
  -4  -2   2 2255.52   13.49   0
   3   2  -2  715.12    8.37   0
  -3  -2   2  715.58    8.17   0
  -3  -2   2  684.93    9.00   0
   3   2  -2  697.31    9.25   0
  -2  -2   2  726.00    9.43   0
   2   2  -2  722.98    9.64   0
  -2  -2   2  694.87   10.06   0
  -1  -2   2 2998.95   21.57   0
  -1  -2   2 2505.40   19.47   0
   1   2  -2 2469.30   18.98   0
   1   2  -2 2993.33   22.02   0
   0   2  -2 1665.05   16.18   0
   0  -2   2 1652.99   16.10   0
  -1   2  -2  166.83    5.16   0
   1  -2   2  178.01    5.30   0
   2  -2   2 2137.28   14.01   0
  -2   2  -2 2164.15   13.95   0
   3  -2   2  683.40    7.71   0
  -3   2  -2  647.91    7.55   0
  -4   2  -2  603.50    6.62   0
   4  -2   2  478.68    6.04   0
   5  -2   2   34.32    3.00   0
  -5   2  -2   33.34    2.90   0
   5  -2   2   35.03    4.67   0
   6  -2   2  322.60    6.87   0
  -6   2  -2  273.07    4.64   0
   6  -2   2  320.68    5.82   0
  -7   2  -2    7.58    4.03   0
   7  -2   2    9.43    3.18   0
   7  -2   2   10.93    3.88   0
   8  -2   2  357.56    7.99   0
   8  -2   2  291.06    6.81   0
  -8   2  -2  320.64    6.21   0
  -8  -1   2    3.02    3.41   0
   8   1  -2    8.18    3.53   0
   8   1  -2    9.79    5.97   0
   7   1  -2  135.17    5.01   0
  -7  -1   2  116.52    4.92   0
   7   1  -2  115.33    4.32   0
   6   1  -2    2.82    4.11   0
  -6  -1   2    1.38    2.58   0
   6   1  -2   -1.23    4.88   0
   5   1  -2  296.79    5.53   0
   5   1  -2  306.43    5.88   0
  -5  -1   2  288.58    5.56   0
  -4  -1   2 1283.38   10.03   0
   4   1  -2 1474.37   11.79   0
   4   1  -2 1336.15   10.34   0
   3   1  -2  437.40    7.47   0
  -3  -1   2  449.23    7.20   0
   3   1  -2  458.76    8.09   0
  -3  -1   2  415.83    6.71   0
   2   1  -2 2178.46   16.48   0
  -2  -1   2 2815.35   19.15   0
  -2  -1   2 2765.79   18.53   0
   2   1  -2 2914.64   19.95   0
  -1  -1   2   39.14    5.54   0
  -1  -1   2   38.39    4.99   0
   1   1  -2   40.39    5.01   0
   0  -1   2  720.33   12.52   0
   0   1  -2  712.95   12.49   0
  -1   1  -2   14.12    3.25   0
   1  -1   2   15.00    4.40   0
  -2   1  -2 7213.01   27.85   0
   2  -1   2 7629.89   28.93   0
   3  -1   2   42.71    3.21   0
  -3   1  -2   45.40    3.22   0
   4  -1   2  145.29    4.14   0
  -4   1  -2  149.29    4.74   0
  -5   1  -2  627.68    6.56   0
   5  -1   2  713.18    7.44   0
   5  -1   2  656.14    6.95   0
   6  -1   2  140.78    4.69   0
   6  -1   2  123.93    3.95   0
  -6   1  -2  116.87    4.57   0
   7  -1   2   24.32    3.35   0
  -7   1  -2   19.43    3.08   0
   7  -1   2   26.35    5.48   0
   8  -1   2   61.41    6.53   0
   8  -1   2   48.76    5.13   0
  -8   1  -2   41.36    3.53   0
   8   0  -2    5.41    4.89   0
   8   0  -2    4.52    3.99   0
  -8   0   2    1.94    4.47   0
  -7   0   2    2.17    4.07   0
   7   0  -2    0.83    4.45   0
   7   0  -2    1.94    3.79   0
  -6   0   2   11.49    4.11   0
   6   0  -2    7.67    3.47   0
   6   0  -2    5.21    4.13   0
   5   0  -2    3.44    4.75   0
  -5   0   2    0.88    2.58   0
   5   0  -2   -0.05    2.72   0
   4   0  -2   -0.47    3.93   0
   4   0  -2    1.86    4.86   0
  -4   0   2    2.46    2.72   0
  -3   0   2    1.67    2.70   0
   3   0  -2    3.80    2.79   0
   3   0  -2    2.93    4.63   0
  -2   0   2   59.58    4.95   0
   2   0  -2   53.07    4.22   0
   2   0  -2   60.02    5.22   0
  -2   0   2   54.77    5.50   0
   1   0  -2    6.97    3.35   0
  -1   0   2    9.09    4.48   0
   1   0  -2    8.07    6.23   0
  -1   0   2    7.43    4.73   0
   0   0   2    7.32    3.61   0
   0   0  -2    7.73    3.42   0
   1   0   2    4.26    3.17   0
  -1   0  -2    4.24    3.24   0
  -2   0  -2    0.70    4.09   0
   2   0   2    0.25    3.01   0
  -3   0  -2    1.23    3.34   0
   3   0   2    1.82    3.42   0
   4   0   2   23.24    3.45   0
   4   0   2   18.66    3.90   0
  -4   0  -2   20.51    3.69   0
   5   0   2   10.79    3.32   0
  -5   0  -2    8.79    2.83   0
   5   0   2    8.85    2.95   0
   6   0   2    8.07    3.52   0
   6   0   2    9.72    4.14   0
  -6   0  -2    8.05    3.93   0
   7   0   2    2.38    4.41   0
   7   0   2    2.32    3.66   0
  -7   0  -2    3.63    4.08   0
  -8   0  -2   10.75    3.23   0
   8   0   2   16.75    5.64   0
   8   0   2    6.32    3.37   0
   8  -1  -2   25.41    4.47   0
  -8   1   2   17.19    3.18   0
   8  -1  -2   20.09    3.64   0
   7  -1  -2    3.48    3.08   0
   7  -1  -2    1.41    3.98   0
  -7   1   2    3.40    4.10   0
   6  -1  -2   62.30    4.26   0
   6  -1  -2   60.99    3.48   0
  -6   1   2   57.60    3.12   0
   5  -1  -2  144.58    3.99   0
   5  -1  -2  157.43    5.00   0
  -5   1   2  136.96    3.79   0
  -4   1   2   -2.30    3.81   0
   4  -1  -2    0.50    2.82   0
   4  -1  -2    2.79    4.92   0
   3  -1  -2  163.76    6.13   0
   3  -1  -2  144.99    4.21   0
  -3   1   2  139.77    4.89   0
   2  -1  -2  514.89   11.20   0
   2  -1  -2  475.55    7.46   0
  -2   1   2  459.31    7.23   0
  -1   1   2   15.31    6.43   0
   1  -1  -2   15.11    4.57   0
   1  -1  -2   16.39    7.17   0
  -1   1   2   15.72    3.37   0
   0  -1  -2  266.91   10.51   0
   0   1   2  261.11   10.19   0
  -1  -1  -2   63.69    7.72   0
   1   1   2   65.03    7.85   0
   2   1   2 2383.09   22.45   0
   2   1   2 2649.28   16.63   0
  -2  -1  -2 2180.55   20.20   0
   3   1   2    9.06    4.47   0
   3   1   2    9.84    2.84   0
  -3  -1  -2    8.89    2.74   0
   4   1   2   82.01    3.91   0
   4   1   2   71.75    3.60   0
  -4  -1  -2   72.32    4.40   0
  -5  -1  -2   55.19    4.44   0
   5   1   2   69.19    5.25   0
   5   1   2   59.88    3.59   0
   6   1   2  116.37    4.41   0
   6   1   2  104.71    4.02   0
  -6  -1  -2  106.38    4.67   0
   7   1   2    6.55    5.29   0
  -7  -1  -2    4.49    4.13   0
   7   1   2    4.10    3.18   0
   8   1   2    4.47    3.93   0
   8   1   2    1.06    3.63   0
  -8  -1  -2   -0.54    2.93   0
  -8   2   2    5.41    3.34   0
   8  -2  -2    5.41    4.99   0
   8  -2  -2    9.31    5.88   0
  -7   2   2   15.43    2.98   0
   7  -2  -2   18.41    4.06   0
   7  -2  -2   14.38    3.17   0
  -6   2   2  114.02    4.55   0
   6  -2  -2  110.99    5.95   0
   6  -2  -2  112.87    4.71   0
  -5   2   2  162.17    3.97   0
   5  -2  -2  163.90    5.08   0
   5  -2  -2  188.04    6.43   0
   4  -2  -2   24.39    3.56   0
  -4   2   2   29.65    2.91   0
   4  -2  -2   24.72    4.00   0
   3  -2  -2  141.95    4.77   0
   3  -2  -2  138.15    5.35   0
  -3   2   2  129.19    3.80   0
  -2   2   2  786.84    8.58   0
   2  -2  -2  819.80    8.86   0
   2  -2  -2  914.69   16.78   0
  -1   2   2  327.31    7.10   0
   1  -2  -2  334.12    7.32   0
   0   2   2  109.51    6.75   0
   0   2   2  123.09    8.02   0
   0  -2  -2  113.88    6.25   0
   1   2   2  894.40   11.81   0
   2   2   2   72.24    6.56   0
  -2  -2  -2   65.78    6.56   0
   2   2   2   75.74    4.19   0
   3   2   2   93.68    5.21   0
  -3  -2  -2   75.00    4.66   0
   3   2   2   82.66    5.03   0
   4   2   2  413.17    7.69   0
   4   2   2  434.02    6.16   0
  -4  -2  -2  403.80    7.26   0
   5   2   2  198.21    4.76   0
  -5  -2  -2  164.28    4.58   0
   5   2   2  181.57    5.75   0
   6   2   2    2.90    4.30   0
  -6  -2  -2   12.64    2.85   0
   6   2   2    2.29    3.54   0
   7   2   2    6.43    3.83   0
  -7  -2  -2    7.10    4.16   0
   7   2   2    6.35    3.44   0
  -8  -2  -2    6.03    3.31   0
   8   2   2    7.61    4.19   0
   8   2   2    6.27    5.34   0
  -8   3   2  150.81    4.59   0
   8  -3  -2  167.83    4.82   0
   8  -3  -2  192.95    7.82   0
   7  -3  -2   17.73    5.80   0
  -7   3   2   12.82    3.04   0
   7  -3  -2   10.79    4.51   0
  -6   3   2  274.24    4.64   0
   6  -3  -2  287.92    4.83   0
   6  -3  -2  312.40    7.40   0
  -5   3   2  194.57    4.08   0
   5  -3  -2  218.31    5.35   0
   5  -3  -2  220.53    5.93   0
  -4   3   2  161.38    4.47   0
   4  -3  -2  158.14    4.68   0
   4  -3  -2  165.14    6.43   0
  -3   3   2  417.53    5.64   0
   3  -3  -2  446.91    9.87   0
   3  -3  -2  427.81    5.87   0
  -2   3   2  434.48    6.66   0
   2  -3  -2  416.97    6.21   0
   1  -3  -2 2495.37   36.80   0
   1  -3  -2 2172.43   15.39   0
  -1   3   2 2135.81   15.04   0
   0   3   2 2322.98   22.51   0
   0   3   2 2045.88   18.74   0
   0  -3  -2 2243.94   21.47   0
   0  -3  -2 2057.29   19.22   0
   1   3   2 3583.51   21.02   0
  -1  -3  -2 3598.08   21.23   0
   2   3   2 2489.97   15.00   0
   3   3   2  408.27    6.33   0
   3   3   2  420.04   10.49   0
  -3  -3  -2  370.58    9.56   0
   4   3   2  906.32    8.00   0
  -4  -3  -2  784.28   10.74   0
   4   3   2  900.70   12.05   0
   5   3   2   73.58    3.90   0
   5   3   2   77.43    4.16   0
  -5  -3  -2   67.54    3.75   0
   6   3   2   30.05    3.79   0
   6   3   2   24.91    3.53   0
  -6  -3  -2   27.58    4.17   0
  -7  -3  -2   -0.05    2.99   0
   7   3   2    5.31    5.42   0
   7   3   2    1.82    4.82   0
   8   3   2   33.72    6.20   0
   8   3   2   27.58    5.49   0
  -8  -3  -2   21.25    4.96   0
  -8   4   2    4.60    3.24   0
   8  -4  -2   -3.56    6.48   0
   8  -4  -2    0.56    4.89   0
   7  -4  -2    3.22    5.91   0
  -7   4   2    1.75    2.99   0
   7  -4  -2    4.43    3.14   0
   6  -4  -2  124.90    4.91   0
   6  -4  -2  120.21    5.47   0
  -6   4   2  119.48    4.78   0
   5  -4  -2  192.96    6.72   0
  -5   4   2  170.46    3.93   0
   5  -4  -2  186.66    4.14   0
  -4   4   2   36.57    2.79   0
   4  -4  -2   43.88    3.10   0
   4  -4  -2   44.16    5.36   0
   3  -4  -2  550.03    6.75   0
  -3   4   2  508.35    5.85   0
  -2   4   2 4079.83   16.88   0
   2  -4  -2 4208.07   17.36   0
   1  -4  -2  475.22    6.98   0
   1  -4  -2  545.07   13.23   0
  -1   4   2  447.42    6.65   0
   0  -4  -2 1085.67   13.56   0
   0   4   2  966.30   11.78   0
   0   4   2 1133.15   14.56   0
   0  -4  -2  948.40   11.99   0
  -1  -4  -2  259.84    9.31   0
  -1  -4  -2  281.09    6.21   0
   1   4   2  240.18    8.48   0
   1   4   2  280.40    6.32   0
   2   4   2  800.02    8.59   0
  -2  -4  -2  871.16    9.11   0
  -3  -4  -2   91.86    7.15   0
  -3  -4  -2   83.85    6.26   0
   3   4   2  106.40    4.04   0
  -4  -4  -2  444.54    9.78   0
   4   4   2  528.72    7.18   0
  -4  -4  -2  414.43    8.37   0
  -5  -4  -2   78.40    5.01   0
   5   4   2   92.56    5.38   0
   6   4   2   11.10    5.31   0
  -6  -4  -2    5.42    3.93   0
   7   4   2  331.77    6.18   0
  -7  -4  -2  288.74    6.24   0
   8   4   2   89.72    5.38   0
  -8  -4  -2   82.67    4.94   0
   8  -5  -2   18.57    6.80   0
   8  -5  -2   14.05    5.27   0
  -8   5   2    9.36    5.04   0
   7  -5  -2  125.14    4.14   0
   7  -5  -2  131.65    7.42   0
  -7   5   2   96.94    5.12   0
  -6   5   2   51.51    3.18   0
   6  -5  -2   64.61    4.60   0
   6  -5  -2   53.67    5.85   0
  -5   5   2    7.07    2.60   0
   5  -5  -2    1.44    4.86   0
   5  -5  -2    4.53    2.66   0
   4  -5  -2   62.69    5.76   0
  -4   5   2   62.75    3.07   0
   4  -5  -2   60.84    3.11   0
  -3   5   2    1.30    2.27   0
   3  -5  -2    1.31    3.47   0
  -2   5   2  104.14    4.52   0
   2  -5  -2  119.24    8.09   0
   2  -5  -2   99.25    3.73   0
  -1   5   2  266.55    5.14   0
   1  -5  -2  350.59    9.18   0
   1  -5  -2  306.00    6.08   0
   0  -5  -2 1253.65   13.27   0
   0  -5  -2 1155.57   11.66   0
   0   5   2 1221.82   13.07   0
   0   5   2 1063.89   10.75   0
  -1  -5  -2  207.70    6.35   0
   1   5   2  193.72    6.28   0
  -1  -5  -2  161.62    6.39   0
   1   5   2  148.11    5.90   0
   2   5   2  491.22    6.96   0
  -2  -5  -2  515.48    6.98   0
  -2  -5  -2  531.51   18.40   0
  -2  -5  -2  476.60   16.83   0
  -3  -5  -2  779.14    7.61   0
   3   5   2  756.55    8.49   0
   4   5   2  159.54    4.57   0
  -4  -5  -2  136.53    7.02   0
  -4  -5  -2  148.72    7.54   0
  -5  -5  -2    5.95    5.08   0
   5   5   2    3.81    4.81   0
  -5  -5  -2    4.46    4.54   0
  -6  -5  -2    1.33    3.93   0
   6   5   2    1.83    5.14   0
  -6  -5  -2    1.97    3.59   0
  -7  -5  -2   65.13    5.21   0
   7   5   2   67.89    4.53   0
  -7  -5  -2   59.44    4.78   0
  -8  -5  -2    4.89    4.83   0
   8   5   2    5.90    4.39   0
  -8  -5  -2    4.51    4.44   0
  -8   6   2    5.44    4.79   0
   8  -6  -2    6.80    5.30   0
   8  -6  -2    2.93    6.91   0
   7  -6  -2    2.58    6.04   0
  -7   6   2    0.79    3.15   0
   7  -6  -2   -1.96    3.25   0
  -6   6   2    3.13    2.69   0
   6  -6  -2    3.69    5.54   0
   6  -6  -2    3.52    2.92   0
   5  -6  -2  184.23    7.48   0
   5  -6  -2  173.30    4.13   0
  -5   6   2  159.27    3.88   0
   4  -6  -2   -0.51    2.77   0
  -4   6   2    0.14    2.62   0
   3  -6  -2   93.98    7.52   0
  -3   6   2   65.09    3.09   0
   3  -6  -2   81.76    4.46   0
   2  -6  -2    9.31    5.43   0
  -2   6   2    9.53    3.67   0
   2  -6  -2    8.69    3.75   0
  -1   6   2   24.59    3.70   0
   1  -6  -2   26.88    4.97   0
   1  -6  -2   24.24    2.94   0
   0   6   2  187.18    5.29   0
   0  -6  -2  179.78    4.94   0
   0   6   2  213.86    6.29   0
   0  -6  -2  225.97    6.62   0
   1   6   2  271.57    6.02   0
   1   6   2  225.25    6.52   0
  -1  -6  -2  239.80    7.05   0
  -1  -6  -2  281.80    6.74   0
  -2  -6  -2  435.05   12.28   0
  -2  -6  -2  475.13    6.59   0
   2   6   2  401.60   10.85   0
   2   6   2  475.26    6.65   0
  -3  -6  -2   40.80    3.52   0
   3   6   2   36.80    3.87   0
   4   6   2   36.07    5.11   0
  -5  -6  -2   29.16    6.15   0
  -5  -6  -2   28.51    5.81   0
   5   6   2   30.41    3.89   0
  -6  -6  -2    5.52    4.88   0
  -6  -6  -2    5.35    4.35   0
   6   6   2    5.75    5.24   0
  -7  -6  -2   12.56    5.32   0
  -7  -6  -2   17.16    4.73   0
   7   6   2   17.35    5.73   0
   7  -7  -2    6.43    4.91   0
  -7   7   2   -2.33    4.48   0
   7  -7  -2    2.49    6.44   0
  -6   7   2   53.72    4.32   0
   6  -7  -2   58.71    6.45   0
   6  -7  -2   53.94    3.61   0
  -5   7   2   74.13    4.40   0
   5  -7  -2   74.88    3.53   0
   5  -7  -2   73.04    7.29   0
  -4   7   2  267.14    5.19   0
   4  -7  -2  314.30   10.44   0
   4  -7  -2  272.96    5.40   0
  -3   7   2  103.93    3.54   0
   3  -7  -2  125.36    8.46   0
   3  -7  -2  112.26    3.77   0
  -2   7   2   27.76    2.73   0
   2  -7  -2   32.51    5.75   0
   2  -7  -2   28.52    2.83   0
   1  -7  -2  865.73    8.04   0
   1  -7  -2  956.21   11.44   0
  -1   7   2  865.62    8.20   0
   0  -7  -2    3.06    2.47   0
   0  -7  -2    5.75    4.46   0
   0   7   2    3.94    3.38   0
   0   7   2    6.64    3.47   0
   1   7   2    1.51    3.30   0
  -1  -7  -2    1.44    3.81   0
   1   7   2    5.73    5.06   0
  -1  -7  -2    2.23    4.52   0
  -2  -7  -2  384.94    6.72   0
   2   7   2  359.79    5.95   0
  -2  -7  -2  342.57    9.56   0
   2   7   2  336.80    9.02   0
  -3  -7  -2  177.11    5.66   0
   3   7   2  157.89    4.74   0
   4   7   2   -0.29    3.48   0
   5   7   2    4.71    3.58   0
   6   7   2  260.88    5.48   0
   7   7   2   52.94    4.80   0
   7  -8  -2   12.44    3.67   0
  -7   8   2   12.46    3.34   0
   7  -8  -2   15.90    8.19   0
  -6   8   2   -2.29    2.75   0
   6  -8  -2    1.98    7.09   0
   6  -8  -2   -1.27    3.03   0
   5  -8  -2    2.19    6.76   0
   5  -8  -2    1.24    4.11   0
  -5   8   2    2.86    3.82   0
   5  -8  -2    1.78    6.20   0
   4  -8  -2   22.06    4.09   0
  -4   8   2   21.45    3.79   0
   4  -8  -2   17.03    7.13   0
   3  -8  -2  162.18    9.16   0
   3  -8  -2  151.14    3.95   0
  -3   8   2  137.15    3.73   0
   2  -8  -2  103.08    7.12   0
  -2   8   2   96.85    3.43   0
   2  -8  -2   96.73    3.55   0
   1  -8  -2  103.72    6.05   0
  -1   8   2   86.98    3.35   0
   1  -8  -2   94.12    4.42   0
   0  -8  -2  888.66   10.18   0
   0   8   2  866.78   11.20   0
   0   8   2  704.77    7.77   0
   0  -8  -2  753.34    8.90   0
   1   8   2   23.52    3.60   0
  -1  -8  -2   21.20    4.77   0
  -1  -8  -2   23.83    4.06   0
   1   8   2   29.84    3.73   0
  -2  -8  -2   29.10    4.33   0
   2   8   2   24.07    3.83   0
   2   8   2   33.39    3.77   0
  -2  -8  -2   36.37    4.70   0
   3   8   2   18.92    5.40   0
  -3  -8  -2   21.09    3.60   0
   4   8   2  173.02    6.20   0
   5   8   2  322.43    5.80   0
   6   8   2   52.06    4.42   0
   7   8   2   74.24    4.80   0
   7  -9  -2   31.54    3.92   0
   6  -9  -2   15.76    3.33   0
  -6   9   2   15.70    3.05   0
   6  -9  -2   19.38    9.56   0
   6  -9  -2   19.31   10.13   0
   5  -9  -2    7.28    8.21   0
   5  -9  -2    9.70    4.47   0
  -5   9   2   10.70    4.27   0
   5  -9  -2    9.37    8.72   0
   4  -9  -2   33.21    4.42   0
   4  -9  -2   34.17    7.78   0
  -4   9   2   29.60    4.21   0
   3  -9  -2   76.70    7.56   0
  -3   9   2   67.77    4.08   0
   3  -9  -2   75.25    4.39   0
   2  -9  -2   44.49    4.06   0
  -2   9   2   43.54    2.90   0
   2  -9  -2   44.24    5.76   0
   1  -9  -2  342.28    7.68   0
  -1   9   2  289.30    5.43   0
   1  -9  -2  296.20    5.17   0
   0  -9  -2  141.59    4.95   0
   0  -9  -2  139.05    5.16   0
   0   9   2  146.13    6.86   0
   0   9   2  127.46    4.71   0
  -1  -9  -2    1.81    2.63   0
  -1  -9  -2    2.03    3.22   0
   1   9   2    3.11    3.52   0
   1   9   2    3.50    3.40   0
  -2  -9  -2  911.71   13.30   0
  -2  -9  -2 1028.27    9.27   0
   2   9   2 1055.17    9.81   0
   2   9   2  839.45   11.64   0
   3   9   2  227.71    5.29   0
  -3  -9  -2  217.66    5.02   0
   4   9   2  176.89    6.43   0
   5   9   2   28.56    4.16   0
   6   9   2    5.58    4.35   0
  -6  10   2   10.41    4.51   0
   6 -10  -2    9.13    3.58   0
  -5  10   2   61.06    3.66   0
   5 -10  -2   84.64    5.23   0
   4 -10  -2   49.74    4.63   0
   4 -10  -2   44.70    9.30   0
  -4  10   2   39.71    4.30   0
   3 -10  -2   47.62    3.03   0
  -3  10   2   46.30    4.23   0
   3 -10  -2   56.81    6.17   0
   2 -10  -2  556.47   10.24   0
  -2  10   2  503.77    6.36   0
   2 -10  -2  524.61    6.21   0
   1 -10  -2   51.60    5.42   0
   1 -10  -2   49.67    4.33   0
  -1  10   2   40.95    3.07   0
   0 -10  -2  291.98    6.09   0
   0 -10  -2  311.17    6.04   0
   0  10   2  311.26    6.83   0
   0  10   2  258.55    4.89   0
  -1 -10  -2   61.79    4.61   0
  -1 -10  -2   73.78    5.48   0
   1  10   2   67.74    5.98   0
   1  10   2   54.04    3.35   0
   2  10   2   23.78    4.12   0
  -2 -10  -2   23.71    3.86   0
   2  10   2   21.83    4.91   0
  -2 -10  -2   24.62    5.41   0
   3  10   2   32.01    5.50   0
  -3 -10  -2   41.28    5.16   0
   4  10   2   15.66    4.23   0
   5  10   2  333.06    6.53   0
   6  10   2    3.80    4.90   0
  -5  11   2   41.61    3.48   0
   5 -11  -2   40.22    3.84   0
   4 -11  -2    8.03    3.35   0
   4 -11  -2    4.73    9.20   0
  -4  11   2    5.24    4.09   0
   3 -11  -2   54.04    6.65   0
  -3  11   2   34.92    3.04   0
   3 -11  -2   43.72    3.47   0
   2 -11  -2   27.39    3.15   0
   2 -11  -2   28.06    5.66   0
  -2  11   2   21.23    2.93   0
   1 -11  -2   64.83    5.94   0
  -1  11   2   51.29    4.30   0
   1 -11  -2   58.19    4.64   0
   0 -11  -2    2.75    4.84   0
   0  11   2    0.81    2.44   0
   0 -11  -2    2.89    3.05   0
  -1 -11  -2   82.68    5.60   0
   1  11   2   60.07    4.50   0
  -1 -11  -2   66.58    3.98   0
   1  11   2   69.36    4.37   0
  -2 -11  -2   78.40    5.75   0
   2  11   2   84.39    6.55   0
   2  11   2   69.75    4.79   0
  -2 -11  -2   69.25    5.50   0
  -3 -11  -2    3.71    3.91   0
   3  11   2    3.77    4.15   0
   4  11   2    5.33    4.33   0
   5  11   2    1.14    4.69   0
  -5  12   2   10.11    3.54   0
   5 -12  -2   18.29    5.36   0
  -4  12   2   56.46    4.68   0
   4 -12  -2   59.69    5.39   0
  -3  12   2    7.42    3.00   0
   3 -12  -2    8.63    3.31   0
   3 -12  -2    6.83    7.12   0
   2 -12  -2    9.66    5.66   0
   2 -12  -2    8.62    4.52   0
  -2  12   2    7.05    2.81   0
   1 -12  -2  242.74    7.49   0
  -1  12   2  199.03    5.50   0
   1 -12  -2  226.43    5.83   0
   0 -12  -2    0.86    3.10   0
   0  12   2   -0.25    2.71   0
   0 -12  -2    1.80    5.47   0
  -1 -12  -2  129.45    5.90   0
   1  12   2  113.36    5.63   0
   1  12   2  105.85    5.18   0
  -1 -12  -2  118.10    5.68   0
   2  12   2   34.75    4.46   0
  -2 -12  -2   53.51    5.55   0
   2  12   2   41.16    4.71   0
  -2 -12  -2   37.00    6.12   0
  -3 -12  -2    7.32    5.46   0
   3  12   2    1.28    4.28   0
   4  12   2   10.56    4.96   0
   5  12   2   -1.27    4.69   0
  -4  13   2    2.22    4.63   0
   4 -13  -2    7.57    3.48   0
   3 -13  -2   85.30    4.25   0
  -3  13   2   76.30    3.82   0
   3 -13  -2   96.84    8.09   0
   2 -13  -2   91.33    5.34   0
  -2  13   2   74.38    4.70   0
   2 -13  -2   68.90    5.70   0
   1 -13  -2   14.44    3.40   0
   1 -13  -2   15.47    6.04   0
  -1  13   2   11.78    3.14   0
   0 -13  -2   13.24    4.06   0
   0  13   2   13.51    4.14   0
   0 -13  -2   15.72    4.94   0
   1  13   2    9.85    6.54   0
  -1 -13  -2    1.10    5.77   0
   1  13   2    4.74    4.23   0
  -1 -13  -2    5.78    4.70   0
  -2 -13  -2   23.39    5.27   0
  -2 -13  -2   27.87    4.31   0
   2  13   2   25.48    4.61   0
   2  13   2   22.47    4.96   0
   3  13   2   46.74    5.17   0
  -3 -13  -2   43.85    4.57   0
   4  13   2   33.15    6.90   0
   3 -14  -2   51.21    4.30   0
  -3  14   2   42.03    3.81   0
   2 -14  -2   57.00    6.97   0
  -2  14   2   39.19    4.79   0
   2 -14  -2   51.05    4.20   0
  -1  14   2    1.62    3.11   0
   1 -14  -2    3.87    6.19   0
   1 -14  -2   -0.76    3.56   0
   0 -14  -2    4.58    6.04   0
   0  14   2    6.81    4.52   0
   0 -14  -2   12.27    5.12   0
  -1 -14  -2   22.04    4.46   0
   1  14   2   17.65    4.85   0
  -1 -14  -2   18.67    5.55   0
  -2 -14  -2    4.80    6.54   0
   2  14   2    4.64    4.40   0
  -2 -14  -2   12.55    6.30   0
   2  14   2    0.68    6.97   0
  -1 -15   3   42.33    6.88   0
  -1 -15   3   35.73    4.46   0
   1  15  -3   51.40    5.05   0
   0 -15   3    8.24    3.82   0
   0  15  -3    7.93    4.79   0
   0 -15   3   16.46    6.62   0
   1 -15   3    2.05    6.80   0
  -1  15  -3    3.66    4.57   0
   1 -15   3    0.31    5.00   0
  -2  15  -3    1.32    3.30   0
  -3 -14   3   15.83    3.89   0
   3  14  -3   12.44    7.12   0
  -3 -14   3   17.31    4.55   0
   3  14  -3   13.83    4.62   0
  -2 -14   3   72.24    5.73   0
  -2 -14   3   92.65    6.67   0
   2  14  -3   67.60    5.09   0
  -1 -14   3   12.20    4.71   0
   1  14  -3    9.52    4.32   0
  -1 -14   3   13.59    4.21   0
   0 -14   3   48.22    3.76   0
   0 -14   3   59.32    6.38   0
   0  14  -3   43.36    3.24   0
   1 -14   3   56.06    6.89   0
  -1  14  -3   48.73    3.57   0
   1 -14   3   52.35    3.75   0
  -2  14  -3   78.96    4.79   0
   2 -14   3   87.90    7.09   0
   2 -14   3   60.17    3.90   0
   3 -14   3    3.34    3.34   0
   3 -14   3    5.31    7.14   0
  -3  14  -3    0.79    3.11   0
   4  13  -3   10.50    6.85   0
  -4 -13   3    2.30    5.55   0
  -4 -13   3   -1.38    4.41   0
  -4 -13   3    2.01    4.93   0
   3  13  -3    7.41    4.70   0
  -3 -13   3    5.76    4.41   0
  -3 -13   3    5.18    4.85   0
   3  13  -3    5.11    4.09   0
  -2 -13   3    4.53    3.78   0
  -2 -13   3    2.99    4.49   0
   2  13  -3    2.81    4.02   0
  -1 -13   3    4.60    3.21   0
  -1 -13   3    6.88    5.75   0
   1  13  -3    7.94    2.89   0
   0 -13   3    9.76    3.26   0
   0 -13   3    7.05    5.63   0
   0  13  -3   10.77    4.01   0
   1 -13   3   38.32    3.33   0
   1 -13   3   45.94    5.91   0
  -1  13  -3   36.68    4.12   0
  -2  13  -3   22.13    3.05   0
   2 -13   3   31.55    3.37   0
   2 -13   3   37.56    6.30   0
  -3  13  -3    1.39    2.82   0
   3 -13   3    3.10    4.64   0
   3 -13   3   -2.97    6.41   0
   4 -13   3   18.85    6.97   0
   4 -13   3   17.78    3.64   0
  -4  13  -3   18.50    4.42   0
  -5 -12   3    2.14    4.31   0
  -5 -12   3   -0.24    4.75   0
   5  12  -3    8.15    7.03   0
  -5 -12   3    1.19    6.22   0
  -4 -12   3   18.07    4.76   0
  -4 -12   3   28.56    4.31   0
  -4 -12   3   19.59    5.33   0
   4  12  -3   18.03    4.56   0
   3  12  -3   -0.04    4.41   0
   3  12  -3    0.89    4.18   0
  -3 -12   3    1.55    3.98   0
  -3 -12   3    1.19    3.07   0
  -2 -12   3  101.26    4.62   0
  -2 -12   3   80.33    3.99   0
   2  12  -3   96.75    4.86   0
   2  12  -3   75.33    3.64   0
  -1 -12   3  301.77    7.10   0
  -1 -12   3  261.33    5.90   0
   1  12  -3  236.99    4.88   0
   0 -12   3   16.09    4.16   0
   0 -12   3   16.74    3.90   0
   0  12  -3   13.82    3.71   0
   1 -12   3  172.22    5.38   0
  -1  12  -3  138.67    3.99   0
   1 -12   3  156.79    4.37   0
   2 -12   3   59.06    6.25   0
  -2  12  -3   47.71    3.09   0
   2 -12   3   60.52    3.38   0
  -3  12  -3    5.40    4.21   0
   3 -12   3    6.65    4.40   0
   3 -12   3    7.67    4.54   0
   4 -12   3    3.51    4.57   0
  -4  12  -3   -1.12    3.11   0
   4 -12   3   -1.77    3.26   0
  -5  12  -3    4.53    3.14   0
   5 -12   3    8.17    7.06   0
   5 -12   3    5.33    3.36   0
   6  11  -3   28.06    5.21   0
  -6 -11   3   19.26    6.35   0
  -6 -11   3   22.80    4.47   0
  -6 -11   3   19.61    6.99   0
  -5 -11   3  143.50    6.28   0
  -5 -11   3  160.39    7.21   0
   5  11  -3  141.87    5.50   0
  -5 -11   3  140.03    5.15   0
  -4 -11   3   22.59    5.75   0
  -4 -11   3   23.39    5.23   0
  -4 -11   3   17.71    4.29   0
   4  11  -3   20.24    4.67   0
  -3 -11   3    0.63    4.05   0
  -3 -11   3   -3.43    3.74   0
   3  11  -3   -0.48    3.63   0
   3  11  -3    5.05    6.04   0
   2  11  -3    6.00    5.62   0
  -2 -11   3    0.72    3.75   0
   2  11  -3    0.94    3.66   0
  -2 -11   3    1.56    4.13   0
  -1 -11   3  336.11    6.21   0
  -1 -11   3  404.87    6.29   0
   1  11  -3  362.46    5.91   0
   0 -11   3    1.67    3.69   0
   0  11  -3    1.59    2.54   0
   0 -11   3    2.68    3.85   0
   1 -11   3   72.42    4.57   0
   1 -11   3   78.52    4.77   0
  -1  11  -3   60.90    4.09   0
   2 -11   3   27.19    4.30   0
  -2  11  -3   27.85    2.92   0
   2 -11   3   29.89    4.41   0
   3 -11   3   77.07    4.62   0
  -3  11  -3   74.06    3.26   0
   3 -11   3   90.18    5.02   0
  -4  11  -3  100.87    4.75   0
   4 -11   3  111.87    7.51   0
   4 -11   3   97.29    3.96   0
  -5  11  -3   66.78    4.55   0
   5 -11   3   58.75    7.29   0
   5 -11   3   49.70    3.64   0
  -6  11  -3   34.45    3.59   0
   6 -11   3   44.40    8.37   0
   6 -11   3   38.72    3.84   0
  -6 -10   3  142.37    5.27   0
  -6 -10   3  127.08    6.58   0
   6  10  -3  166.76    5.65   0
  -6 -10   3  170.55    7.25   0
  -5 -10   3   67.28    5.88   0
  -5 -10   3   61.08    5.48   0
  -5 -10   3   48.86    4.92   0
   5  10  -3   58.58    6.44   0
   4  10  -3  118.23    6.45   0
  -4 -10   3   82.63    4.92   0
  -4 -10   3   94.57    4.42   0
  -4 -10   3   94.67    5.71   0
  -3 -10   3    5.59    5.33   0
  -3 -10   3    3.94    4.10   0
   3  10  -3    3.89    4.22   0
   3  10  -3    3.24    3.65   0
   2  10  -3   84.40    4.36   0
  -2 -10   3   81.56    3.69   0
  -2 -10   3   93.49    5.65   0
   2  10  -3   96.38    4.78   0
   1  10  -3    8.45    2.71   0
  -1 -10   3   16.53    5.07   0
  -1 -10   3   12.48    3.91   0
   0  10  -3  337.29    4.89   0
   0 -10   3  371.97    5.87   0
   0 -10   3  407.54    6.35   0
   1 -10   3   85.52    3.35   0
   1 -10   3   83.88    5.70   0
  -1  10  -3   79.54    4.06   0
   2 -10   3  910.58   10.58   0
   2 -10   3  780.99    6.82   0
  -2  10  -3  775.59    7.02   0
   3 -10   3   38.56    4.29   0
   3 -10   3   46.97    4.56   0
  -3  10  -3   36.70    3.94   0
   4 -10   3   25.34    6.24   0
  -4  10  -3   21.71    2.83   0
   4 -10   3   19.24    4.31   0
   5 -10   3    3.80    4.50   0
  -5  10  -3   -0.95    2.93   0
  -6  10  -3   28.89    3.27   0
   6 -10   3   28.82    4.89   0
   7   9  -3   21.70    5.00   0
  -7  -9   3   16.33    4.90   0
  -7  -9   3   19.32    5.54   0
  -6  -9   3   12.70    5.01   0
   6   9  -3   20.40    4.35   0
  -6  -9   3   10.88    4.39   0
  -6  -9   3   18.40    5.77   0
  -5  -9   3  535.32    8.90   0
  -5  -9   3  445.10    7.65   0
   5   9  -3  550.26    7.16   0
  -5  -9   3  564.05    6.79   0
  -4  -9   3   19.33    5.01   0
  -4  -9   3   17.78    3.93   0
  -4  -9   3   20.97    5.19   0
   4   9  -3   28.02    4.13   0
   3   9  -3   24.96    3.61   0
  -3  -9   3   26.31    3.67   0
   3   9  -3   26.96    4.09   0
  -3  -9   3   24.06    3.91   0
  -2  -9   3  735.35    8.50   0
   2   9  -3  718.44    9.16   0
   2   9  -3  596.01    7.34   0
  -2  -9   3  582.57    7.04   0
  -1  -9   3   53.54    3.98   0
  -1  -9   3   50.21    4.13   0
   1   9  -3   49.41    3.99   0
   1   9  -3   58.83    4.33   0
   0  -9   3   30.43    2.84   0
   0   9  -3   30.90    3.50   0
   0  -9   3   35.91    3.80   0
   1  -9   3   14.45    2.74   0
   1  -9   3   13.44    5.43   0
  -1   9  -3    6.68    2.50   0
   2  -9   3  433.09    5.45   0
   2  -9   3  486.39    7.76   0
  -2   9  -3  412.04    5.16   0
  -3   9  -3  200.78    3.92   0
   3  -9   3  271.84    7.41   0
   3  -9   3  209.85    4.88   0
   4  -9   3   63.92    3.31   0
  -4   9  -3   54.50    4.10   0
  -5   9  -3  513.21    5.51   0
   5  -9   3  559.82    5.92   0
  -6   9  -3   10.57    4.22   0
   6  -9   3   11.14    3.18   0
  -7   9  -3    3.87    3.40   0
   7  -9   3    4.62    5.18   0
   7   8  -3   18.47    4.82   0
  -7  -8   3   10.28    4.65   0
  -7  -8   3   13.78    5.18   0
   6   8  -3    5.87    3.99   0
  -6  -8   3    4.60    4.09   0
  -6  -8   3    7.42    3.82   0
  -6  -8   3    4.16    4.69   0
   5   8  -3   43.51    4.01   0
  -5  -8   3   43.23    4.83   0
  -5  -8   3   51.14    3.88   0
  -5  -8   3   39.37    3.16   0
  -4  -8   3   13.48    4.84   0
  -4  -8   3   11.56    3.64   0
  -4  -8   3   13.27    4.48   0
   4   8  -3   18.53    5.23   0
  -3  -8   3    8.78    3.70   0
   3   8  -3   11.26    5.34   0
  -3  -8   3    7.25    3.50   0
  -2  -8   3   28.85    3.97   0
   2   8  -3   33.73    3.79   0
   2   8  -3   30.71    4.29   0
  -2  -8   3   35.20    5.22   0
   1   8  -3   66.80    3.17   0
  -1  -8   3   68.24    3.39   0
   1   8  -3   75.90    4.37   0
  -1  -8   3   88.44    5.30   0
   0  -8   3   61.39    3.86   0
   0  -8   3   71.98    5.31   0
   0   8  -3   60.53    3.76   0
   1  -8   3  337.43    5.54   0
   1  -8   3  411.83    7.80   0
  -1   8  -3  315.71    4.68   0
   2  -8   3  117.06    6.43   0
   2  -8   3   99.20    3.35   0
  -2   8  -3   95.48    4.21   0
   3  -8   3   41.41    3.08   0
  -3   8  -3   41.12    2.76   0
   4  -8   3   15.81    3.79   0
  -4   8  -3   15.12    2.63   0
  -5   8  -3    5.11    3.73   0
   5  -8   3    1.58    2.82   0
  -6   8  -3   18.61    2.95   0
   6  -8   3   21.82    3.42   0
   7  -8   3    1.32    4.29   0
  -7   8  -3   -1.47    3.15   0
   7  -8   3   -3.13    4.81   0
  -7  -7   3   -0.27    4.59   0
  -7  -7   3    0.98    4.13   0
   7   7  -3    6.97    6.34   0
  -6  -7   3  164.42    5.46   0
  -6  -7   3  172.07    5.36   0
  -6  -7   3  197.31    4.99   0
   6   7  -3  205.24    6.82   0
   5   7  -3    8.63    3.81   0
  -5  -7   3    9.90    4.84   0
  -5  -7   3    9.26    3.26   0
  -5  -7   3    9.55    3.89   0
   4   7  -3    5.93    3.56   0
  -4  -7   3    5.08    4.06   0
  -4  -7   3    5.06    3.42   0
  -4  -7   3    5.30    3.19   0
  -3  -7   3  203.22    5.32   0
  -3  -7   3  246.15    5.06   0
   3   7  -3  257.65    5.39   0
   2   7  -3  146.76    4.00   0
   2   7  -3  178.15    6.15   0
  -2  -7   3  174.27    4.79   0
  -2  -7   3  149.15    4.82   0
   1   7  -3  179.46    5.23   0
   1   7  -3  142.94    4.45   0
  -1  -7   3  146.73    4.75   0
  -1  -7   3  162.04    5.17   0
   0   7  -3    4.69    3.42   0
   0  -7   3    3.12    2.55   0
   0  -7   3    4.73    3.63   0
  -1   7  -3  641.73    6.44   0
   1  -7   3  776.34    9.16   0
   1  -7   3  645.02    6.45   0
   2  -7   3   90.45    3.27   0
  -2   7  -3  101.66    4.03   0
   3  -7   3   12.19    2.58   0
  -3   7  -3    9.69    3.48   0
   4  -7   3  274.68    4.32   0
  -4   7  -3  260.90    4.14   0
   5  -7   3   -0.00    2.76   0
  -5   7  -3    0.50    2.62   0
   6  -7   3    3.61    3.10   0
  -6   7  -3    2.97    2.71   0
   7  -7   3   10.37    5.82   0
  -7   7  -3   10.28    4.44   0
   7  -7   3   10.25    4.72   0
   8   6  -3    1.91    4.92   0
  -8  -6   3    2.87    4.53   0
  -8  -6   3    4.40    4.89   0
  -7  -6   3    1.08    4.15   0
  -7  -6   3    1.53    3.31   0
   7   6  -3   -0.00    6.07   0
   6   6  -3   34.35    4.33   0
  -6  -6   3   30.60    3.07   0
  -6  -6   3   41.90    5.29   0
  -6  -6   3   35.01    4.70   0
   5   6  -3   19.47    3.81   0
  -5  -6   3   18.32    3.64   0
  -5  -6   3   25.31    3.51   0
  -5  -6   3   27.42    4.45   0
  -4  -6   3   23.83    4.32   0
  -4  -6   3   23.92    4.78   0
   4   6  -3   19.44    3.58   0
  -4  -6   3   15.72    3.39   0
   3   6  -3 2720.57   13.55   0
  -3  -6   3 2726.48   16.86   0
  -3  -6   3 2313.65   14.21   0
  -3  -6   3 2768.91   13.20   0
   2   6  -3  569.54    7.23   0
  -2  -6   3  502.88    7.05   0
  -2  -6   3  577.01    6.91   0
   2   6  -3  514.65    7.20   0
  -1  -6   3   68.25    5.39   0
  -1  -6   3   26.78    2.78   0
   1   6  -3   27.82    3.57   0
   1   6  -3   26.99    3.74   0
   0  -6   3 1205.68    9.48   0
   0   6  -3 1212.98    9.23   0
   0  -6   3 1478.45   12.57   0
   1  -6   3 1735.68   10.67   0
   1  -6   3 2096.82   14.95   0
  -1   6  -3 1723.24   10.32   0
   2  -6   3  191.73    4.02   0
  -2   6  -3  184.64    3.87   0
  -3   6  -3  285.44    4.42   0
   3  -6   3  262.26    4.26   0
  -4   6  -3  372.90    5.50   0
   4  -6   3  377.09    5.02   0
  -5   6  -3   74.68    3.18   0
   5  -6   3   81.60    3.32   0
   6  -6   3    6.39    4.28   0
  -6   6  -3    2.10    2.78   0
   7  -6   3   41.22    5.99   0
  -7   6  -3   32.37    3.42   0
   7  -6   3   45.16    3.70   0
   8  -6   3   99.59    7.35   0
   8  -6   3   67.38    5.73   0
  -8   6  -3   51.97    4.04   0
   8   5  -3   -2.16    4.67   0
  -8  -5   3    0.34    3.38   0
  -8  -5   3    3.13    4.13   0
  -7  -5   3  402.33    6.23   0
  -7  -5   3  426.78    7.83   0
   7   5  -3  465.44    7.23   0
   6   5  -3   -2.77    4.03   0
  -6  -5   3    3.05    3.69   0
  -6  -5   3    2.42    4.06   0
  -5  -5   3  131.66    3.88   0
  -5  -5   3  141.40    4.55   0
   5   5  -3  162.43    4.81   0
  -5  -5   3  175.38    5.85   0
  -4  -5   3   14.24    3.50   0
   4   5  -3   15.24    5.33   0
  -4  -5   3    9.97    3.55   0
  -4  -5   3    9.46    3.13   0
  -3  -5   3  443.56    6.74   0
   3   5  -3  514.45    7.45   0
  -3  -5   3  543.84    8.22   0
  -3  -5   3  553.48    6.53   0
   2   5  -3  166.19    4.27   0
  -2  -5   3  176.16    5.16   0
  -2  -5   3  222.40    5.24   0
   2   5  -3  215.64    6.66   0
  -1  -5   3  505.15    7.42   0
   1   5  -3  426.51    6.69   0
   1   5  -3  522.57    7.71   0
  -1  -5   3  416.85    6.43   0
   0   5  -3 2283.85   13.57   0
   0  -5   3 2772.18   17.43   0
   0  -5   3 2276.67   13.48   0
   1  -5   3  577.99    6.68   0
  -1   5  -3  589.08    7.10   0
  -2   5  -3   12.14    2.46   0
   2  -5   3   12.31    2.67   0
  -3   5  -3  717.28    6.46   0
   3  -5   3  784.56    7.24   0
  -4   5  -3   55.82    3.90   0
   4  -5   3   54.51    3.08   0
  -5   5  -3  886.16    6.88   0
   5  -5   3  947.08    7.80   0
  -6   5  -3   55.53    3.25   0
   6  -5   3   63.89    3.50   0
   7  -5   3  170.88    4.41   0
   7  -5   3  206.12    6.74   0
  -7   5  -3  153.63    4.21   0
   8  -5   3   -0.23    4.78   0
  -8   5  -3    1.20    3.23   0
   8  -5   3    4.55    3.42   0
   8   4  -3   10.22    4.49   0
  -8  -4   3    5.01    2.89   0
  -8  -4   3    9.89    4.79   0
   7   4  -3   63.58    4.55   0
  -7  -4   3   40.53    2.90   0
  -7  -4   3   58.00    4.97   0
   6   4  -3    2.12    5.34   0
  -6  -4   3    0.79    2.34   0
  -6  -4   3    3.09    4.14   0
   5   4  -3  123.33    6.03   0
  -5  -4   3   97.88    3.45   0
  -5  -4   3  137.63    5.38   0
  -5  -4   3  117.33    4.23   0
  -4  -4   3  147.33    4.49   0
  -4  -4   3  119.63    4.22   0
   4   4  -3  139.41    4.49   0
  -4  -4   3  134.83    5.10   0
  -3  -4   3    2.54    2.61   0
  -3  -4   3    1.49    3.03   0
   3   4  -3    4.51    3.53   0
  -3  -4   3    4.15    4.44   0
  -2  -4   3  206.05    4.90   0
   2   4  -3  246.79    5.70   0
   2   4  -3  203.87    5.14   0
  -2  -4   3  259.26    6.58   0
  -1  -4   3 1400.05   12.66   0
  -1  -4   3 1150.87   10.86   0
   1   4  -3 1150.20   10.53   0
   1   4  -3 1375.87   12.33   0
   0  -4   3 3465.33   17.64   0
   0  -4   3 3988.19   22.05   0
   0   4  -3 3460.04   17.58   0
  -1   4  -3  898.60    8.42   0
   1  -4   3  928.23    9.04   0
  -2   4  -3   39.83    2.89   0
   2  -4   3   48.80    3.88   0
  -3   4  -3 1054.53    7.95   0
   3  -4   3 1142.40    8.71   0
  -4   4  -3    0.61    2.34   0
   4  -4   3    0.67    2.64   0
  -5   4  -3   14.86    2.89   0
   5  -4   3   12.66    3.02   0
  -6   4  -3    3.80    2.52   0
   6  -4   3    3.78    2.67   0
   7  -4   3  133.13    6.40   0
  -7   4  -3  117.81    3.71   0
   7  -4   3   97.54    3.94   0
   8  -4   3    9.70    3.82   0
  -8   4  -3   13.64    4.92   0
   8  -4   3   14.61    4.47   0
  -8  -3   3   41.74    5.22   0
   8   3  -3   51.24    4.58   0
   7   3  -3    3.38    3.43   0
  -7  -3   3    0.78    4.26   0
   7   3  -3   -5.36    3.97   0
  -6  -3   3   34.94    3.11   0
   6   3  -3   43.45    4.45   0
   6   3  -3   39.91    3.87   0
   5   3  -3   78.02    3.99   0
  -5  -3   3   83.85    4.17   0
  -5  -3   3   72.94    3.72   0
   5   3  -3   79.49    4.42   0
   4   3  -3  204.47    6.04   0
  -4  -3   3  183.11    5.41   0
  -4  -3   3  193.58    4.71   0
  -3  -3   3   32.40    3.22   0
  -3  -3   3   32.80    4.68   0
   3   3  -3   34.90    4.98   0
  -3  -3   3   26.52    2.55   0
  -2  -3   3    1.17    3.89   0
  -2  -3   3    2.57    3.24   0
   2   3  -3   -2.86    4.98   0
  -2  -3   3   -0.44    3.03   0
   1   3  -3   90.11    6.09   0
   1   3  -3   73.62    3.72   0
  -1  -3   3   83.71    4.87   0
  -1  -3   3   67.15    3.67   0
   0  -3   3   61.82    5.05   0
   0   3  -3   45.69    3.51   0
   0  -3   3   48.94    3.58   0
   1  -3   3  233.89    5.78   0
  -1   3  -3  233.96    5.64   0
   2  -3   3 1128.64    9.52   0
  -2   3  -3 1113.22    9.18   0
   3  -3   3    7.41    2.51   0
  -3   3  -3    5.46    3.45   0
   4  -3   3   69.26    4.15   0
  -4   3  -3   58.97    3.02   0
  -5   3  -3   24.88    2.95   0
   5  -3   3   24.36    2.89   0
   6  -3   3   96.35    5.51   0
  -6   3  -3   88.80    4.35   0
   6  -3   3   86.55    3.58   0
  -7   3  -3   34.60    4.32   0
   7  -3   3   36.62    3.97   0
   7  -3   3   34.74    3.40   0
  -8   3  -3    4.69    3.03   0
   8  -3   3    4.14    4.79   0
   8  -3   3    2.94    4.32   0
   8   2  -3   -3.22    5.76   0
  -8  -2   3    3.50    3.40   0
   8   2  -3    3.94    3.45   0
   7   2  -3    1.91    4.57   0
  -7  -2   3    0.93    4.27   0
   7   2  -3   -0.05    4.03   0
   6   2  -3   66.48    4.03   0
   6   2  -3   73.43    4.80   0
  -6  -2   3   79.13    4.51   0
   5   2  -3   62.11    4.64   0
   5   2  -3   65.35    5.31   0
  -5  -2   3   57.58    3.45   0
   4   2  -3  100.18    3.93   0
  -4  -2   3  102.54    4.75   0
  -4  -2   3  107.95    4.31   0
   4   2  -3  104.71    4.50   0
  -3  -2   3   71.42    3.99   0
   3   2  -3   70.89    4.81   0
  -3  -2   3   68.73    4.55   0
   3   2  -3   71.44    5.52   0
  -2  -2   3  490.51    7.24   0
   2   2  -3  622.84    8.98   0
  -2  -2   3  623.30    9.16   0
  -2  -2   3  614.21    8.75   0
   1   2  -3   94.10    4.48   0
  -1  -2   3   91.61    5.32   0
   1   2  -3  121.30    7.38   0
  -1  -2   3  114.59    5.88   0
   0  -2   3  102.76    4.45   0
   0   2  -3  103.34    5.16   0
   1  -2   3  630.92    8.98   0
  -1   2  -3  611.57    8.44   0
  -2   2  -3    2.59    3.60   0
   2  -2   3    3.68    2.56   0
  -3   2  -3    2.40    3.55   0
   3  -2   3    2.74    2.52   0
  -4   2  -3  204.05    4.32   0
   4  -2   3  227.08    4.61   0
  -5   2  -3  189.88    4.15   0
   5  -2   3  186.97    4.02   0
   6  -2   3    4.59    4.76   0
  -6   2  -3    7.33    3.73   0
   6  -2   3    6.95    3.09   0
   7  -2   3   24.01    3.86   0
  -7   2  -3   20.58    2.97   0
   7  -2   3   24.99    4.52   0
  -8   2  -3   13.07    4.41   0
   8  -2   3    7.75    4.22   0
   8  -2   3   12.07    3.71   0
   8   1  -3  148.67    7.04   0
   8   1  -3  114.91    4.81   0
  -8  -1   3  104.41    4.39   0
   7   1  -3    7.40    4.50   0
   7   1  -3   10.16    3.99   0
  -7  -1   3    5.22    4.17   0
   6   1  -3  257.20    5.08   0
  -6  -1   3  229.01    4.68   0
   6   1  -3  247.00    5.59   0
   5   1  -3  428.16    5.81   0
   5   1  -3  435.01    6.55   0
  -5  -1   3  410.11    5.52   0
   4   1  -3  109.87    4.66   0
  -4  -1   3  116.04    5.38   0
   4   1  -3  102.58    4.01   0
  -4  -1   3  103.82    4.79   0
   3   1  -3  395.71    7.12   0
   3   1  -3  374.12    6.28   0
  -3  -1   3  366.58    6.67   0
  -3  -1   3  390.21    7.54   0
   2   1  -3 3002.32   20.32   0
  -2  -1   3 2845.09   19.33   0
  -2  -1   3 2838.56   18.04   0
   2   1  -3 2891.75   18.16   0
  -1  -1   3  165.40    7.07   0
   1   1  -3  172.88    8.67   0
  -1  -1   3  162.06    6.82   0
  -1  -1   3  125.30    4.59   0
   0  -1   3  540.98    9.49   0
   0   1  -3  530.03    9.44   0
   1  -1   3  579.96    9.41   0
  -1   1  -3  581.73    9.91   0
   2  -1   3 4151.34   21.09   0
  -2   1  -3 4185.13   20.68   0
   3  -1   3    3.64    2.44   0
  -3   1  -3    1.71    2.48   0
  -4   1  -3  743.18    7.89   0
   4  -1   3  749.99    7.81   0
  -5   1  -3    3.78    3.61   0
   5  -1   3    3.00    4.36   0
   5  -1   3    4.00    2.80   0
  -6   1  -3  147.49    3.98   0
   6  -1   3  164.07    5.74   0
   6  -1   3  158.64    4.20   0
  -7   1  -3   -1.15    4.05   0
   7  -1   3    4.30    5.18   0
   7  -1   3    3.54    4.31   0
   8  -1   3   -0.51    3.94   0
   8  -1   3    3.28    3.34   0
  -8   1  -3    1.50    3.11   0
   8   0  -3   63.85    5.50   0
  -8   0   3   56.83    3.87   0
   8   0  -3   50.48    5.02   0
   7   0  -3   89.99    4.83   0
  -7   0   3   85.94    4.70   0
   7   0  -3   94.86    5.07   0
   6   0  -3  616.23    8.62   0
   6   0  -3  579.51    6.45   0
  -6   0   3  596.87    6.88   0
  -5   0   3  404.44    5.55   0
   5   0  -3  384.93    5.46   0
   5   0  -3  434.96    6.87   0
   4   0  -3 3640.43   18.54   0
   4   0  -3 3374.74   15.15   0
  -4   0   3 3204.92   14.57   0
  -3   0   3    5.06    4.27   0
   3   0  -3    4.06    3.20   0
  -3   0   3    5.11    3.74   0
   3   0  -3    4.75    2.73   0
  -1   0   3  509.02    9.35   0
  -1   0   3  506.89   12.63   0
   1   0  -3  512.80   12.98   0
   1   0  -3  481.34    8.86   0
   0   0  -3 5092.68   30.28   0
   0   0   3 5023.10   30.51   0
   1   0   3  289.05    8.43   0
  -1   0  -3  279.08    7.88   0
   2   0   3 4068.83   23.84   0
  -2   0  -3 3935.66   22.98   0
  -3   0  -3  269.22    5.93   0
   3   0   3  268.76    5.70   0
  -4   0  -3   14.92    3.55   0
   4   0   3   14.96    2.86   0
   5   0   3  873.16    8.10   0
  -5   0  -3  759.95    7.61   0
   5   0   3  787.98    7.96   0
   6   0   3  252.13    5.02   0
  -6   0  -3  212.83    4.49   0
   6   0   3  253.43    5.77   0
   7   0   3  158.31    5.66   0
   7   0   3  166.54    4.90   0
  -7   0  -3  147.78    5.03   0
   8   0   3  193.98    6.21   0
   8   0   3  180.18    5.75   0
  -8   0  -3  139.10    4.60   0
  -8   1   3   22.77    4.92   0
   8  -1  -3   26.01    5.01   0
   8  -1  -3   28.34    6.46   0
  -7   1   3    3.49    2.89   0
   7  -1  -3    0.98    5.75   0
   7  -1  -3   -0.08    4.36   0
   6  -1  -3  485.45    7.32   0
  -6   1   3  449.78    5.51   0
   6  -1  -3  492.08    6.56   0
   5  -1  -3  105.55    5.76   0
   5  -1  -3   88.58    3.64   0
  -5   1   3   88.75    3.50   0
  -4   1   3  288.29    4.92   0
   4  -1  -3  324.73    6.69   0
   4  -1  -3  328.34    5.88   0
   3  -1  -3  225.69    6.41   0
   3  -1  -3  221.58    4.82   0
  -3   1   3  218.91    5.31   0
   2  -1  -3 2585.66   15.92   0
   2  -1  -3 2569.27   24.88   0
  -2   1   3 2753.77   25.07   0
  -2   1   3 2636.52   15.52   0
  -1   1   3  307.11   14.98   0
   1  -1  -3  306.92    7.58   0
  -1   1   3  276.99    6.63   0
   0  -1  -3   72.35    6.54   0
   0   1   3   72.13    6.23   0
   1   1   3 1156.98   19.47   0
  -1  -1  -3 1148.23   19.10   0
   2   1   3 2317.81   21.74   0
  -2  -1  -3 2152.23   20.14   0
  -3  -1  -3   62.36    4.23   0
   3   1   3   77.47    3.80   0
   3   1   3   66.74    4.59   0
   4   1   3 1443.50   10.13   0
  -4  -1  -3 1292.60   11.22   0
   4   1   3 1426.45   12.04   0
   5   1   3  203.81    5.85   0
   5   1   3  191.23    5.59   0
  -5  -1  -3  167.51    5.20   0
   6   1   3  108.53    4.15   0
  -6  -1  -3  102.28    4.68   0
   6   1   3  108.01    5.06   0
   7   1   3   -1.03    3.77   0
   7   1   3    1.06    4.47   0
  -7  -1  -3    2.93    4.13   0
   8   1   3   52.14    6.37   0
   8   1   3   47.52    5.35   0
  -8  -1  -3   53.71    4.87   0
  -8   2   3   11.63    4.62   0
   8  -2  -3   11.81    4.74   0
   8  -2  -3   14.72    6.46   0
   7  -2  -3    4.74    4.14   0
  -7   2   3    5.80    2.93   0
   7  -2  -3    3.75    4.46   0
  -6   2   3   -1.17    4.12   0
   6  -2  -3    2.62    3.65   0
   6  -2  -3    2.81    4.23   0
  -5   2   3   75.89    3.42   0
   5  -2  -3   82.48    4.52   0
   5  -2  -3   89.72    5.78   0
  -4   2   3  166.43    4.74   0
   4  -2  -3  193.04    6.50   0
   4  -2  -3  162.91    4.07   0
   3  -2  -3   42.37    4.05   0
  -3   2   3   38.32    2.96   0
   3  -2  -3   36.93    3.14   0
   2  -2  -3   78.13    3.71   0
  -2   2   3   78.25    4.57   0
   2  -2  -3   86.26    8.41   0
  -1   2   3  354.72    6.98   0
   1  -2  -3  355.11    7.17   0
   0  -2  -3   29.04    5.32   0
   0   2   3   28.01    5.15   0
   1   2   3   41.48    6.76   0
   1   2   3   52.32    7.84   0
   1   2   3   51.56    4.59   0
   2   2   3  750.67    8.68   0
   2   2   3  702.46   16.55   0
  -2  -2  -3  624.78   14.95   0
   3   2   3  257.26    5.21   0
  -3  -2  -3  215.95    6.60   0
   3   2   3  244.79    7.44   0
  -4  -2  -3  119.78    4.98   0
   4   2   3  135.22    5.43   0
   4   2   3  153.52    4.27   0
   5   2   3  195.60    5.22   0
  -5  -2  -3  180.67    5.39   0
   5   2   3  207.55    4.77   0
  -6  -2  -3    5.22    2.74   0
   6   2   3    5.26    3.58   0
   6   2   3    6.06    4.33   0
   7   2   3   17.65    4.70   0
  -7  -2  -3   12.99    4.20   0
   7   2   3   17.86    5.54   0
  -8  -2  -3    2.25    3.07   0
   8   2   3    3.15    4.33   0
   8   2   3    0.80    5.08   0
  -8   3   3   -0.94    3.20   0
   8  -3  -3   -0.45    3.43   0
   8  -3  -3    7.72    6.19   0
   7  -3  -3    8.85    3.19   0
   7  -3  -3    7.54    5.87   0
  -7   3   3    9.46    4.11   0
  -6   3   3   20.42    3.01   0
   6  -3  -3   27.33    4.37   0
   6  -3  -3   25.64    5.54   0
  -5   3   3   -0.06    2.70   0
   5  -3  -3    1.70    4.77   0
   5  -3  -3    2.54    4.07   0
   4  -3  -3  261.46    7.10   0
   4  -3  -3  249.64    4.53   0
  -4   3   3  248.19    4.48   0
  -3   3   3    6.38    3.77   0
   3  -3  -3    4.99    4.91   0
   3  -3  -3    3.70    2.74   0
   2  -3  -3  331.36    5.71   0
  -2   3   3  310.84    5.40   0
   1  -3  -3   56.11    3.80   0
  -1   3   3   57.06    4.55   0
   0   3   3  893.32   12.67   0
   0   3   3  960.46   14.22   0
   0  -3  -3  900.68   12.70   0
   1   3   3  295.06   12.79   0
  -1  -3  -3  334.83   14.25   0
   1   3   3  339.74    7.86   0
   2   3   3   47.41    3.69   0
  -3  -3  -3    1.36    3.49   0
   3   3   3    1.51    5.02   0
   3   3   3    0.97    4.36   0
   4   3   3  101.72    4.10   0
   4   3   3  105.53    5.80   0
  -4  -3  -3   81.90    5.04   0
  -5  -3  -3  133.64    5.15   0
   5   3   3  157.02    5.89   0
   5   3   3  152.89    5.70   0
  -6  -3  -3  100.51    5.05   0
   6   3   3  123.07    5.59   0
   6   3   3  123.60    4.58   0
   7   3   3    5.44    3.86   0
   7   3   3    6.12    4.96   0
  -7  -3  -3    3.49    4.41   0
   8   3   3   38.65    4.58   0
   8   3   3   25.93    5.57   0
  -8  -3  -3   24.29    3.74   0
   8  -4  -3    4.60    6.79   0
  -8   4   3    3.45    3.53   0
   8  -4  -3    4.47    3.79   0
   7  -4  -3   67.68    5.05   0
  -7   4   3   59.32    3.56   0
   7  -4  -3   65.62    6.51   0
  -6   4   3   46.64    3.13   0
   6  -4  -3   52.33    6.06   0
   6  -4  -3   50.74    3.40   0
  -5   4   3   11.15    2.72   0
   5  -4  -3   13.29    5.16   0
   5  -4  -3    4.66    2.83   0
  -4   4   3  188.00    4.64   0
   4  -4  -3  211.92    8.00   0
   4  -4  -3  199.40    4.08   0
   3  -4  -3  445.03   13.13   0
  -3   4   3  394.92    5.87   0
   3  -4  -3  413.50    6.10   0
   2  -4  -3  128.11    3.93   0
  -2   4   3  128.61    3.89   0
   1  -4  -3  208.30    9.38   0
  -1   4   3  177.47    4.62   0
  -1   4   3  212.76   10.43   0
   1  -4  -3  191.52    4.92   0
   0   4   3 2439.25   17.75   0
   0  -4  -3 2698.36   20.69   0
   0   4   3 2713.39   21.51   0
   0  -4  -3 2542.76   18.60   0
   1   4   3 1559.62   13.56   0
   1   4   3 1382.62   19.52   0
  -1  -4  -3 1473.83   21.33   0
  -1  -4  -3 1537.14   12.67   0
   2   4   3   75.42    5.05   0
   3   4   3   28.90    3.22   0
  -4  -4  -3   29.00    4.98   0
   4   4   3   35.46    4.94   0
  -4  -4  -3   28.60    3.96   0
   5   4   3  323.15    5.16   0
  -5  -4  -3  283.64    7.45   0
   6   4   3    4.53    3.50   0
  -6  -4  -3    3.22    3.98   0
  -7  -4  -3  102.20    5.30   0
   7   4   3  107.95    4.77   0
   8   4   3   -3.11    6.67   0
  -8  -4  -3    3.47    4.75   0
  -8   5   3    9.90    3.50   0
   8  -5  -3   16.10    7.05   0
   8  -5  -3   16.37    3.72   0
   7  -5  -3  183.85    8.10   0
   7  -5  -3  185.74    5.94   0
  -7   5   3  165.39    4.43   0
   6  -5  -3   16.77    5.42   0
   6  -5  -3   17.22    3.13   0
  -6   5   3   10.33    3.79   0
  -5   5   3  257.35    4.26   0
   5  -5  -3  305.43    8.81   0
   5  -5  -3  284.90    4.62   0
  -4   5   3  347.49    4.93   0
   4  -5  -3  394.52   10.25   0
   4  -5  -3  353.90    5.08   0
  -3   5   3  371.63    5.64   0
   3  -5  -3  416.27   14.92   0
   3  -5  -3  376.08    5.35   0
   2  -5  -3  989.91    8.79   0
  -2   5   3  922.92    8.43   0
   2  -5  -3 1102.91   26.71   0
   1  -5  -3   10.87    3.89   0
  -1   5   3    9.86    3.72   0
   1  -5  -3   12.32    4.46   0
   0   5   3   19.54    2.77   0
   0   5   3   27.68    5.20   0
   0  -5  -3   24.99    4.51   0
   0  -5  -3   19.86    2.93   0
   1   5   3   50.40    3.96   0
  -1  -5  -3   49.55    4.86   0
   1   5   3   42.80    4.20   0
  -1  -5  -3   48.62    3.71   0
   2   5   3  123.25    4.55   0
   3   5   3 3387.82   14.87   0
   4   5   3    8.72    4.81   0
  -5  -5  -3  242.93    8.52   0
  -5  -5  -3  248.13    8.80   0
   5   5   3  286.92    5.30   0
  -6  -5  -3    2.59    4.68   0
  -6  -5  -3    1.17    3.73   0
   6   5   3    5.44    3.57   0
  -7  -5  -3  169.15    6.79   0
  -7  -5  -3  153.17    6.56   0
   7   5   3  248.33    7.02   0
  -8  -5  -3    5.07    4.49   0
  -8  -5  -3    4.36    5.99   0
   8   5   3    3.98    4.80   0
  -7   6   3   -1.62    3.09   0
   7  -6  -3    2.35    6.29   0
   7  -6  -3    6.01    5.00   0
  -6   6   3   15.23    2.75   0
   6  -6  -3   23.09    4.25   0
   6  -6  -3   20.15    6.16   0
   5  -6  -3  732.98   14.21   0
  -5   6   3  643.35    5.96   0
   5  -6  -3  657.56    6.29   0
  -4   6   3  465.11    5.91   0
   4  -6  -3  511.83   14.25   0
   4  -6  -3  454.68    5.54   0
   3  -6  -3   62.11    9.21   0
   3  -6  -3   56.27    4.16   0
  -3   6   3   50.17    3.07   0
   2  -6  -3  539.89   14.66   0
  -2   6   3  461.88    5.76   0
   2  -6  -3  515.29    6.58   0
  -1   6   3  971.08    8.56   0
   1  -6  -3 1092.43   14.30   0
   1  -6  -3 1015.81    9.61   0
   0   6   3   35.57    3.76   0
   0   6   3   36.76    5.26   0
   0  -6  -3   32.06    4.12   0
   0  -6  -3   37.67    3.71   0
   1   6   3  794.29    9.82   0
  -1  -6  -3  741.94   11.67   0
  -1  -6  -3  811.85    9.46   0
   1   6   3  682.05   10.42   0
   2   6   3  566.60    7.12   0
  -2  -6  -3  582.10    7.05   0
   3   6   3  988.48    9.47   0
   4   6   3   32.72    3.71   0
   5   6   3   21.95    3.64   0
  -6  -6  -3   61.72    9.22   0
  -6  -6  -3   67.18    9.10   0
   6   6   3   77.57    4.20   0
  -7  -6  -3   25.11    6.09   0
   7   6   3   40.81    4.26   0
  -7  -6  -3   35.45    7.13   0
   7  -7  -3   -0.03    6.47   0
   7  -7  -3   -0.30    3.50   0
  -7   7   3    2.41    3.17   0
  -6   7   3   12.85    3.01   0
   6  -7  -3   14.10    3.23   0
   6  -7  -3   12.85    7.20   0
   5  -7  -3    7.99    3.07   0
  -5   7   3   11.62    2.74   0
   5  -7  -3   11.18    6.75   0
  -4   7   3  102.78    4.36   0
   4  -7  -3   83.50    3.42   0
   4  -7  -3  115.45   12.56   0
   4  -7  -3  109.08   11.85   0
  -3   7   3   23.70    2.95   0
   3  -7  -3   26.89    9.14   0
   3  -7  -3   28.19    3.09   0
   2  -7  -3  140.69    3.88   0
  -2   7   3  125.66    3.58   0
   2  -7  -3  154.47    8.52   0
   1  -7  -3  788.10   11.81   0
  -1   7   3  711.17    7.62   0
   1  -7  -3  741.40    7.70   0
   0   7   3    0.94    3.62   0
   0   7   3    2.50    3.31   0
   0  -7  -3    2.48    4.36   0
   0  -7  -3    1.13    2.55   0
  -1  -7  -3  338.83    5.95   0
   1   7   3  336.21    6.33   0
   1   7   3  291.37    6.93   0
  -1  -7  -3  310.28    7.15   0
   2   7   3  435.08    6.31   0
  -2  -7  -3  450.76    6.86   0
   2   7   3  380.13   10.85   0
  -2  -7  -3  438.54   12.81   0
   3   7   3  181.93    5.05   0
   4   7   3  149.72    5.78   0
   5   7   3   93.70    5.67   0
   6   7   3  161.50    5.14   0
   7   7   3   42.15    4.89   0
  -7   8   3    1.64    3.28   0
   7  -8  -3    1.85   11.30   0
   7  -8  -3    0.57    4.99   0
  -6   8   3   10.72    3.04   0
   6  -8  -3    5.49    4.52   0
  -5   8   3   15.28    3.04   0
   5  -8  -3   12.98    4.41   0
  -4   8   3   66.16    3.41   0
   4  -8  -3   70.52    4.56   0
  -3   8   3    3.94    3.81   0
   3  -8  -3    6.25    7.46   0
   3  -8  -3   11.51    4.10   0
   2  -8  -3    1.00    4.72   0
  -2   8   3   -0.19    2.55   0
   2  -8  -3    0.61    2.75   0
  -1   8   3   54.08    3.27   0
   1  -8  -3   63.18    5.55   0
   1  -8  -3   54.57    3.33   0
   0   8   3   50.56    4.46   0
   0  -8  -3   50.82    5.30   0
   0   8   3   42.56    4.04   0
   0  -8  -3   43.21    4.38   0
   1   8   3  262.85    5.92   0
  -1  -8  -3  234.19    6.00   0
  -1  -8  -3  263.50    5.59   0
   1   8   3  218.46    5.41   0
   2   8   3    0.66    4.08   0
   2   8   3   -0.98    3.48   0
  -2  -8  -3   -0.46    4.95   0
  -2  -8  -3    3.79    3.01   0
   3   8   3   54.77    4.24   0
   4   8   3    5.94    3.84   0
   5   8   3  108.54    4.62   0
   6   8   3    7.21    3.87   0
   7   8   3    1.43    4.50   0
  -6   9   3   -1.02    4.25   0
   6  -9  -3    0.81    3.36   0
  -5   9   3   78.08    3.58   0
   5  -9  -3   82.87    3.88   0
   4  -9  -3   27.62    4.47   0
  -4   9   3   24.38    3.07   0
   3  -9  -3  100.84    9.34   0
  -3   9   3   83.58    3.26   0
   3  -9  -3   81.60    3.48   0
  -2   9   3  471.49    6.00   0
   2  -9  -3  518.22   11.44   0
   2  -9  -3  484.44    5.95   0
   1  -9  -3  163.51    6.25   0
  -1   9   3  130.37    4.45   0
   1  -9  -3  135.11    4.15   0
   0  -9  -3   48.35    4.09   0
   0   9   3   43.52    4.10   0
   0   9   3   48.02    4.45   0
   0  -9  -3   49.33    4.41   0
  -1  -9  -3  756.01    8.26   0
   1   9   3  760.43    8.60   0
   1   9   3  653.20    8.48   0
  -1  -9  -3  733.81    9.90   0
   2   9   3  584.54    7.39   0
  -2  -9  -3  553.34   12.15   0
  -2  -9  -3  581.98    6.88   0
   2   9   3  505.49   10.54   0
   3   9   3  441.86    7.18   0
   4   9   3   12.14    5.75   0
   5   9   3   73.96    4.91   0
   6   9   3   26.19    4.64   0
  -6  10   3  115.63    4.30   0
   6 -10  -3  105.51    4.56   0
   5 -10  -3    7.76    4.86   0
  -5  10   3    7.43    3.22   0
  -4  10   3   98.67    3.70   0
   4 -10  -3  114.52    4.97   0
   3 -10  -3   16.81    7.07   0
  -3  10   3   17.13    2.94   0
   3 -10  -3   15.52    3.10   0
  -2  10   3  217.63    4.47   0
   2 -10  -3  239.82    8.08   0
   2 -10  -3  254.20    5.92   0
   1 -10  -3  100.18    5.97   0
   1 -10  -3   80.99    4.80   0
  -1  10   3   76.38    4.36   0
   0  10   3  136.04    4.08   0
   0  10   3  159.17    7.07   0
   0 -10  -3  162.32    5.01   0
   0 -10  -3  146.05    5.27   0
   1  10   3  119.39    4.90   0
   1  10   3   91.77    4.73   0
  -1 -10  -3  116.60    5.74   0
  -1 -10  -3  108.96    5.26   0
   2  10   3  324.14    8.25   0
  -2 -10  -3  379.60    8.97   0
  -2 -10  -3  400.09    7.03   0
   2  10   3  411.47    7.84   0
   3  10   3    4.47    3.73   0
   4  10   3    0.35    5.68   0
   5  10   3    8.82    4.32   0
   6  10   3   -1.32    4.60   0
  -5  11   3   75.70    3.80   0
   5 -11  -3   99.83    5.51   0
  -4  11   3   14.55    3.10   0
   4 -11  -3   12.86    3.37   0
   3 -11  -3    1.02    6.72   0
  -3  11   3    3.94    4.07   0
   3 -11  -3    5.30    4.41   0
   2 -11  -3    6.51    2.90   0
  -2  11   3    5.35    3.77   0
   2 -11  -3    3.51    5.34   0
  -1  11   3   -0.21    2.63   0
   1 -11  -3    2.12    5.35   0
   1 -11  -3    1.55    4.04   0
   0 -11  -3   87.59    4.60   0
   0  11   3   99.37    6.66   0
   0  11   3   75.53    4.43   0
   0 -11  -3   83.68    4.93   0
   1  11   3  301.78    6.57   0
  -1 -11  -3  367.54    7.18   0
  -1 -11  -3  339.07    7.17   0
   1  11   3  349.58    8.18   0
   2  11   3   44.80    4.49   0
  -2 -11  -3   36.25    4.02   0
   2  11   3   34.54    4.36   0
  -2 -11  -3   38.22    5.11   0
   3  11   3    2.00    6.03   0
   4  11   3   14.53    4.63   0
   5  11   3   28.08    4.49   0
   5 -12  -3   14.03    3.92   0
  -5  12   3   13.57    3.51   0
  -4  12   3    2.67    4.43   0
   4 -12  -3    5.96    5.12   0
  -3  12   3   65.18    4.58   0
   3 -12  -3   80.80    3.83   0
  -2  12   3    1.55    2.87   0
   2 -12  -3    2.18    3.17   0
   2 -12  -3    0.34    5.57   0
   1 -12  -3   48.23    4.87   0
   1 -12  -3   60.24    6.29   0
  -1  12   3   43.69    4.31   0
   0 -12  -3    3.92    3.78   0
   0  12   3    0.36    4.00   0
   0 -12  -3    4.20    4.48   0
   1  12   3  180.65    5.79   0
  -1 -12  -3  205.22    5.59   0
  -1 -12  -3  189.79    6.56   0
   1  12   3  215.90    6.38   0
  -2 -12  -3   19.08    5.55   0
   2  12   3   19.90    4.08   0
  -2 -12  -3   22.12    5.06   0
   2  12   3   24.60    6.27   0
   3  12   3   10.78    4.36   0
   4  12   3   81.18    5.29   0
  -4  13   3    5.44    4.49   0
   4 -13  -3    2.71    3.73   0
   3 -13  -3    2.71    3.63   0
  -3  13   3    0.55    3.13   0
   2 -13  -3   31.27    7.64   0
  -2  13   3   23.44    3.40   0
   2 -13  -3   31.47    3.81   0
   1 -13  -3   20.07    4.56   0
   1 -13  -3   23.05    4.96   0
  -1  13   3   21.64    4.48   0
   0 -13  -3    4.26    4.71   0
   0 -13  -3    7.10    5.79   0
   0  13   3    2.58    3.02   0
  -1 -13  -3   35.33    4.36   0
   1  13   3   33.73    4.53   0
  -1 -13  -3   39.28    5.15   0
   1  13   3   38.37    7.03   0
   2  13   3    1.17    5.17   0
   2  13   3    1.67    4.81   0
  -2 -13  -3    2.93    5.01   0
   3  13   3    4.18    4.54   0
   4  13   3   -0.49    7.10   0
   2 -14  -3  100.44    4.94   0
  -2  14   3  109.29    5.22   0
   1 -14  -3    0.71    6.07   0
   1 -14  -3    4.02    4.94   0
  -1  14   3    0.67    3.00   0
   0 -14  -3    8.93    5.16   0
   0  14   3    7.19    4.52   0
   0 -14  -3    9.74    6.11   0
   1  14   3   17.27    4.74   0
  -1 -14  -3   21.52    5.61   0
  -2 -14  -3    5.26    5.45   0
   2  14   3    5.19    7.18   0
   2  14   3    5.22    5.33   0
  -1 -15   4   22.50    5.22   0
   1  15  -4   14.10    3.32   0
  -1 -15   4   23.14    4.68   0
   0 -15   4    2.09    3.50   0
   0 -15   4   10.08    6.84   0
   0  15  -4   -0.55    4.51   0
   1 -15   4   -2.50    4.78   0
  -1  15  -4    4.26    4.41   0
   1 -15   4    2.77    4.92   0
   2 -15   4    8.15    5.24   0
  -2  15  -4    5.84    3.30   0
   3  14  -4   63.80    4.30   0
  -3 -14   4   66.23    5.09   0
  -3 -14   4   85.68    6.09   0
  -2 -14   4   15.22    4.73   0
   2  14  -4   13.93    4.35   0
  -2 -14   4    9.77    4.92   0
  -1 -14   4    5.35    4.41   0
   1  14  -4    2.12    2.78   0
  -1 -14   4    0.27    3.16   0
   0 -14   4   43.27    3.50   0
   0  14  -4   36.36    3.46   0
   0 -14   4   47.57    6.57   0
   1 -14   4    9.42    6.25   0
  -1  14  -4    9.00    3.12   0
   1 -14   4    7.85    3.43   0
  -2  14  -4   20.41    4.41   0
   2 -14   4   16.59    3.63   0
   2 -14   4   20.59    4.73   0
   3 -14   4   75.97    4.25   0
   3 -14   4   94.11    7.78   0
  -3  14  -4   72.21    3.88   0
  -4 -13   4   25.23    6.04   0
   4  13  -4   17.85    5.26   0
  -4 -13   4   22.35    5.71   0
  -4 -13   4   24.30    5.08   0
   3  13  -4   34.27    4.45   0
  -3 -13   4   46.36    6.22   0
  -3 -13   4   41.05    4.92   0
   3  13  -4   46.09    5.10   0
  -2 -13   4  138.58    6.45   0
   2  13  -4  100.99    4.08   0
  -2 -13   4  104.80    5.51   0
   1  13  -4   88.35    3.63   0
  -1 -13   4   93.64    5.15   0
  -1 -13   4  114.35    6.18   0
   0 -13   4    2.13    4.04   0
   0  13  -4    2.95    2.73   0
   0 -13   4    0.98    4.23   0
   1 -13   4    1.21    3.06   0
   1 -13   4    3.37    4.20   0
  -1  13  -4    1.91    2.78   0
   2 -13   4   40.90    4.70   0
   2 -13   4   40.67    4.78   0
  -2  13  -4   36.26    3.14   0
   3 -13   4   26.88    3.41   0
  -3  13  -4   32.64    4.58   0
   3 -13   4   35.35    4.90   0
   4 -13   4    7.37    6.73   0
  -4  13  -4    3.46    4.48   0
   4 -13   4    1.70    4.69   0
  -5 -12   4    1.42    4.38   0
  -5 -12   4    0.05    4.84   0
   5  12  -4    1.18    4.76   0
  -5 -12   4    0.77    5.24   0
  -4 -12   4   -2.36    4.39   0
  -4 -12   4    0.97    4.43   0
  -4 -12   4    1.90    5.16   0
   4  12  -4   -2.32    4.81   0
   3  12  -4   49.10    4.56   0
  -3 -12   4   68.22    5.74   0
  -3 -12   4   57.48    4.87   0
   3  12  -4   65.64    6.61   0
  -2 -12   4   87.44    3.85   0
   2  12  -4   87.77    4.39   0
  -2 -12   4  102.52    4.62   0
  -1 -12   4   74.93    5.69   0
   1  12  -4   58.43    4.29   0
  -1 -12   4   56.22    4.48   0
   0 -12   4   59.51    4.35   0
   0 -12   4   48.20    4.61   0
   0  12  -4   42.47    4.14   0
   1 -12   4  452.30    8.16   0
   1 -12   4  367.93    5.34   0
  -1  12  -4  355.04    5.67   0
   2 -12   4   32.86    4.31   0
   2 -12   4   23.56    3.13   0
  -2  12  -4   28.99    2.96   0
   3 -12   4    2.23    5.84   0
   3 -12   4    2.78    2.95   0
  -3  12  -4   -0.29    2.75   0
   4 -12   4   46.47    7.04   0
  -4  12  -4   32.34    3.39   0
   4 -12   4   41.56    4.98   0
   5 -12   4    2.67    6.97   0
   5 -12   4   -2.00    3.43   0
  -5  12  -4    1.65    3.18   0
  -6 -11   4   30.59    6.34   0
   6  11  -4   46.43    7.09   0
  -6 -11   4   27.88    7.29   0
  -6 -11   4   28.89    5.57   0
  -5 -11   4   14.02    4.69   0
  -5 -11   4   20.73    5.83   0
   5  11  -4   15.70    4.66   0
  -5 -11   4   15.52    5.23   0
  -4 -11   4   11.73    4.90   0
  -4 -11   4   10.55    4.34   0
  -4 -11   4   10.24    4.03   0
   4  11  -4   18.01    6.41   0
  -3 -11   4   12.55    5.49   0
  -3 -11   4   16.23    4.25   0
   3  11  -4   16.62    4.46   0
   3  11  -4   18.16    3.79   0
  -2 -11   4    1.75    3.83   0
   2  11  -4    1.08    3.36   0
   2  11  -4    2.78    4.17   0
  -2 -11   4    3.69    3.72   0
  -1 -11   4    5.75    3.69   0
  -1 -11   4    5.42    2.98   0
   1  11  -4    8.50    3.56   0
   0 -11   4   23.34    3.12   0
   0 -11   4   25.99    3.93   0
   0  11  -4   19.73    3.81   0
  -1  11  -4  155.38    4.56   0
   1 -11   4  161.71    4.62   0
   1 -11   4  182.38    5.50   0
  -2  11  -4   19.69    3.44   0
   2 -11   4   16.20    4.12   0
   2 -11   4   20.39    5.39   0
  -3  11  -4   83.22    3.32   0
   3 -11   4  101.75    4.78   0
   3 -11   4  100.31    6.62   0
   4 -11   4   15.71    4.86   0
  -4  11  -4    9.44    2.93   0
   4 -11   4   15.71    4.36   0
   5 -11   4    9.86    5.05   0
   5 -11   4    9.29    4.57   0
  -5  11  -4    6.90    2.91   0
  -6  11  -4   25.34    4.68   0
   6 -11   4   23.80    5.04   0
  -6 -10   4   53.83    6.00   0
   6  10  -4   36.78    4.91   0
  -6 -10   4   42.03    5.79   0
  -6 -10   4   35.56    4.99   0
  -5 -10   4   38.89    4.63   0
  -5 -10   4   40.27    5.35   0
   5  10  -4   42.54    4.62   0
  -5 -10   4   53.36    4.37   0
   4  10  -4   89.29    4.88   0
  -4 -10   4   77.69    4.69   0
  -4 -10   4   86.54    4.49   0
  -4 -10   4  106.13    5.65   0
   3  10  -4  183.71    4.53   0
  -3 -10   4  182.82    4.88   0
   3  10  -4  230.74    7.05   0
  -3 -10   4  228.28    6.56   0
  -2 -10   4  336.78    7.03   0
   2  10  -4  285.82    5.49   0
  -2 -10   4  280.29    5.13   0
   2  10  -4  375.70    7.43   0
  -1 -10   4  137.98    3.88   0
   1  10  -4  148.85    4.52   0
  -1 -10   4  198.50    6.28   0
   0 -10   4  345.03    5.98   0
   0 -10   4  299.01    4.74   0
   0  10  -4  282.89    4.59   0
   1 -10   4   28.52    4.01   0
   1 -10   4   50.47    4.08   0
  -1  10  -4   31.25    2.90   0
   2 -10   4  418.33    8.20   0
   2 -10   4  360.36    4.98   0
  -2  10  -4  356.05    4.75   0
   3 -10   4    2.32    5.41   0
   3 -10   4    2.11    4.08   0
  -3  10  -4    5.47    3.91   0
   4 -10   4    0.09    2.76   0
  -4  10  -4    4.96    3.96   0
  -5  10  -4   29.16    4.23   0
   5 -10   4   32.09    3.24   0
   6 -10   4   28.37    3.56   0
  -6  10  -4   27.81    3.24   0
  -7  -9   4   44.03    5.87   0
   7   9  -4   54.24    7.35   0
  -7  -9   4   43.59    5.13   0
  -6  -9   4  136.12    6.14   0
   6   9  -4  116.91    5.22   0
  -6  -9   4  128.06    6.15   0
  -6  -9   4   86.38    4.35   0
  -5  -9   4    4.82    4.60   0
  -5  -9   4    7.87    3.69   0
  -5  -9   4    2.94    3.99   0
   5   9  -4   10.31    5.60   0
  -4  -9   4    2.25    3.55   0
   4   9  -4    1.13    3.96   0
  -4  -9   4    3.07    3.34   0
  -4  -9   4    1.41    2.69   0
   3   9  -4    2.45    2.35   0
  -3  -9   4    5.42    3.54   0
   3   9  -4    5.57    3.80   0
  -3  -9   4    2.71    3.62   0
   2   9  -4  449.15    6.79   0
   2   9  -4  367.22    5.64   0
  -2  -9   4  358.06    5.67   0
  -2  -9   4  466.48    7.52   0
  -1  -9   4   90.68    4.44   0
   1   9  -4   76.82    3.33   0
  -1  -9   4   82.37    4.39   0
   0   9  -4    2.33    2.37   0
   0  -9   4    7.97    4.94   0
   0  -9   4    4.11    3.46   0
  -1   9  -4  104.99    3.43   0
   1  -9   4   95.81    4.25   0
   1  -9   4  119.60    4.84   0
   2  -9   4  151.55    6.30   0
   2  -9   4  122.80    3.69   0
  -2   9  -4  112.67    3.50   0
   3  -9   4  398.66    5.80   0
  -3   9  -4  362.74    4.78   0
   4  -9   4  257.70    4.53   0
  -4   9  -4  249.49    4.15   0
  -5   9  -4   10.72    3.91   0
   5  -9   4   18.70    4.06   0
  -6   9  -4   47.93    3.35   0
   6  -9   4   61.34    3.63   0
   7  -9   4    8.01    3.60   0
  -7   9  -4    3.25    3.44   0
   7   8  -4   13.53    6.72   0
  -7  -8   4   11.34    4.82   0
  -7  -8   4   13.13    4.04   0
  -6  -8   4    2.11    4.59   0
   6   8  -4    2.54    6.25   0
  -6  -8   4    3.38    5.32   0
  -6  -8   4    2.17    4.19   0
  -5  -8   4   36.08    5.17   0
   5   8  -4   27.73    4.09   0
  -5  -8   4   30.95    4.82   0
  -5  -8   4   25.38    4.09   0
   4   8  -4   43.03    3.90   0
  -4  -8   4   55.18    4.88   0
  -4  -8   4   40.83    3.20   0
  -4  -8   4   55.01    5.20   0
   3   8  -4    3.10    3.39   0
  -3  -8   4    1.77    3.39   0
  -3  -8   4    4.81    2.69   0
   3   8  -4    1.60    5.29   0
  -2  -8   4  564.22    7.59   0
   2   8  -4  429.15    5.84   0
  -2  -8   4  417.89    6.54   0
   2   8  -4  505.91    7.03   0
  -1  -8   4   30.49    2.77   0
   1   8  -4   39.67    3.99   0
   1   8  -4   35.86    3.50   0
  -1  -8   4   37.14    3.86   0
   0  -8   4  380.54    6.34   0
   0  -8   4  322.78    4.89   0
   0   8  -4  327.87    4.79   0
   1  -8   4    0.98    3.68   0
   1  -8   4   -0.54    2.48   0
  -1   8  -4    3.36    3.32   0
   2  -8   4   -2.39    5.48   0
   2  -8   4   -2.52    3.83   0
  -2   8  -4    0.64    2.44   0
   3  -8   4  213.61    3.99   0
  -3   8  -4  257.36    4.25   0
  -4   8  -4   18.99    2.75   0
   4  -8   4   19.39    4.12   0
  -5   8  -4   43.51    3.02   0
   5  -8   4   46.13    3.16   0
  -6   8  -4   13.83    3.03   0
   6  -8   4   16.42    3.39   0
  -7   8  -4   89.72    4.08   0
   7  -8   4  101.79    4.37   0
   7   7  -4    3.36    4.35   0
  -7  -7   4    7.39    4.27   0
  -7  -7   4    5.06    3.42   0
  -6  -7   4  225.98    6.59   0
  -6  -7   4  221.19    6.44   0
   6   7  -4  234.12    5.50   0
  -6  -7   4  211.25    5.79   0
  -5  -7   4    6.26    3.56   0
  -5  -7   4    2.17    4.40   0
  -5  -7   4    5.05    2.71   0
   5   7  -4    6.87    5.53   0
  -4  -7   4   80.57    4.90   0
  -4  -7   4   91.73    5.17   0
  -4  -7   4   69.57    3.45   0
   4   7  -4   84.75    4.27   0
   3   7  -4  432.98    6.41   0
  -3  -7   4  358.30    5.71   0
  -3  -7   4  441.57    6.07   0
   2   7  -4  118.98    4.52   0
  -2  -7   4  152.12    5.74   0
   2   7  -4  110.70    4.22   0
  -2  -7   4  113.17    4.44   0
   1   7  -4  241.75    5.71   0
   1   7  -4  191.81    4.92   0
  -1  -7   4  186.36    5.02   0
  -1  -7   4  254.83    6.43   0
   0  -7   4    2.36    5.05   0
   0  -7   4   -0.66    2.48   0
   0   7  -4    1.84    2.41   0
   1  -7   4  820.49    7.11   0
   1  -7   4 1058.64   10.94   0
  -1   7  -4  826.99    7.02   0
   2  -7   4   48.39    2.89   0
  -2   7  -4   50.44    2.87   0
  -3   7  -4  174.00    3.74   0
   3  -7   4  175.50    3.92   0
  -4   7  -4  488.21    5.34   0
   4  -7   4  518.35    5.55   0
  -5   7  -4   60.30    3.16   0
   5  -7   4   59.61    3.27   0
  -6   7  -4  148.03    3.89   0
   6  -7   4  156.24    4.22   0
  -7   7  -4   47.19    3.43   0
   7  -7   4   61.58    5.15   0
   8   6  -4   -4.07    6.62   0
  -8  -6   4    0.69    4.42   0
  -8  -6   4    0.92    5.07   0
  -7  -6   4    7.24    3.04   0
   7   6  -4    4.86    4.20   0
  -7  -6   4    4.87    4.79   0
  -6  -6   4   38.90    3.63   0
  -6  -6   4   42.21    4.11   0
  -6  -6   4   34.97    3.11   0
   6   6  -4   39.49    4.26   0
  -5  -6   4    5.92    2.60   0
   5   6  -4   10.43    3.90   0
  -5  -6   4   11.40    3.07   0
  -5  -6   4    9.22    3.63   0
   4   6  -4   40.81    5.38   0
  -4  -6   4   39.48    5.07   0
  -4  -6   4   42.13    4.66   0
  -4  -6   4   34.28    3.80   0
  -3  -6   4   78.58    5.05   0
  -3  -6   4   77.02    3.97   0
  -3  -6   4   63.09    3.26   0
   3   6  -4   76.07    4.07   0
   2   6  -4   97.17    3.33   0
  -2  -6   4   96.21    3.49   0
  -2  -6   4  124.76    5.35   0
   2   6  -4  124.39    5.49   0
   1   6  -4   14.77    5.13   0
  -1  -6   4   11.09    2.53   0
  -1  -6   4   17.79    3.44   0
   1   6  -4   14.17    3.33   0
   0   6  -4  199.03    4.27   0
   0  -6   4  241.72    5.99   0
   0  -6   4  198.72    4.35   0
   1  -6   4  535.48    6.28   0
  -1   6  -4  543.50    6.16   0
   2  -6   4   14.48    2.33   0
  -2   6  -4   12.28    2.39   0
   3  -6   4    4.47    3.50   0
  -3   6  -4    1.23    2.35   0
   4  -6   4    3.03    2.68   0
  -4   6  -4    2.58    2.64   0
  -5   6  -4    9.15    2.66   0
   5  -6   4    6.35    2.74   0
  -6   6  -4    9.13    2.91   0
   6  -6   4    6.55    3.07   0
  -7   6  -4    2.88    4.19   0
   7  -6   4    1.82    3.49   0
   8  -6   4   -1.41    6.45   0
  -8   6  -4    4.32    4.63   0
   8  -6   4   -0.83    3.77   0
   8   5  -4   17.86    4.98   0
  -8  -5   4   17.66    4.47   0
  -8  -5   4   19.74    4.13   0
  -7  -5   4  168.91    4.88   0
   7   5  -4  170.46    5.74   0
  -7  -5   4  163.27    4.99   0
   6   5  -4   22.93    5.90   0
  -6  -5   4   23.35    4.06   0
  -6  -5   4   18.79    3.60   0
  -6  -5   4   22.84    3.13   0
   5   5  -4   34.98    3.99   0
  -5  -5   4   32.50    3.65   0
  -5  -5   4   45.31    4.48   0
  -5  -5   4   28.53    3.57   0
   4   5  -4    4.07    3.78   0
  -4  -5   4    4.44    3.19   0
  -4  -5   4    4.18    4.02   0
  -4  -5   4    1.40    3.41   0
  -3  -5   4    5.79    4.23   0
   3   5  -4    4.50    4.82   0
  -3  -5   4    4.56    2.87   0
  -3  -5   4    4.30    3.10   0
   2   5  -4  384.57    7.40   0
  -2  -5   4  376.56    6.07   0
  -2  -5   4  308.14    5.44   0
   2   5  -4  307.90    5.30   0
  -1  -5   4  279.50    5.88   0
  -1  -5   4  236.96    4.92   0
   1   5  -4  290.93    6.23   0
   1   5  -4  232.62    5.40   0
   0  -5   4 1072.98    9.37   0
   0   5  -4 1048.94    8.92   0
   0  -5   4 1282.67   11.62   0
   1  -5   4   67.63    3.22   0
  -1   5  -4   65.71    3.14   0
  -2   5  -4  414.99    5.25   0
   2  -5   4  419.89    5.44   0
   3  -5   4  554.73    5.93   0
  -3   5  -4  544.90    5.74   0
   4  -5   4   14.14    2.82   0
  -4   5  -4   14.04    2.73   0
  -5   5  -4   32.86    3.03   0
   5  -5   4   35.61    4.21   0
   6  -5   4   12.92    4.21   0
  -6   5  -4   12.94    2.91   0
   7  -5   4   36.34    4.62   0
   7  -5   4   34.95    5.67   0
  -7   5  -4   37.26    4.23   0
   8  -5   4    9.06    6.02   0
  -8   5  -4    2.94    4.56   0
   8  -5   4    1.88    3.59   0
  -8  -4   4    9.66    4.13   0
   8   4  -4    5.05    4.44   0
  -8  -4   4    5.78    3.48   0
  -7  -4   4   68.50    4.24   0
  -7  -4   4   78.74    5.02   0
   7   4  -4   91.25    4.81   0
  -6  -4   4   41.16    3.58   0
  -6  -4   4   62.50    3.93   0
  -6  -4   4   53.61    4.45   0
   6   4  -4   53.12    5.58   0
  -5  -4   4  126.21    4.24   0
   5   4  -4  166.06    6.28   0
  -5  -4   4  165.25    5.77   0
  -5  -4   4  149.15    5.27   0
   4   4  -4  221.12    6.36   0
  -4  -4   4  214.76    4.91   0
  -4  -4   4  221.45    5.78   0
  -4  -4   4  142.04    3.66   0
  -3  -4   4  286.80    5.54   0
  -3  -4   4  286.18    6.29   0
   3   4  -4  282.36    5.59   0
  -3  -4   4  234.10    5.12   0
  -2  -4   4 3321.55   16.58   0
   2   4  -4 2549.83   13.92   0
   2   4  -4 4199.63   19.31   0
  -2  -4   4 4154.95   18.69   0
  -1  -4   4 1035.10   10.84   0
   1   4  -4  786.95    8.28   0
  -1  -4   4  779.78    8.39   0
   1   4  -4 1005.40   10.46   0
   0   4  -4  372.97    6.31   0
   0  -4   4  385.75    6.50   0
   0  -4   4  464.84    7.98   0
   1  -4   4   39.24    2.98   0
  -1   4  -4   35.92    2.90   0
   2  -4   4  786.21    7.41   0
  -2   4  -4  772.92    7.24   0
   3  -4   4  514.31    5.99   0
  -3   4  -4  500.13    5.71   0
   4  -4   4  590.82    6.70   0
  -4   4  -4  553.54    5.82   0
  -5   4  -4  123.93    3.65   0
   5  -4   4  129.21    3.77   0
  -6   4  -4   79.24    4.12   0
   6  -4   4   80.72    4.71   0
  -7   4  -4   65.15    3.43   0
   7  -4   4   67.91    5.02   0
   7  -4   4   69.37    4.59   0
   8  -4   4   73.27    4.19   0
  -8   4  -4   62.77    3.76   0
   8  -4   4   70.61    5.17   0
  -8  -3   4   27.16    4.84   0
   8   3  -4   33.87    4.87   0
   7   3  -4   25.48    4.24   0
  -7  -3   4   24.44    4.50   0
   6   3  -4  221.72    6.60   0
  -6  -3   4  204.33    4.73   0
  -5  -3   4   48.20    4.33   0
  -5  -3   4   46.70    3.85   0
   5   3  -4   49.04    5.63   0
   4   3  -4 1070.51    9.96   0
  -4  -3   4 1066.60    8.91   0
  -4  -3   4  969.14    8.72   0
  -3  -3   4  303.68    4.88   0
   3   3  -4  368.39    6.56   0
  -3  -3   4  380.26    7.08   0
  -3  -3   4  353.78    6.07   0
   2   3  -4 1613.00   13.16   0
  -2  -3   4 1619.92   12.84   0
  -2  -3   4 1547.37   12.71   0
  -2  -3   4 1233.98   10.07   0
  -1  -3   4 1656.40   12.87   0
   1   3  -4 2026.07   15.63   0
   1   3  -4 1660.95   12.75   0
  -1  -3   4 2063.00   15.73   0
   0   3  -4  412.85    6.58   0
   0  -3   4  387.67    6.38   0
   1  -3   4 4049.31   18.48   0
  -1   3  -4 3979.40   17.99   0
  -2   3  -4  396.33    6.19   0
   2  -3   4  395.72    6.47   0
  -3   3  -4  232.13    4.41   0
   3  -3   4  256.14    4.82   0
   4  -3   4  965.39    7.83   0
  -4   3  -4  907.22    7.28   0
  -5   3  -4    0.94    3.65   0
   5  -3   4    7.53    2.63   0
  -6   3  -4  258.75    4.45   0
   6  -3   4  289.96    5.71   0
   7  -3   4    5.34    3.63   0
   7  -3   4    8.86    4.67   0
  -7   3  -4   10.58    4.21   0
   8  -3   4  103.77    5.30   0
   8  -3   4  109.13    5.96   0
  -8   3  -4   94.43    4.19   0
   8   2  -4   12.09    3.89   0
  -8  -2   4   17.46    4.94   0
   8   2  -4   10.56    4.77   0
  -7  -2   4   -1.38    4.17   0
   7   2  -4    1.48    4.01   0
   7   2  -4    2.58    4.51   0
   6   2  -4    1.30    5.09   0
   6   2  -4    4.84    3.15   0
  -6  -2   4   -0.20    4.16   0
   5   2  -4  138.30    4.43   0
  -5  -2   4  147.56    4.43   0
   5   2  -4  135.14    4.10   0
  -5  -2   4  141.85    4.84   0
  -4  -2   4  554.58    7.81   0
   4   2  -4  519.86    7.07   0
   4   2  -4  546.09    7.41   0
  -4  -2   4  480.61    6.43   0
   3   2  -4   16.82    2.97   0
  -3  -2   4   14.95    3.43   0
   3   2  -4    9.34    5.10   0
  -3  -2   4   14.40    2.87   0
  -2  -2   4  101.03    4.70   0
  -2  -2   4  113.75    5.19   0
   2   2  -4  103.28    4.92   0
  -2  -2   4   80.54    3.91   0
  -1  -2   4  696.02    8.79   0
  -1  -2   4  911.99   12.28   0
   1   2  -4  730.09    8.96   0
   1   2  -4  878.51   11.80   0
   0  -2   4    4.12    2.62   0
   0   2  -4    4.80    3.59   0
  -1   2  -4  109.16    4.05   0
   1  -2   4   64.29    3.71   0
   2  -2   4 1541.12   11.47   0
  -2   2  -4 1516.90   11.45   0
  -3   2  -4  584.25    6.74   0
   3  -2   4  574.51    6.74   0
  -4   2  -4   51.84    3.98   0
   4  -2   4   58.04    4.17   0
  -5   2  -4  310.26    4.85   0
   5  -2   4  351.40    5.86   0
   6  -2   4    3.66    2.94   0
   6  -2   4    7.89    3.31   0
  -6   2  -4    3.94    2.87   0
   7  -2   4    5.74    3.18   0
  -7   2  -4    8.95    2.96   0
   7  -2   4    5.90    5.39   0
   8  -2   4   25.34    6.34   0
   8  -2   4   13.10    3.66   0
  -8   2  -4   19.70    4.61   0
   8   1  -4    1.37    3.42   0
  -8  -1   4    2.75    3.14   0
   8   1  -4   -2.04    6.44   0
   7   1  -4    3.82    5.68   0
  -7  -1   4    3.83    4.17   0
   7   1  -4   -0.01    4.56   0
  -6  -1   4  319.41    5.15   0
   6   1  -4  371.10    6.28   0
   6   1  -4  372.72    7.49   0
   5   1  -4    1.34    3.48   0
   5   1  -4    2.39    2.89   0
  -5  -1   4    5.50    3.71   0
   4   1  -4  148.28    4.22   0
   4   1  -4  149.80    4.93   0
  -4  -1   4  147.13    4.63   0
  -4  -1   4  140.83    4.04   0
   3   1  -4   52.63    5.39   0
  -3  -1   4   55.37    3.94   0
   3   1  -4   49.66    4.30   0
  -3  -1   4   48.25    3.38   0
   2   1  -4  277.23    8.12   0
   2   1  -4  285.51    6.78   0
  -2  -1   4  266.20    5.76   0
  -2  -1   4  266.56    6.84   0
  -1  -1   4   40.25    3.11   0
  -1  -1   4   55.04    5.70   0
   0   1  -4   61.60    4.48   0
   0  -1   4   59.97    3.72   0
  -1   1  -4  169.43    5.22   0
   1  -1   4  196.11    6.42   0
   2  -1   4  481.66    7.36   0
  -2   1  -4  496.89    7.78   0
   3  -1   4    7.20    2.68   0
  -3   1  -4    8.33    2.53   0
  -4   1  -4  174.27    4.89   0
   4  -1   4  182.94    4.48   0
  -5   1  -4   25.63    3.77   0
   5  -1   4   26.02    3.93   0
  -6   1  -4   30.07    3.06   0
   6  -1   4   40.40    4.83   0
   6  -1   4   38.24    3.25   0
  -7   1  -4    1.86    2.99   0
   7  -1   4    1.67    3.12   0
   7  -1   4    0.87    3.64   0
  -8   1  -4    4.23    4.45   0
   8  -1   4    7.59    5.89   0
   8  -1   4    6.86    3.59   0
   8   0  -4    4.96    4.30   0
  -8   0   4   -0.33    3.07   0
   8   0  -4   -2.54    3.38   0
  -7   0   4    1.98    2.92   0
   7   0  -4    5.66    5.79   0
   7   0  -4   -1.66    3.12   0
   6   0  -4   20.00    5.51   0
  -6   0   4   22.44    3.95   0
   6   0  -4   20.51    4.21   0
   5   0  -4    6.21    3.63   0
   5   0  -4    6.93    3.89   0
  -5   0   4    2.58    2.73   0
  -4   0   4   15.69    4.62   0
  -4   0   4   14.90    2.98   0
   4   0  -4   14.97    3.53   0
   4   0  -4   14.93    3.09   0
   3   0  -4    2.71    2.69   0
  -3   0   4    2.28    2.63   0
   3   0  -4    1.66    4.70   0
  -3   0   4    1.95    3.03   0
   2   0  -4   -0.12    4.27   0
  -2   0   4   -1.51    5.66   0
   2   0  -4    2.49    4.45   0
  -2   0   4   -0.74    3.15   0
   1   0  -4    7.40    3.15   0
  -1   0   4   10.43    6.79   0
  -1   0   4    9.06    3.03   0
   0   0   4   30.08    4.81   0
   0   0  -4   28.49    4.88   0
  -1   0  -4   25.72    3.47   0
   1   0   4   25.43    3.56   0
   2   0   4   23.17    3.16   0
  -2   0  -4   28.85    4.05   0
   3   0   4   23.45    3.72   0
  -3   0  -4   19.95    3.57   0
   4   0   4   24.68    2.84   0
  -4   0  -4   23.98    3.70   0
  -5   0  -4    3.73    3.75   0
   5   0   4    5.64    4.08   0
   5   0   4    9.36    4.73   0
   6   0   4   11.21    4.76   0
  -6   0  -4    4.79    2.87   0
   6   0   4    6.82    2.97   0
   7   0   4    9.02    3.23   0
  -7   0  -4    9.71    3.06   0
   7   0   4    8.72    3.84   0
  -8   0  -4    3.54    4.33   0
   8   0   4    1.17    4.71   0
   8   0   4    1.54    4.02   0
   8  -1  -4   15.17    4.73   0
   8  -1  -4   16.96    5.19   0
  -8   1   4   14.30    3.56   0
   7  -1  -4   19.24    3.36   0
  -7   1   4   20.48    3.11   0
   7  -1  -4   18.37    6.01   0
   6  -1  -4  908.76    9.49   0
  -6   1   4  806.43    7.03   0
   6  -1  -4  854.58    7.45   0
   5  -1  -4   58.09    3.46   0
   5  -1  -4   66.00    5.71   0
  -5   1   4   49.43    3.39   0
   4  -1  -4  977.89    8.08   0
   4  -1  -4 1024.69   11.07   0
  -4   1   4  976.35    8.46   0
   3  -1  -4  375.47    7.98   0
   3  -1  -4  365.63    5.59   0
  -3   1   4  406.16    8.35   0
  -3   1   4  365.21    5.53   0
   2  -1  -4  576.83   13.08   0
  -2   1   4  584.90   12.66   0
   2  -1  -4  557.50    7.48   0
  -2   1   4  562.57    7.81   0
   1  -1  -4  102.69    5.49   0
  -1   1   4   99.46    4.47   0
   0   1   4 3544.50   22.47   0
   0   1   4 4448.96   28.48   0
   1   1   4   82.06    5.81   0
  -1  -1  -4   82.67    5.57   0
   2   1   4  320.03    8.46   0
  -2  -1  -4  307.08    8.08   0
  -3  -1  -4  754.43    9.92   0
   3   1   4  801.47   10.18   0
  -4  -1  -4   30.40    2.79   0
   4   1   4   32.94    3.19   0
   4   1   4   31.81    3.93   0
   5   1   4  146.90    4.38   0
  -5  -1  -4  136.53    4.22   0
   5   1   4  147.36    5.40   0
   6   1   4    0.24    4.14   0
   6   1   4    1.91    4.91   0
  -6  -1  -4   -2.96    3.80   0
   7   1   4   36.77    5.47   0
  -7  -1  -4   25.90    4.16   0
   7   1   4   30.11    3.45   0
  -8  -1  -4    1.75    4.55   0
   8   1   4    5.12    4.48   0
   8   1   4    4.86    4.81   0
   8  -2  -4   20.28    4.83   0
  -8   2   4   13.36    3.34   0
   8  -2  -4   22.85    3.81   0
   7  -2  -4    7.17    4.10   0
   7  -2  -4    7.84    3.17   0
  -7   2   4    5.45    4.43   0
   6  -2  -4  928.00   10.82   0
  -6   2   4  789.82    6.89   0
   6  -2  -4  823.42    7.22   0
   5  -2  -4   23.13    3.81   0
   5  -2  -4   24.06    4.20   0
  -5   2   4   20.79    2.87   0
   4  -2  -4  609.19    7.17   0
  -4   2   4  638.10    6.82   0
   4  -2  -4  667.42   10.27   0
   3  -2  -4  742.30   12.25   0
  -3   2   4  719.58    7.73   0
   3  -2  -4  661.93    6.98   0
  -2   2   4    9.54    3.75   0
   2  -2  -4   10.37    6.97   0
   2  -2  -4    9.53    2.86   0
   1  -2  -4  746.51    9.79   0
  -1   2   4  697.35    8.93   0
   0  -2  -4  345.96    8.82   0
   0   2   4  332.36    8.54   0
   1   2   4 2238.12   28.14   0
   1   2   4 1856.42   23.13   0
   2   2   4  905.99   17.28   0
  -2  -2  -4  854.37   16.20   0
   3   2   4 1676.23   11.39   0
  -3  -2  -4 1336.25   14.87   0
   3   2   4 1506.17   16.61   0
   4   2   4 1309.27    9.30   0
  -4  -2  -4 1121.87   11.57   0
   4   2   4 1253.50   12.84   0
   5   2   4  216.05    5.83   0
  -5  -2  -4  184.32    4.88   0
   5   2   4  226.11    6.07   0
   6   2   4  949.66    8.05   0
  -6  -2  -4  804.67    8.58   0
   6   2   4  910.87    9.87   0
  -7  -2  -4   74.72    4.74   0
   7   2   4   78.71    4.42   0
   7   2   4   71.24    5.28   0
   8   2   4   93.29    6.31   0
   8   2   4   73.43    5.60   0
  -8  -2  -4   48.85    3.98   0
   8  -3  -4    2.42    6.80   0
  -8   3   4    1.97    4.41   0
   8  -3  -4    3.26    4.68   0
  -7   3   4    4.79    3.19   0
   7  -3  -4    2.80    5.65   0
   7  -3  -4    1.52    3.47   0
  -6   3   4   35.39    4.30   0
   6  -3  -4   34.12    4.58   0
   6  -3  -4   46.48    6.00   0
   5  -3  -4    3.03    4.03   0
   5  -3  -4    1.10    5.00   0
  -5   3   4    6.73    3.90   0
   4  -3  -4  324.16    8.99   0
  -4   3   4  309.62    4.68   0
   4  -3  -4  298.33    4.94   0
  -3   3   4  156.04    3.91   0
   3  -3  -4  160.04    4.04   0
   3  -3  -4  176.34    8.66   0
   2  -3  -4  250.90    5.07   0
  -2   3   4  238.25    4.86   0
  -1   3   4  217.55   13.81   0
   1  -3  -4  202.68    5.10   0
  -1   3   4  206.04    5.67   0
   0  -3  -4 5255.84   28.63   0
   0   3   4 5438.28   31.69   0
   0   3   4 5137.65   27.40   0
   1   3   4   82.62    5.28   0
   1   3   4   63.37    5.80   0
   1   3   4   74.98    6.27   0
   2   3   4  104.43    4.27   0
   3   3   4  171.29    9.12   0
  -3  -3  -4  151.39    8.03   0
   3   3   4  170.40    5.42   0
   4   3   4   32.36    5.54   0
  -4  -3  -4   30.08    4.36   0
   4   3   4   32.92    3.26   0
  -5  -3  -4   75.42    4.69   0
   5   3   4   99.77    3.99   0
   5   3   4   92.04    5.59   0
   6   3   4  155.44    4.64   0
   6   3   4  154.04    6.27   0
  -6  -3  -4  130.57    5.40   0
  -7  -3  -4   14.92    4.72   0
   7   3   4   18.14    5.13   0
   7   3   4   20.30    3.98   0
   8   3   4    8.99    3.95   0
   8   3   4    8.55    5.59   0
  -8  -3  -4    5.51    4.52   0
   8  -4  -4    0.79    4.63   0
   8  -4  -4    2.58    3.71   0
  -8   4   4    0.40    4.72   0
   7  -4  -4   -1.16    6.28   0
  -7   4   4   -0.07    4.29   0
   7  -4  -4    0.88    3.27   0
   6  -4  -4    4.31    5.48   0
  -6   4   4    2.39    4.02   0
   6  -4  -4    1.34    2.91   0
  -5   4   4    1.26    3.72   0
   5  -4  -4    4.62    5.22   0
   5  -4  -4    7.28    2.67   0
   4  -4  -4    3.28    5.21   0
  -4   4   4    4.46    2.61   0
   4  -4  -4    7.41    3.75   0
   3  -4  -4   67.21    4.03   0
  -3   4   4   63.32    3.02   0
   2  -4  -4  803.05    8.17   0
  -2   4   4  708.54    7.16   0
  -1   4   4  130.30    4.21   0
   1  -4  -4  139.98    4.41   0
  -1   4   4  148.95    9.72   0
   0   4   4    1.27    2.69   0
   0   4   4    1.76    4.81   0
   0  -4  -4    0.52    3.99   0
   1   4   4  748.77   13.92   0
   1   4   4  834.28    9.58   0
  -1  -4  -4  843.42   15.54   0
   2   4   4    0.71    3.19   0
   3   4   4   47.31    3.36   0
  -4  -4  -4   26.20    5.71   0
  -4  -4  -4   25.94    5.18   0
   4   4   4   31.99    3.63   0
   5   4   4  188.88    4.54   0
  -5  -4  -4  156.29    6.95   0
   6   4   4   -0.16    3.60   0
  -6  -4  -4    1.75    3.93   0
   6   4   4   -0.42    4.37   0
  -7  -4  -4    7.95    4.26   0
   7   4   4   19.12    6.07   0
  -8  -4  -4   17.59    4.95   0
   8   4   4   32.18    6.48   0
  -8   5   4   -0.01    3.47   0
   8  -5  -4   -0.89    3.74   0
   8  -5  -4    1.19    7.12   0
   7  -5  -4   48.70    6.75   0
  -7   5   4   39.13    3.56   0
   7  -5  -4   45.97    3.85   0
   6  -5  -4    6.56    6.77   0
  -6   5   4    3.61    2.80   0
   6  -5  -4    7.39    3.14   0
   5  -5  -4    3.28    2.79   0
   5  -5  -4    4.02    5.53   0
  -5   5   4    3.24    3.75   0
   4  -5  -4  193.14   10.69   0
  -4   5   4  167.32    3.83   0
   4  -5  -4  180.53    5.01   0
   3  -5  -4  133.07    3.85   0
  -3   5   4  134.29    4.51   0
   2  -5  -4  338.90    5.45   0
  -2   5   4  326.02    5.15   0
  -1   5   4  154.91    4.25   0
  -1   5   4  177.81    8.79   0
   1  -5  -4  163.36    4.51   0
   0   5   4    8.23    3.51   0
   0   5   4   10.70    3.55   0
   0  -5  -4    8.84    3.86   0
   1   5   4  296.78    6.10   0
   1   5   4  250.99    7.66   0
  -1  -5  -4  280.15    9.24   0
   2   5   4   26.10    3.57   0
   3   5   4    0.88    4.84   0
   4   5   4  318.76    5.31   0
   5   5   4  154.68    5.69   0
  -6  -5  -4   31.03    5.40   0
   6   5   4   37.29    3.90   0
  -6  -5  -4   29.69    5.66   0
   7   5   4   35.76    5.70   0
  -7  -5  -4   29.53    5.39   0
  -7  -5  -4   32.94    5.91   0
   8   5   4   -0.84    4.57   0
  -8  -5  -4   -0.46    5.84   0
  -8  -5  -4    1.12    5.56   0
  -7   6   4   14.87    4.58   0
   7  -6  -4   15.89    8.01   0
   7  -6  -4   18.80    3.47   0
   6  -6  -4   60.67    7.02   0
  -6   6   4   49.58    3.12   0
   6  -6  -4   54.17    3.39   0
  -5   6   4    5.43    3.88   0
   5  -6  -4    0.83    6.68   0
   5  -6  -4    4.55    2.87   0
  -4   6   4  310.47    4.63   0
   4  -6  -4  338.25    5.74   0
  -3   6   4  121.19    3.64   0
   3  -6  -4  126.55    3.86   0
  -2   6   4  186.42    4.78   0
   2  -6  -4  188.95    4.28   0
  -1   6   4  234.49    5.47   0
  -1   6   4  262.99    9.31   0
   1  -6  -4  252.15    5.81   0
   0   6   4    5.83    3.22   0
   0  -6  -4    1.46    4.26   0
   0   6   4    3.49    3.39   0
   0  -6  -4    4.52    3.56   0
   1   6   4  320.01    7.01   0
  -1  -6  -4  289.10    8.05   0
   1   6   4  252.89    7.13   0
   2   6   4  617.30    7.25   0
   3   6   4  569.30    7.69   0
   4   6   4   31.31    5.04   0
   5   6   4   34.22    3.68   0
   6   6   4    6.41    4.01   0
   7   6   4    6.67    4.12   0
   7  -7  -4   24.46   10.08   0
  -7   7   4   21.44    3.29   0
   7  -7  -4   19.09    4.87   0
   6  -7  -4   -0.64    4.44   0
  -6   7   4    1.60    2.90   0
  -5   7   4   75.98    3.30   0
   5  -7  -4   70.81    4.34   0
  -4   7   4   84.41    3.36   0
   4  -7  -4   90.79    3.54   0
   3  -7  -4  522.86    6.82   0
  -3   7   4  487.81    5.75   0
   2  -7  -4    0.42    2.57   0
  -2   7   4    2.76    2.43   0
  -1   7   4 1077.17   15.05   0
  -1   7   4  868.85    7.86   0
   1  -7  -4 1085.26   13.86   0
   1  -7  -4  981.41    9.08   0
   0   7   4    0.49    2.35   0
   0  -7  -4    4.01    4.52   0
   0   7   4    1.33    4.98   0
   0  -7  -4    0.98    3.89   0
   1   7   4   14.97    5.01   0
   1   7   4   10.98    3.77   0
  -1  -7  -4   14.44    4.27   0
  -1  -7  -4   10.11    3.39   0
   2   7   4  293.29    5.73   0
   3   7   4   49.28    5.10   0
   4   7   4   20.96    3.71   0
   5   7   4    1.91    3.87   0
   6   7   4   81.22    4.48   0
   7   7   4   29.70    4.48   0
   7  -8  -4   19.51    3.76   0
  -7   8   4   10.87    3.42   0
  -6   8   4   99.54    4.77   0
   6  -8  -4  102.65    4.09   0
  -5   8   4  124.02    3.86   0
   5  -8  -4  146.68    4.06   0
  -4   8   4    4.29    4.04   0
   4  -8  -4    6.48    4.21   0
  -3   8   4   46.89    4.15   0
   3  -8  -4   41.72    3.33   0
  -2   8   4   87.20    3.38   0
   2  -8  -4   95.67    3.62   0
   1  -8  -4  108.91    6.10   0
  -1   8   4   96.54    4.47   0
   1  -8  -4  106.53    4.69   0
   0   8   4  132.26    6.49   0
   0   8   4  109.88    4.64   0
   0  -8  -4  117.18    5.15   0
   0  -8  -4  137.00    5.97   0
   1   8   4  625.21    8.11   0
  -1  -8  -4  664.03    8.57   0
  -1  -8  -4  577.05    9.41   0
   1   8   4  524.89    8.54   0
   2   8   4   27.25    5.02   0
  -2  -8  -4   34.90    6.98   0
   2   8   4   28.66    5.77   0
   3   8   4  333.73    7.08   0
   4   8   4  335.45    6.87   0
   5   8   4    3.92    5.55   0
   6   8   4   -2.04    4.30   0
   7   8   4   53.52    5.04   0
   6  -9  -4    7.19    3.55   0
  -6   9   4   10.37    4.59   0
   5  -9  -4    7.88    3.38   0
  -5   9   4    7.48    3.01   0
  -4   9   4    4.40    4.06   0
   4  -9  -4    1.22    4.37   0
   3  -9  -4  141.72    3.85   0
  -3   9   4  117.56    3.52   0
  -2   9   4  334.55    5.61   0
   2  -9  -4  371.27   10.53   0
   2  -9  -4  358.90    5.46   0
  -1   9   4    5.71    3.86   0
   1  -9  -4    3.21    4.65   0
   1  -9  -4    5.07    3.95   0
   0  -9  -4   37.54    3.38   0
   0   9   4   37.30    4.67   0
   0   9   4   37.58    3.23   0
   0  -9  -4   43.10    5.17   0
  -1  -9  -4  368.78    6.84   0
   1   9   4  329.12    7.66   0
  -1  -9  -4  300.99    7.45   0
   1   9   4  290.29    6.76   0
   2   9   4   82.76    5.79   0
  -2  -9  -4   84.60    7.22   0
   2   9   4   70.28    5.87   0
   3   9   4    5.13    3.54   0
   4   9   4    6.17    3.94   0
   5   9   4   50.36    4.53   0
   6   9   4   -3.04    4.44   0
  -6  10   4   -0.33    3.26   0
   6 -10  -4    0.18    3.58   0
  -5  10   4    5.05    3.20   0
   5 -10  -4    8.57    3.27   0
  -4  10   4   67.82    3.39   0
   4 -10  -4   79.66    4.85   0
  -3  10   4    3.91    3.79   0
   3 -10  -4   12.42    3.01   0
  -2  10   4  384.84    6.25   0
   2 -10  -4  415.36    5.98   0
   1 -10  -4  226.34    7.29   0
   1 -10  -4  201.10    4.77   0
  -1  10   4  200.66    5.10   0
   0 -10  -4    2.23    4.88   0
   0  10   4    2.32    2.62   0
   0  10   4   -0.54    5.62   0
   0 -10  -4    3.30    4.18   0
   1  10   4   14.03    3.94   0
  -1 -10  -4   12.68    4.85   0
  -1 -10  -4   11.72    4.46   0
   1  10   4   12.52    5.75   0
   2  10   4    6.22    4.23   0
   2  10   4    5.97    4.49   0
  -2 -10  -4    5.64    5.29   0
   3  10   4   88.05    4.54   0
   4  10   4   21.97    5.82   0
   5  10   4   34.11    4.54   0
   6  10   4    0.92    4.67   0
  -5  11   4   34.99    3.28   0
   5 -11  -4   38.14    3.88   0
  -4  11   4    4.19    3.09   0
   4 -11  -4    7.68    3.45   0
  -3  11   4   14.95    2.90   0
   3 -11  -4   25.04    4.52   0
  -2  11   4    3.03    2.82   0
   2 -11  -4    4.34    3.14   0
   1 -11  -4   64.46    5.51   0
  -1  11   4   50.48    4.19   0
   1 -11  -4   51.39    4.69   0
   0 -11  -4    1.88    5.11   0
   0  11   4    5.17    3.81   0
   0 -11  -4    5.63    3.04   0
   0  11   4    7.25    6.10   0
   1  11   4  326.66    6.66   0
  -1 -11  -4  323.62    6.04   0
  -1 -11  -4  291.39    7.55   0
   1  11   4  259.02    6.36   0
   2  11   4    6.57    4.20   0
   2  11   4    3.33    4.71   0
  -2 -11  -4    2.42    5.81   0
   3  11   4   77.22    6.40   0
   4  11   4  104.52    5.20   0
   5  11   4   42.57    4.93   0
  -4  12   4    9.14    3.28   0
   4 -12  -4    9.65    3.67   0
  -3  12   4   25.06    4.42   0
   3 -12  -4   27.32    3.53   0
  -2  12   4    5.87    4.15   0
   2 -12  -4    2.02    4.48   0
  -1  12   4  159.59    4.41   0
   1 -12  -4  200.05    5.11   0
   0 -12  -4   49.58    4.03   0
   0  12   4   43.97    4.41   0
   1  12   4   22.01    4.71   0
   1  12   4   30.29    6.20   0
  -1 -12  -4   19.76    4.84   0
  -2 -12  -4   16.56    5.19   0
   2  12   4   18.83    6.27   0
   2  12   4   14.06    5.09   0
   3  12   4   27.35    4.70   0
   4  12   4   36.47    4.80   0
   3 -13  -4   24.43    3.87   0
  -3  13   4   25.38    3.45   0
  -2  13   4    5.50    3.28   0
   2 -13  -4    7.00    3.60   0
   1 -13  -4   33.14    3.96   0
  -1  13   4   34.47    4.57   0
   0  13   4   50.51    3.82   0
   0 -13  -4   56.66    4.29   0
   1  13   4   21.20    4.76   0
  -1 -13  -4   25.53    5.56   0
   1  13   4   25.79    6.69   0
   2  13   4    4.97    5.24   0
  -2 -13  -4    4.61    6.33   0
   2  13   4   11.14    4.98   0
   3  13   4   11.09    6.76   0
   2 -14  -4    6.89    3.97   0
  -2  14   4    5.95    4.89   0
   1 -14  -4    5.04    5.12   0
  -1  14   4   -0.51    3.22   0
   0  14   4   30.97    4.79   0
   0 -14  -4   35.90    5.37   0
   1  14   4   23.70    5.55   0
  -1 -14  -4   19.40    5.57   0
   1  14   4   17.18    4.82   0
  -2 -14  -4    0.64    6.79   0
   2  14   4   -5.73    7.18   0
   2  14   4    0.98    5.52   0
   1  15  -5   12.54    3.25   0
  -1 -15   5   19.02    4.74   0
  -1 -15   5   20.06    5.05   0
   0  15  -5    9.39    3.40   0
   0 -15   5   14.11    6.33   0
   0 -15   5    8.58    3.66   0
   1 -15   5   15.97    4.98   0
   1 -15   5   12.22    3.55   0
  -1  15  -5   12.52    4.78   0
  -2  15  -5   -0.95    3.10   0
   3  14  -5   10.38    4.33   0
  -3 -14   5   17.50    6.40   0
  -3 -14   5   10.75    4.84   0
  -2 -14   5   33.56    6.26   0
   2  14  -5   25.46    3.40   0
  -2 -14   5   24.36    3.81   0
  -1 -14   5   45.17    6.04   0
  -1 -14   5   34.21    4.82   0
   1  14  -5   26.03    3.33   0
   0 -14   5   22.42    4.75   0
   0  14  -5   16.88    3.20   0
   0 -14   5   25.40    6.28   0
   1 -14   5    4.23    6.21   0
   1 -14   5    2.46    3.09   0
  -1  14  -5    6.14    4.14   0
   2 -14   5    7.80    3.36   0
  -2  14  -5    5.59    2.90   0
   2 -14   5    4.49    4.55   0
  -3  14  -5    6.65    3.22   0
   3 -14   5   10.24    4.92   0
   3 -14   5    8.51    6.38   0
   4  13  -5    4.64    4.90   0
  -4 -13   5    1.06    4.28   0
  -4 -13   5    0.60    3.77   0
  -4 -13   5   -0.78    4.84   0
  -3 -13   5    9.10    4.26   0
   3  13  -5    4.33    4.88   0
  -3 -13   5    7.07    4.80   0
   3  13  -5    6.31    4.11   0
  -2 -13   5   58.47    4.78   0
   2  13  -5   59.60    4.45   0
  -2 -13   5   61.43    4.56   0
  -1 -13   5   12.12    5.83   0
  -1 -13   5   15.05    3.21   0
   1  13  -5   14.44    2.92   0
   0 -13   5    4.87    5.62   0
   0 -13   5    3.05    4.19   0
   0  13  -5    2.01    2.81   0
   1 -13   5   64.63    3.62   0
  -1  13  -5   54.96    3.32   0
   1 -13   5   69.95    4.71   0
   2 -13   5    5.11    4.42   0
  -2  13  -5    4.60    3.91   0
   2 -13   5    1.85    4.29   0
   3 -13   5    8.31    4.48   0
  -3  13  -5    7.98    3.04   0
   3 -13   5   11.89    4.70   0
   4 -13   5   28.59    7.25   0
   4 -13   5   23.20    3.62   0
  -4  13  -5   23.65    3.29   0
  -5 -12   5   -2.79    4.39   0
  -5 -12   5    0.02    5.44   0
  -5 -12   5    3.95    4.69   0
   5  12  -5    2.50    5.05   0
  -4 -12   5   21.37    5.91   0
  -4 -12   5   14.47    4.63   0
  -4 -12   5   11.76    5.33   0
   4  12  -5   19.04    6.61   0
  -3 -12   5    8.16    3.40   0
   3  12  -5   10.49    3.03   0
  -3 -12   5   12.70    4.26   0
   3  12  -5   14.36    6.48   0
  -2 -12   5  100.43    6.02   0
   2  12  -5   76.26    3.63   0
  -2 -12   5   79.34    4.68   0
  -1 -12   5   52.88    4.22   0
  -1 -12   5   49.82    4.47   0
   1  12  -5   49.25    4.14   0
   0 -12   5    7.22    3.84   0
   0 -12   5    3.52    2.89   0
   0  12  -5    1.01    2.62   0
   1 -12   5  382.77    7.76   0
  -1  12  -5  273.04    4.61   0
   1 -12   5  286.55    4.89   0
   2 -12   5   37.21    4.56   0
   2 -12   5   32.95    3.14   0
  -2  12  -5   29.14    2.97   0
   3 -12   5   17.09    6.14   0
   3 -12   5   12.73    3.31   0
  -3  12  -5   19.58    3.97   0
   4 -12   5    1.92    3.32   0
  -4  12  -5    4.59    4.17   0
   4 -12   5    2.01    6.39   0
   5 -12   5   14.10    6.84   0
   5 -12   5   11.63    3.53   0
  -5  12  -5   12.31    4.52   0
  -6 -11   5   67.69    6.35   0
   6  11  -5   53.64    5.08   0
  -6 -11   5   41.32    6.41   0
  -6 -11   5   33.21    5.53   0
  -5 -11   5  125.46    6.85   0
  -5 -11   5  128.09    5.10   0
  -5 -11   5  130.96    5.70   0
   5  11  -5  150.87    6.94   0
  -4 -11   5   15.47    5.68   0
   4  11  -5   20.24    4.62   0
  -4 -11   5   16.19    3.37   0
  -4 -11   5   19.10    3.92   0
   3  11  -5  200.23    5.27   0
  -3 -11   5  218.65    5.25   0
  -3 -11   5  187.12    5.51   0
   3  11  -5  228.04    5.76   0
  -2 -11   5   24.75    3.14   0
   2  11  -5   27.58    2.97   0
  -2 -11   5   36.22    3.94   0
  -1 -11   5   24.21    3.86   0
  -1 -11   5   25.55    4.15   0
   1  11  -5   20.02    2.92   0
   0 -11   5    2.73    2.75   0
   0  11  -5    0.97    2.35   0
   0 -11   5    2.54    3.56   0
   1 -11   5   28.06    2.98   0
   1 -11   5   31.44    4.19   0
  -1  11  -5   27.51    2.81   0
  -2  11  -5    1.35    2.70   0
   2 -11   5    3.63    3.82   0
   2 -11   5    5.60    5.10   0
   3 -11   5  262.98    4.76   0
   3 -11   5  317.54    8.00   0
  -3  11  -5  263.36    4.37   0
  -4  11  -5  227.09    5.06   0
   4 -11   5  209.33    4.51   0
   4 -11   5  236.45    7.93   0
  -5  11  -5    6.71    2.97   0
   5 -11   5   13.14    3.27   0
  -6  11  -5    9.32    3.14   0
   6 -11   5   12.25    3.48   0
  -6 -10   5   26.67    4.55   0
  -6 -10   5   23.38    4.87   0
   6  10  -5   23.45    6.59   0
  -6 -10   5   29.45    5.61   0
  -5 -10   5   11.22    5.39   0
  -5 -10   5    6.86    4.34   0
  -5 -10   5    9.64    5.19   0
   5  10  -5    6.81    4.15   0
  -4 -10   5  172.92    4.99   0
  -4 -10   5  185.57    6.37   0
  -4 -10   5  157.52    4.59   0
   4  10  -5  195.69    6.71   0
   3  10  -5   11.99    2.70   0
  -3 -10   5   16.39    3.88   0
   3  10  -5   20.17    4.13   0
  -3 -10   5   15.47    3.82   0
   2  10  -5   32.73    4.19   0
   2  10  -5   31.11    3.68   0
  -2 -10   5   28.49    3.90   0
  -2 -10   5   23.52    3.98   0
  -1 -10   5  141.18    5.98   0
  -1 -10   5   97.84    4.38   0
   1  10  -5  110.12    4.24   0
   0 -10   5  724.71    7.26   0
   0  10  -5  704.35    6.91   0
   0 -10   5  832.96    8.21   0
   1 -10   5   73.72    4.20   0
  -1  10  -5   67.07    3.15   0
   1 -10   5   76.55    4.40   0
   2 -10   5  198.69    4.04   0
   2 -10   5  228.19    7.12   0
  -2  10  -5  197.66    3.94   0
   3 -10   5   22.33    3.05   0
   3 -10   5   22.42    4.53   0
  -3  10  -5   15.56    2.83   0
  -4  10  -5    1.78    2.60   0
   4 -10   5    0.35    2.76   0
   5 -10   5   35.06    4.36   0
  -5  10  -5   27.39    3.18   0
  -6  10  -5    6.99    4.28   0
   6 -10   5    4.69    3.21   0
  -7  -9   5   95.58    6.47   0
  -7  -9   5   77.81    6.61   0
  -7  -9   5   56.95    4.37   0
   7   9  -5   73.55    5.85   0
   6   9  -5   -4.05    4.57   0
  -6  -9   5   -0.63    3.97   0
  -6  -9   5    2.13    5.01   0
  -6  -9   5   -0.31    4.31   0
  -5  -9   5   42.53    4.59   0
  -5  -9   5   45.56    5.18   0
  -5  -9   5   51.29    5.49   0
   5   9  -5   44.25    4.54   0
  -4  -9   5   16.58    4.07   0
  -4  -9   5   27.00    5.11   0
  -4  -9   5   20.23    4.89   0
   4   9  -5   25.53    5.64   0
   3   9  -5   43.72    5.78   0
   3   9  -5   23.51    2.70   0
  -3  -9   5   32.95    2.89   0
  -3  -9   5   38.24    3.73   0
  -2  -9   5    5.51    5.40   0
   2   9  -5    5.41    2.38   0
  -2  -9   5    6.29    3.74   0
   2   9  -5    7.14    4.17   0
  -1  -9   5  122.96    4.64   0
  -1  -9   5  105.67    3.62   0
   1   9  -5  110.82    4.14   0
   0  -9   5  247.87    4.35   0
   0   9  -5  253.72    4.19   0
   0  -9   5  313.48    6.87   0
   1  -9   5   14.96    3.84   0
   1  -9   5   13.58    3.77   0
  -1   9  -5   15.37    2.73   0
   2  -9   5  114.44    3.62   0
   2  -9   5  160.95    6.91   0
  -2   9  -5  124.73    3.59   0
   3  -9   5  102.75    3.44   0
  -3   9  -5  118.35    3.39   0
   4  -9   5  116.13    4.57   0
  -4   9  -5  105.72    3.38   0
  -5   9  -5   26.82    2.91   0
   5  -9   5   24.92    3.18   0
   6  -9   5    2.48    4.49   0
  -6   9  -5   -1.84    4.27   0
   7  -9   5    5.63    3.76   0
  -7   9  -5    6.99    4.73   0
  -7  -8   5   14.41    4.46   0
   7   8  -5   24.47    5.04   0
  -7  -8   5   16.23    4.65   0
  -7  -8   5   18.16    5.21   0
  -6  -8   5   15.83    4.01   0
   6   8  -5   20.10    4.60   0
  -6  -8   5   24.66    4.25   0
  -6  -8   5   20.41    4.89   0
   5   8  -5   63.08    5.94   0
  -5  -8   5   60.58    3.98   0
  -5  -8   5   55.62    5.00   0
  -5  -8   5   49.63    3.31   0
   4   8  -5  329.14    5.76   0
  -4  -8   5  276.12    5.73   0
  -4  -8   5  322.06    6.08   0
  -4  -8   5  341.65    5.46   0
  -3  -8   5  378.15    5.72   0
   3   8  -5  380.67    6.12   0
   3   8  -5  480.44    7.28   0
  -3  -8   5  492.78    7.00   0
  -2  -8   5   64.31    5.31   0
   2   8  -5   48.78    2.94   0
  -2  -8   5   47.76    3.12   0
   2   8  -5   56.95    4.09   0
  -1  -8   5  279.67    5.64   0
   1   8  -5  228.56    4.29   0
  -1  -8   5  234.65    5.03   0
   0  -8   5   61.54    4.12   0
   0  -8   5   49.27    3.03   0
   0   8  -5   50.42    2.79   0
   1  -8   5   49.73    3.71   0
   1  -8   5   54.11    4.02   0
  -1   8  -5   44.35    3.51   0
   2  -8   5  139.27    4.51   0
  -2   8  -5  133.48    3.51   0
   3  -8   5  260.11    4.29   0
  -3   8  -5  256.17    4.04   0
  -4   8  -5   59.26    2.95   0
   4  -8   5   63.02    3.12   0
  -5   8  -5  194.41    4.03   0
   5  -8   5  213.53    4.19   0
   6  -8   5  108.67    5.11   0
  -6   8  -5   96.50    4.68   0
  -7   8  -5    1.18    3.31   0
   7  -8   5    2.94    3.48   0
  -7  -7   5   -0.14    2.97   0
  -7  -7   5    5.33    4.16   0
   7   7  -5   -1.34    4.66   0
  -7  -7   5    1.83    4.87   0
  -6  -7   5   -2.96    5.46   0
   6   7  -5    5.98    4.28   0
  -6  -7   5    6.13    2.69   0
  -6  -7   5   -1.11    3.12   0
  -5  -7   5    3.08    3.48   0
  -5  -7   5    2.06    3.71   0
  -5  -7   5    3.20    4.48   0
   5   7  -5    0.75    5.63   0
   4   7  -5  227.27    5.19   0
  -4  -7   5  233.73    4.79   0
  -4  -7   5  219.30    6.06   0
  -4  -7   5  194.47    5.05   0
   3   7  -5  149.52    4.83   0
  -3  -7   5  116.88    4.45   0
  -3  -7   5  149.18    4.54   0
  -2  -7   5   57.41    5.28   0
   2   7  -5   46.16    3.61   0
  -2  -7   5   46.27    3.76   0
   2   7  -5   58.61    4.25   0
   1   7  -5 2356.12   12.25   0
  -1  -7   5 2321.11   12.44   0
  -1  -7   5 2757.78   14.10   0
   0  -7   5  114.08    5.80   0
   0  -7   5   94.16    4.06   0
   0   7  -5   86.46    3.16   0
   1  -7   5  353.78    5.58   0
  -1   7  -5  337.04    4.76   0
   1  -7   5  412.26    7.75   0
   2  -7   5  137.83    3.66   0
  -2   7  -5  125.80    3.41   0
   3  -7   5    0.96    2.53   0
  -3   7  -5    4.50    2.33   0
   4  -7   5    5.16    3.50   0
  -4   7  -5    0.44    2.49   0
   5  -7   5   67.78    4.33   0
  -5   7  -5   54.16    3.02   0
   6  -7   5  131.70    5.20   0
  -6   7  -5  126.29    4.76   0
  -7   7  -5   71.97    3.60   0
   7  -7   5   73.80    3.87   0
   8   6  -5   23.16    5.28   0
  -8  -6   5   17.11    4.52   0
  -7  -6   5    2.27    2.94   0
  -7  -6   5    2.78    3.28   0
   7   6  -5    4.74    6.38   0
   6   6  -5   74.29    6.22   0
  -6  -6   5   60.35    4.28   0
  -6  -6   5   54.80    3.22   0
  -6  -6   5   61.99    3.92   0
   5   6  -5  259.24    5.64   0
  -5  -6   5  214.74    4.49   0
  -5  -6   5  245.07    5.26   0
  -5  -6   5  290.60    6.29   0
  -4  -6   5  380.32    5.53   0
  -4  -6   5  447.91    6.13   0
   4   6  -5  500.72    7.66   0
  -4  -6   5  443.78    7.31   0
  -3  -6   5  188.32    5.48   0
  -3  -6   5  154.47    4.71   0
  -3  -6   5  130.55    3.76   0
   3   6  -5  164.05    4.85   0
   2   6  -5  105.82    4.09   0
  -2  -6   5  105.10    4.16   0
  -2  -6   5  132.36    5.34   0
   2   6  -5  128.92    4.52   0
  -1  -6   5  114.26    4.27   0
  -1  -6   5  145.68    5.76   0
   1   6  -5  121.80    4.24   0
   0  -6   5  444.39    7.87   0
   0   6  -5  345.30    5.68   0
   0  -6   5  348.05    5.29   0
  -1   6  -5   38.21    2.72   0
   1  -6   5   39.25    3.68   0
   2  -6   5  621.79    5.99   0
  -2   6  -5  862.05    6.88   0
  -3   6  -5  314.16    4.48   0
   3  -6   5  329.88    4.64   0
  -4   6  -5  224.11    4.11   0
   4  -6   5  232.18    4.31   0
   5  -6   5  199.57    4.94   0
  -5   6  -5  187.14    3.92   0
  -6   6  -5   10.33    2.86   0
   6  -6   5   15.92    4.25   0
  -7   6  -5   43.44    3.43   0
   7  -6   5   52.36    4.98   0
   8  -6   5   19.44    4.86   0
   8  -6   5   21.57    3.89   0
  -8   6  -5   16.75    3.41   0
  -8  -5   5    7.96    3.04   0
   8   5  -5   10.58    6.63   0
  -8  -5   5    5.60    3.53   0
   7   5  -5  108.54    6.55   0
  -7  -5   5   86.39    4.70   0
  -7  -5   5  102.53    5.46   0
  -6  -5   5   38.88    2.90   0
  -6  -5   5   46.37    5.35   0
   6   5  -5   49.02    6.00   0
  -6  -5   5   35.74    3.44   0
   5   5  -5    5.08    4.01   0
  -5  -5   5    3.30    3.34   0
  -5  -5   5    0.00    3.51   0
  -5  -5   5    0.57    4.21   0
   4   5  -5  130.37    5.92   0
  -4  -5   5  116.87    4.33   0
  -4  -5   5  114.77    4.06   0
  -4  -5   5   96.76    4.17   0
  -3  -5   5    0.54    2.73   0
  -3  -5   5   -0.64    2.32   0
   3   5  -5    5.02    3.54   0
  -3  -5   5   -0.21    3.15   0
   2   5  -5   10.60    2.35   0
  -2  -5   5    9.89    3.43   0
   2   5  -5   20.42    3.76   0
  -2  -5   5   17.98    4.89   0
  -1  -5   5  267.90    4.97   0
   1   5  -5  274.06    5.38   0
  -1  -5   5  371.29    7.19   0
   0   5  -5  732.38    7.25   0
   0  -5   5  987.54   10.53   0
   0  -5   5  736.52    7.32   0
  -1   5  -5  398.35    5.35   0
   1  -5   5  408.70    5.46   0
   2  -5   5  442.57    6.11   0
  -2   5  -5  366.54    4.92   0
  -3   5  -5  255.82    4.85   0
   3  -5   5  123.96    3.47   0
  -4   5  -5   43.46    3.90   0
   4  -5   5   41.41    3.06   0
  -5   5  -5  141.35    4.61   0
   5  -5   5  129.72    3.86   0
  -6   5  -5    0.84    2.83   0
   6  -5   5    2.23    3.02   0
  -7   5  -5   70.43    4.63   0
   7  -5   5   70.06    3.92   0
   8  -5   5   -1.98    4.26   0
  -8   5  -5   -3.04    4.69   0
   8  -5   5    5.05    3.64   0
  -8  -4   5    4.22    4.94   0
   8   4  -5    6.74    7.01   0
  -8  -4   5    2.64    2.88   0
  -7  -4   5   38.09    4.04   0
  -7  -4   5   38.07    4.81   0
   7   4  -5   37.80    4.56   0
  -6  -4   5   11.18    3.33   0
  -6  -4   5    9.58    5.18   0
   6   4  -5   13.42    5.38   0
  -6  -4   5   14.35    4.13   0
  -5  -4   5    8.73    3.61   0
  -5  -4   5    6.96    3.21   0
  -5  -4   5    6.63    4.13   0
   5   4  -5    5.37    3.88   0
   4   4  -5   87.94    5.70   0
  -4  -4   5   84.56    5.16   0
  -4  -4   5   89.11    4.72   0
  -4  -4   5   72.03    3.10   0
   3   4  -5  164.31    5.09   0
  -3  -4   5  168.87    5.95   0
  -3  -4   5  152.62    4.42   0
  -3  -4   5  126.43    3.59   0
  -2  -4   5   38.44    3.82   0
  -2  -4   5   34.17    3.68   0
   2   4  -5    5.08    2.44   0
   2   4  -5   35.20    4.15   0
  -1  -4   5  118.61    5.90   0
  -1  -4   5   92.55    4.15   0
   1   4  -5   92.85    4.07   0
   0  -4   5  851.80    8.23   0
   0   4  -5  865.29    8.42   0
   1  -4   5  195.68    4.33   0
  -1   4  -5  210.75    4.39   0
   2  -4   5    1.02    2.41   0
  -2   4  -5    2.42    2.32   0
   3  -4   5   30.01    3.88   0
  -3   4  -5   26.69    2.81   0
   4  -4   5   -0.06    2.58   0
  -4   4  -5    1.13    2.52   0
   5  -4   5   18.67    4.20   0
  -5   4  -5   13.09    2.78   0
  -6   4  -5    4.90    3.94   0
   6  -4   5    1.01    2.77   0
   7  -4   5   32.94    3.49   0
  -7   4  -5   29.70    3.09   0
   7  -4   5   39.71    5.60   0
   8  -4   5    6.06    6.12   0
  -8   4  -5    5.71    3.23   0
   8  -4   5    3.46    3.44   0
  -8  -3   5   -1.23    3.33   0
   8   3  -5    0.66    4.73   0
   7   3  -5    8.40    4.16   0
  -7  -3   5    3.49    4.41   0
  -6  -3   5   79.87    3.89   0
   6   3  -5   85.55    5.84   0
  -6  -3   5   80.76    3.90   0
   5   3  -5    4.24    3.58   0
  -5  -3   5    2.12    3.35   0
  -5  -3   5    4.61    3.79   0
  -4  -3   5  555.08    7.57   0
  -4  -3   5  452.77    5.84   0
  -4  -3   5  508.35    6.26   0
   4   3  -5  558.05    7.95   0
  -3  -3   5   41.66    2.70   0
  -3  -3   5   49.76    3.85   0
  -3  -3   5   55.71    4.30   0
   3   3  -5   53.30    4.14   0
  -2  -3   5  847.67    9.81   0
  -2  -3   5  645.39    7.08   0
   2   3  -5  865.87   10.24   0
  -1  -3   5  257.28    7.30   0
   1   3  -5  202.17    5.04   0
  -1  -3   5  203.92    5.12   0
   0  -3   5 3225.44   16.30   0
   0   3  -5 3210.25   16.12   0
  -1   3  -5   20.58    2.72   0
   1  -3   5   15.79    2.75   0
  -2   3  -5    3.18    3.46   0
   2  -3   5    1.72    2.43   0
  -3   3  -5   18.06    2.52   0
   3  -3   5   20.14    3.64   0
   4  -3   5   49.98    2.97   0
  -4   3  -5   44.78    3.83   0
  -5   3  -5   46.91    3.93   0
   5  -3   5   51.51    3.06   0
   6  -3   5  234.67    4.62   0
  -6   3  -5  218.78    4.34   0
   7  -3   5    2.38    3.56   0
  -7   3  -5    0.66    2.70   0
   7  -3   5    1.61    3.11   0
   8  -3   5    4.25    4.34   0
  -8   3  -5    7.11    3.18   0
   8  -3   5    9.08    3.61   0
   8   2  -5   62.59    6.89   0
  -8  -2   5   49.18    5.08   0
   8   2  -5   54.32    4.35   0
   7   2  -5    1.20    5.66   0
   7   2  -5    3.10    3.19   0
  -7  -2   5    2.78    3.12   0
   6   2  -5 1030.64    9.31   0
   6   2  -5  983.56    8.59   0
  -6  -2   5 1017.83    8.68   0
   5   2  -5  141.05    4.70   0
  -5  -2   5  124.65    4.77   0
  -5  -2   5  136.27    4.37   0
   5   2  -5  134.65    4.08   0
   4   2  -5   19.17    5.22   0
   4   2  -5   20.65    4.11   0
  -4  -2   5   20.89    2.87   0
  -4  -2   5   20.61    3.47   0
  -3  -2   5 1480.65   10.73   0
  -3  -2   5 1511.98   11.78   0
   3   2  -5 1540.73   12.51   0
  -2  -2   5    1.16    2.71   0
  -2  -2   5    2.43    3.09   0
  -2  -2   5    0.34    3.42   0
   2   2  -5    4.71    5.33   0
  -1  -2   5   17.45    3.70   0
  -1  -2   5   21.50    4.32   0
   1   2  -5   17.15    2.65   0
   0  -2   5  241.13    5.78   0
   0   2  -5  252.76    5.33   0
  -1   2  -5 1819.83   13.12   0
   1  -2   5 1850.07   12.96   0
   2  -2   5 3393.75   16.59   0
  -2   2  -5 3482.12   16.18   0
   3  -2   5  302.19    5.76   0
  -3   2  -5  275.34    4.88   0
   4  -2   5  579.91    6.41   0
  -4   2  -5  604.70    6.37   0
  -5   2  -5    5.27    2.55   0
   5  -2   5    5.35    3.68   0
  -6   2  -5  683.39    6.65   0
   6  -2   5  729.14    7.84   0
   7  -2   5   51.02    4.13   0
  -7   2  -5   47.73    4.36   0
   7  -2   5   46.77    3.59   0
  -8   2  -5   58.20    4.94   0
   8  -2   5   68.85    4.87   0
   8  -2   5   62.24    4.27   0
  -8  -1   5   36.41    5.13   0
   8   1  -5   45.28    5.18   0
   8   1  -5   39.68    4.19   0
   7   1  -5   67.52    3.89   0
   7   1  -5   76.77    4.83   0
  -7  -1   5   73.56    3.69   0
   6   1  -5  280.77    6.02   0
   6   1  -5  277.82    5.09   0
  -6  -1   5  252.79    4.65   0
   5   1  -5  205.73    6.59   0
  -5  -1   5  196.80    5.88   0
   5   1  -5  198.76    5.24   0
  -5  -1   5  182.01    4.23   0
   4   1  -5 1468.37   11.73   0
  -4  -1   5 1605.64   12.15   0
   4   1  -5 1463.35    9.99   0
  -4  -1   5 1398.55    9.65   0
  -3  -1   5  537.15    7.89   0
   3   1  -5  535.62    6.77   0
  -3  -1   5  517.86    6.68   0
   3   1  -5  523.29    8.83   0
  -2  -1   5   35.24    5.31   0
  -2  -1   5   38.17    4.31   0
   2   1  -5   39.52    5.66   0
  -1  -1   5    3.84    4.31   0
  -1  -1   5    2.67    3.21   0
   0   1  -5 5626.56   23.91   0
   0  -1   5 5641.96   24.15   0
  -1   1  -5   30.59    4.02   0
   1  -1   5   29.97    4.17   0
   2  -1   5  262.98    5.83   0
  -2   1  -5  258.04    5.29   0
   3  -1   5 1175.37   10.23   0
  -3   1  -5 1081.76    9.67   0
   4  -1   5 1055.40    9.37   0
  -4   1  -5  996.25    8.67   0
   5  -1   5  141.15    4.76   0
  -5   1  -5  131.29    3.92   0
   6  -1   5    2.29    3.28   0
  -6   1  -5    1.35    2.52   0
   6  -1   5    2.48    4.17   0
   7  -1   5  110.19    4.65   0
  -7   1  -5  102.66    4.98   0
   7  -1   5  112.06    4.32   0
  -8   1  -5    7.40    3.34   0
   8  -1   5    8.80    4.50   0
   8  -1   5    5.96    3.67   0
   8   0  -5    2.78    3.64   0
   8   0  -5   -3.82    6.53   0
  -8   0   5    1.09    4.62   0
   7   0  -5    3.47    5.98   0
   7   0  -5    0.67    4.67   0
  -7   0   5    0.40    3.09   0
  -6   0   5   -1.74    2.72   0
   6   0  -5    3.21    3.11   0
   6   0  -5    4.17    5.46   0
   5   0  -5    3.83    4.00   0
   5   0  -5    2.79    3.69   0
  -5   0   5    1.11    2.88   0
  -4   0   5   62.11    4.10   0
   4   0  -5   59.55    4.64   0
   4   0  -5   66.90    5.82   0
  -4   0   5   53.70    3.29   0
   3   0  -5    4.54    4.94   0
  -3   0   5    5.93    3.15   0
   3   0  -5    4.69    3.73   0
  -3   0   5    2.69    2.67   0
  -2   0   5    1.41    3.57   0
   2   0  -5   -0.18    3.01   0
  -2   0   5    2.42    2.75   0
   2   0  -5    2.69    5.45   0
  -1   0   5    1.81    2.96   0
   0   0  -5   50.22    4.62   0
   0   0   5   48.47    4.58   0
   1   0   5    1.29    2.73   0
  -1   0  -5    2.95    3.78   0
   2   0   5   17.76    3.74   0
  -2   0  -5   18.62    3.60   0
   3   0   5   32.49    3.90   0
  -3   0  -5   29.09    2.87   0
   4   0   5    5.90    2.67   0
  -4   0  -5   35.35    2.89   0
  -5   0  -5   -0.77    3.70   0
   5   0   5    1.02    3.17   0
   5   0   5    1.15    2.92   0
   6   0   5   22.28    3.61   0
  -6   0  -5   30.69    3.94   0
   6   0   5   27.53    3.20   0
  -7   0  -5    2.44    2.86   0
   7   0   5   -2.69    5.33   0
   7   0   5    4.20    4.51   0
   8   0   5   -4.78    5.92   0
  -8   0  -5    1.88    4.36   0
   8   0   5   -1.81    4.89   0
   8  -1  -5    3.91    6.56   0
  -8   1   5    4.66    3.37   0
   8  -1  -5    4.11    3.45   0
  -7   1   5   32.78    4.47   0
   7  -1  -5   37.58    6.25   0
   7  -1  -5   35.34    3.47   0
   6  -1  -5   -3.17    5.50   0
   6  -1  -5    5.60    3.08   0
  -6   1   5    9.87    4.00   0
   5  -1  -5   59.00    5.70   0
   5  -1  -5   45.36    3.21   0
  -5   1   5   49.96    3.13   0
   4  -1  -5  297.93    7.59   0
   4  -1  -5  287.08    4.89   0
  -4   1   5  274.36    4.82   0
   3  -1  -5   48.60    5.29   0
  -3   1   5   41.69    4.09   0
   3  -1  -5   42.68    4.01   0
  -3   1   5   44.74    3.09   0
  -2   1   5   62.93    6.05   0
   2  -1  -5   63.42    4.43   0
  -2   1   5   57.99    3.42   0
  -1   1   5   46.76    4.81   0
   1  -1  -5   44.25    3.68   0
   0   1   5 1433.16   13.00   0
   0   1   5 1863.65   16.71   0
   1   1   5   96.09    4.77   0
  -1  -1  -5   94.50    5.24   0
  -2  -1  -5  139.32    5.66   0
   2   1   5  141.59    5.22   0
   3   1   5   79.71    4.56   0
  -3  -1  -5   67.05    3.66   0
   4   1   5  461.62    7.52   0
  -4  -1  -5  405.64    6.90   0
   5   1   5   17.84    4.85   0
  -5  -1  -5   15.62    3.90   0
   5   1   5   15.32    3.13   0
   6   1   5   15.36    4.17   0
  -6  -1  -5   13.54    2.81   0
   6   1   5   12.24    3.65   0
   7   1   5   23.50    4.17   0
  -7  -1  -5   32.75    4.33   0
   7   1   5   29.23    3.37   0
  -8  -1  -5    0.76    3.22   0
   8   1   5   -1.06    3.89   0
   8   1   5    2.40    5.14   0
   8  -2  -5    7.46    4.66   0
   8  -2  -5    3.78    3.60   0
  -8   2   5    8.37    3.31   0
  -7   2   5   49.88    3.36   0
   7  -2  -5   60.09    3.65   0
   7  -2  -5   65.33    6.46   0
   6  -2  -5    8.90    5.89   0
  -6   2   5    6.10    4.20   0
   6  -2  -5    8.57    3.10   0
   5  -2  -5   15.89    5.12   0
  -5   2   5   12.73    3.95   0
   5  -2  -5   11.66    3.94   0
   4  -2  -5  244.76    5.34   0
   4  -2  -5  253.75    7.96   0
  -4   2   5  231.15    5.15   0
   3  -2  -5  187.97    8.20   0
   3  -2  -5  184.27    5.14   0
  -3   2   5  194.55    4.99   0
  -2   2   5   54.77    6.23   0
  -2   2   5   56.03    3.31   0
   2  -2  -5   55.66    4.19   0
   1  -2  -5  175.00    4.96   0
  -1   2   5  168.89    5.55   0
   0  -2  -5  262.92    7.43   0
   0   2   5  259.80    7.21   0
   1   2   5  495.06   11.53   0
   1   2   5  410.10    9.44   0
   2   2   5  689.84   13.20   0
  -2  -2  -5  660.70   12.33   0
   3   2   5  599.61   11.00   0
  -3  -2  -5  550.83   10.05   0
   4   2   5    2.26    3.15   0
  -4  -2  -5    1.77    3.49   0
   4   2   5    1.70    2.60   0
   5   2   5    4.99    3.35   0
  -5  -2  -5    2.96    3.59   0
   5   2   5    5.07    3.87   0
   6   2   5    5.00    5.27   0
  -6  -2  -5    4.46    4.01   0
   6   2   5    8.69    4.55   0
   7   2   5    0.51    3.81   0
   7   2   5    2.50    4.71   0
  -7  -2  -5    0.19    3.11   0
   8   2   5   23.41    5.59   0
  -8  -2  -5   23.69    4.75   0
   8   2   5   29.28    6.11   0
   8  -3  -5   44.54    7.16   0
   8  -3  -5   42.67    5.55   0
  -8   3   5   25.54    3.67   0
   7  -3  -5    5.69    4.46   0
  -7   3   5    9.62    4.38   0
   7  -3  -5    2.15    3.34   0
  -6   3   5   89.61    3.57   0
   6  -3  -5  108.67    3.79   0
   6  -3  -5   98.41    5.47   0
  -5   3   5   83.05    3.36   0
   5  -3  -5   86.13    6.36   0
   5  -3  -5   89.49    4.42   0
   4  -3  -5  795.05   13.38   0
  -4   3   5  769.59    7.11   0
   4  -3  -5  764.62    7.36   0
   3  -3  -5 1115.33   22.44   0
   3  -3  -5  994.18    8.14   0
  -3   3   5  950.45    7.69   0
   2  -3  -5  409.08    6.59   0
  -2   3   5  393.94    6.31   0
  -1   3   5 2818.00   33.13   0
   1  -3  -5 2812.67   16.13   0
  -1   3   5 2560.72   15.15   0
   0   3   5 1751.34   16.92   0
   0  -3  -5 1761.58   15.88   0
   0   3   5 1666.74   15.06   0
   1   3   5 1229.81   15.87   0
   1   3   5 1432.42   12.86   0
   1   3   5 1365.02   18.28   0
   2   3   5 1150.93    9.82   0
   3   3   5    5.08    4.09   0
   3   3   5    1.08    5.59   0
  -3  -3  -5    0.53    4.18   0
   4   3   5   83.90    5.03   0
  -4  -3  -5   75.81    5.59   0
   4   3   5   86.56    5.67   0
   5   3   5    1.70    4.72   0
  -5  -3  -5    0.84    3.81   0
   5   3   5    2.78    4.07   0
   6   3   5  326.02    6.72   0
   6   3   5  293.94    6.77   0
  -6  -3  -5  253.99    6.48   0
   7   3   5   72.79    6.15   0
   7   3   5   57.05    4.33   0
  -7  -3  -5   54.08    4.88   0
   8   3   5    5.40    4.00   0
  -8  -3  -5    4.05    4.77   0
   8   3   5    5.79    4.42   0
   8  -4  -5   89.83    7.95   0
  -8   4   5   87.54    5.28   0
   8  -4  -5   67.08    5.64   0
   7  -4  -5   64.08    6.84   0
  -7   4   5   58.95    3.66   0
   7  -4  -5   70.39    5.12   0
  -6   4   5    9.27    2.89   0
   6  -4  -5   13.86    4.24   0
   6  -4  -5    9.85    5.53   0
  -5   4   5  103.03    3.41   0
   5  -4  -5  112.40    7.18   0
   5  -4  -5  120.09    3.63   0
  -4   4   5  571.46    5.92   0
   4  -4  -5  599.69    6.23   0
   4  -4  -5  653.85   16.14   0
   3  -4  -5    1.31    2.57   0
  -3   4   5    0.16    2.66   0
  -2   4   5  130.10    3.87   0
   2  -4  -5  135.84    4.06   0
  -1   4   5  357.97   12.59   0
   1  -4  -5  313.15    5.87   0
  -1   4   5  314.93    5.62   0
   0   4   5 2628.12   19.73   0
   0  -4  -5 2601.05   17.74   0
   0   4   5 2350.65   16.66   0
   1   4   5  662.29   12.28   0
   1   4   5  722.35    8.72   0
   2   4   5 2238.71   13.73   0
   3   4   5   92.11    3.93   0
   4   4   5    1.76    4.57   0
   5   4   5  394.32    5.61   0
  -5  -4  -5  343.20    9.24   0
   6   4   5  116.36    6.61   0
  -6  -4  -5   96.98    5.31   0
   6   4   5  140.40    5.76   0
   7   4   5    1.22    5.61   0
  -7  -4  -5    2.62    5.10   0
   8   4   5    4.80    6.33   0
  -8  -4  -5    0.38    4.71   0
   8  -5  -5    2.57    7.19   0
  -8   5   5    2.81    3.52   0
   8  -5  -5    3.49    5.36   0
   7  -5  -5    3.71    6.34   0
  -7   5   5    5.73    3.35   0
   7  -5  -5    7.16    4.87   0
   6  -5  -5    1.84    7.06   0
  -6   5   5    2.45    2.75   0
   6  -5  -5    5.70    4.15   0
   5  -5  -5   17.10    7.18   0
  -5   5   5   13.87    2.76   0
   5  -5  -5   15.31    2.95   0
   4  -5  -5  127.47    4.61   0
  -4   5   5  116.55    4.54   0
   3  -5  -5  256.47    5.37   0
  -3   5   5  240.69    5.08   0
   2  -5  -5  975.92    8.35   0
  -2   5   5  925.05    7.86   0
  -1   5   5  144.97    8.96   0
  -1   5   5  121.30    3.94   0
   1  -5  -5  131.00    4.19   0
   0  -5  -5  209.78    5.57   0
   0   5   5  207.56    5.91   0
   0   5   5  230.48    6.22   0
   1   5   5  321.00    8.43   0
   1   5   5  364.73    7.37   0
  -1  -5  -5  364.12    9.50   0
   2   5   5   29.47    3.53   0
   3   5   5   -2.04    4.69   0
   4   5   5   76.96    3.90   0
   5   5   5  373.89    5.74   0
   6   5   5  100.83    5.58   0
  -7  -5  -5    4.29    5.54   0
   7   5   5    4.71    3.94   0
  -7  -5  -5    4.95    5.19   0
   7  -6  -5   43.98    9.28   0
  -7   6   5   36.60    4.55   0
   7  -6  -5   50.56    5.18   0
  -6   6   5    6.02    2.93   0
   6  -6  -5    3.82    3.12   0
   6  -6  -5    7.65   10.02   0
  -5   6   5   47.38    3.04   0
   5  -6  -5   53.77    3.54   0
  -4   6   5   -0.73    2.62   0
   4  -6  -5   -1.30    3.83   0
  -3   6   5    3.77    3.89   0
   3  -6  -5    3.45    4.02   0
  -2   6   5    7.41    3.63   0
   2  -6  -5    6.71    2.74   0
  -1   6   5  214.88    8.88   0
  -1   6   5  192.75    5.20   0
   1  -6  -5  208.15    5.52   0
   0   6   5  395.19    8.21   0
   0  -6  -5  364.04    6.95   0
   0   6   5  328.65    6.01   0
   1   6   5   53.29    3.89   0
   1   6   5   49.38    4.58   0
  -1  -6  -5   52.82    5.13   0
   2   6   5  136.80    5.54   0
   3   6   5    8.90    3.61   0
   4   6   5   86.30    4.12   0
   5   6   5   31.50    3.90   0
   6   6   5   16.41    3.89   0
   7   6   5   29.05    4.26   0
  -7   7   5    3.75    3.42   0
   7  -7  -5    6.70    3.72   0
  -6   7   5   93.69    4.70   0
   6  -7  -5  104.89    3.95   0
  -5   7   5   12.64    4.09   0
   5  -7  -5   13.88    4.24   0
  -4   7   5   19.09    4.09   0
   4  -7  -5   22.95    3.14   0
  -3   7   5  407.43    5.93   0
   3  -7  -5  419.32    5.68   0
   2  -7  -5   81.04    3.50   0
  -2   7   5   83.13    3.32   0
  -1   7   5    6.50    3.78   0
   1  -7  -5   10.40    4.13   0
  -1   7   5    9.75    5.78   0
   0   7   5   39.61    3.24   0
   0   7   5   47.90    5.68   0
   0  -7  -5   40.84    3.42   0
   1   7   5  458.80    8.55   0
   1   7   5  497.51    8.17   0
  -1  -7  -5  532.24    9.72   0
   2   7   5   12.70    4.81   0
   3   7   5    1.82    3.47   0
   4   7   5  583.13    6.64   0
   5   7   5  117.45    4.55   0
   6   7   5    6.48    4.06   0
   7   7   5   -0.58    4.22   0
  -7   8   5   -0.85    4.47   0
   7  -8  -5   -1.63    4.84   0
  -6   8   5    1.31    4.36   0
   6  -8  -5   10.39    4.64   0
  -5   8   5   69.68    4.49   0
   5  -8  -5   66.70    3.69   0
  -4   8   5   12.80    2.99   0
   4  -8  -5   22.75    4.43   0
  -3   8   5    7.37    2.82   0
   3  -8  -5   18.29    4.24   0
  -2   8   5  583.52    6.20   0
   2  -8  -5  635.76    6.68   0
  -1   8   5    2.29    3.60   0
   1  -8  -5    2.29    2.63   0
  -1   8   5    2.76    5.31   0
   0   8   5    6.88    5.53   0
   0   8   5    8.12    2.82   0
   0  -8  -5    9.29    3.98   0
  -1  -8  -5  241.50    6.81   0
   1   8   5  215.61    6.09   0
   1   8   5  236.28    5.82   0
   2   8   5  168.71    4.77   0
   3   8   5  364.11    5.86   0
   4   8   5  217.00    6.47   0
   5   8   5  163.16    6.20   0
   6   8   5   -1.11    4.07   0
   7   8   5   34.15    4.81   0
  -6   9   5   19.84    3.43   0
   6  -9  -5   25.30    5.31   0
  -5   9   5   39.82    4.56   0
   5  -9  -5   46.74    3.55   0
  -4   9   5   13.84    4.15   0
   4  -9  -5   18.94    4.56   0
  -3   9   5  228.65    4.49   0
   3  -9  -5  259.65    5.51   0
  -2   9   5   98.72    3.51   0
   2  -9  -5  112.24    3.87   0
   1  -9  -5    2.63    2.94   0
  -1   9   5    5.18    3.79   0
   0   9   5  929.97   10.68   0
   0   9   5  793.21    8.82   0
   0  -9  -5  854.43    8.94   0
   1   9   5   35.93    5.58   0
  -1  -9  -5   37.03    4.86   0
   1   9   5   35.99    4.23   0
   2   9   5   69.41    4.42   0
   2   9   5   64.28    6.79   0
  -2  -9  -5   76.54    8.40   0
   3   9   5    9.60    3.79   0
   4   9   5   20.41    4.16   0
   5   9   5  175.17    5.63   0
   6   9   5    5.62    4.66   0
  -6  10   5    0.86    3.48   0
   6 -10  -5   -3.72    5.25   0
  -5  10   5   -0.45    3.22   0
   5 -10  -5   -2.45    3.49   0
  -4  10   5  164.40    4.34   0
   4 -10  -5  195.33    5.56   0
  -3  10   5    3.86    3.89   0
   3 -10  -5    4.45    4.61   0
  -2  10   5  202.55    4.56   0
   2 -10  -5  229.84    4.83   0
  -1  10   5  189.76    4.60   0
   1 -10  -5  209.74    4.99   0
   0  10   5  123.02    6.84   0
   0  10   5   95.52    3.77   0
   0 -10  -5  112.46    4.37   0
   1  10   5   63.39    4.74   0
  -1 -10  -5   59.77    5.18   0
   1  10   5   55.85    4.52   0
  -2 -10  -5   20.51    7.01   0
   2  10   5   22.48    4.08   0
   2  10   5   15.65    5.62   0
   3  10   5  451.55    7.77   0
   4  10   5   21.07    5.77   0
   5  10   5    7.29    4.57   0
   6  10   5   18.37    4.84   0
  -5  11   5   20.36    3.65   0
   5 -11  -5   19.95    3.70   0
  -4  11   5   27.04    3.16   0
   4 -11  -5   24.58    3.76   0
   3 -11  -5   58.43    3.70   0
  -3  11   5   44.88    3.33   0
  -2  11   5    1.00    3.96   0
   2 -11  -5    3.70    4.36   0
  -1  11   5   30.67    4.16   0
   1 -11  -5   34.68    4.72   0
   0  11   5   25.11    3.12   0
   0 -11  -5   28.14    4.57   0
   0  11   5   25.31    4.66   0
   1  11   5    4.08    3.83   0
  -1 -11  -5    4.53    3.14   0
   1  11   5    4.08    4.30   0
   2  11   5    1.59    5.58   0
  -2 -11  -5    0.29    5.90   0
   2  11   5    2.48    3.99   0
   3  11   5    4.85    5.99   0
   4  11   5   20.91    4.74   0
   5  11   5    9.28    4.77   0
  -4  12   5   -1.45    3.27   0
   4 -12  -5    1.04    3.29   0
   3 -12  -5   85.50    4.32   0
  -3  12   5   83.45    4.86   0
  -2  12   5    0.16    4.20   0
   2 -12  -5   -0.09    3.40   0
  -1  12   5   63.36    4.84   0
   1 -12  -5   78.05    4.17   0
   0 -12  -5   16.79    4.78   0
   0  12   5   18.13    3.33   0
   0  12   5   18.51    5.24   0
   1  12   5   26.44    4.37   0
  -1 -12  -5   33.43    5.25   0
   1  12   5   40.75    6.37   0
   2  12   5   16.19    6.44   0
  -2 -12  -5   12.81    7.56   0
   2  12   5    9.90    6.04   0
   3  12   5   14.02    4.70   0
   4  12   5   14.18    6.84   0
  -3  13   5    2.68    3.30   0
   3 -13  -5    3.29    3.76   0
  -2  13   5    1.07    3.06   0
   2 -13  -5    1.44    4.96   0
   1 -13  -5   10.67    3.59   0
  -1  13   5   10.57    4.41   0
   0 -13  -5   47.73    5.55   0
   0  13   5   41.70    4.83   0
   1  13   5   80.87    5.46   0
   1  13   5  104.93    7.56   0
  -1 -13  -5  100.54    6.40   0
  -2 -13  -5   59.90    9.21   0
   2  13   5   36.11    7.30   0
   2  13   5   60.13    5.33   0
   3  13   5   61.50    7.04   0
   1 -14  -5    2.82    3.84   0
  -1  14   5    2.00    3.21   0
   0 -14  -5   -0.01    5.42   0
   0  14   5    1.55    4.73   0
   1  14   5   17.44    4.99   0
  -1 -14  -5   22.71    5.66   0
   1  14   5   18.22    5.67   0
   1  15  -6   16.79    4.45   0
  -1 -15   6   15.64    6.49   0
  -1 -15   6   18.18    5.05   0
   0 -15   6   -1.40    4.76   0
   0 -15   6   -1.76    3.35   0
   0  15  -6    2.93    3.18   0
  -1  15  -6   14.38    3.25   0
   1 -15   6   16.49    7.04   0
   1 -15   6   12.05    3.68   0
  -3 -14   6   -0.59    4.16   0
  -3 -14   6    1.30    3.33   0
   3  14  -6    0.85    4.34   0
  -2 -14   6   35.46    4.56   0
  -2 -14   6   22.71    4.77   0
   2  14  -6   24.81    4.46   0
  -1 -14   6   61.91    4.85   0
  -1 -14   6   67.77    4.92   0
   1  14  -6   44.78    4.43   0
   0 -14   6  129.77    5.59   0
   0 -14   6  120.82    4.35   0
   0  14  -6  110.60    4.08   0
   1 -14   6    0.48    3.50   0
   1 -14   6    1.93    4.54   0
  -1  14  -6    1.21    4.05   0
  -2  14  -6   13.02    2.86   0
   2 -14   6   15.27    4.75   0
   2 -14   6   19.62    4.67   0
   3 -14   6   58.58    7.08   0
  -3  14  -6   41.06    4.65   0
   3 -14   6   38.58    3.70   0
  -4 -13   6    2.57    4.35   0
  -4 -13   6    4.98    4.01   0
  -4 -13   6    3.20    4.83   0
   4  13  -6   -2.49    5.18   0
   3  13  -6   11.88    4.15   0
  -3 -13   6   10.99    4.60   0
  -3 -13   6   14.79    4.15   0
  -2 -13   6   11.22    5.80   0
  -2 -13   6    7.36    4.42   0
   2  13  -6    6.12    2.88   0
  -1 -13   6   43.14    4.42   0
  -1 -13   6   42.63    3.41   0
   1  13  -6   36.84    3.26   0
   0 -13   6   23.31    5.79   0
   0 -13   6   18.48    4.39   0
   0  13  -6   16.05    2.88   0
   1 -13   6    1.95    2.97   0
  -1  13  -6   -0.98    3.91   0
   1 -13   6    8.12    5.97   0
   2 -13   6   38.03    4.75   0
  -2  13  -6   30.51    3.14   0
   2 -13   6   29.52    3.44   0
   3 -13   6    9.21    4.34   0
   3 -13   6    4.70    3.32   0
  -3  13  -6    6.69    2.99   0
   4 -13   6    3.81    3.41   0
   4 -13   6    7.07    7.27   0
  -4  13  -6   10.97    3.33   0
  -5 -12   6   -0.91    6.02   0
   5  12  -6    6.61    4.66   0
  -5 -12   6    0.58    4.71   0
  -5 -12   6    1.12    5.56   0
  -4 -12   6   75.97    4.85   0
  -4 -12   6   67.82    4.79   0
   4  12  -6   74.29    5.07   0
  -4 -12   6   57.43    4.02   0
  -3 -12   6  116.73    6.70   0
   3  12  -6  107.88    5.29   0
  -3 -12   6   94.64    5.10   0
   3  12  -6   89.59    3.77   0
  -2 -12   6   25.29    4.10   0
   2  12  -6   22.56    3.81   0
  -2 -12   6   19.49    3.00   0
  -1 -12   6   96.76    4.64   0
  -1 -12   6   77.04    3.67   0
   1  12  -6   84.18    4.23   0
   0 -12   6   15.89    5.48   0
   0  12  -6    9.03    3.77   0
   0 -12   6   10.96    3.07   0
   1 -12   6   76.29    6.17   0
  -1  12  -6   66.11    4.04   0
   1 -12   6   70.67    4.46   0
   2 -12   6    7.19    4.42   0
   2 -12   6    2.63    4.14   0
  -2  12  -6    8.08    2.72   0
   3 -12   6   79.27    6.76   0
   3 -12   6   77.33    4.83   0
  -3  12  -6   62.69    3.57   0
   4 -12   6   28.92    4.65   0
  -4  12  -6   14.69    3.17   0
   4 -12   6   30.72    6.63   0
   5 -12   6   11.27    5.51   0
  -5  12  -6   10.39    3.07   0
   5 -12   6    8.03    3.47   0
  -6 -11   6    4.36    4.59   0
   6  11  -6    1.38    4.88   0
  -6 -11   6   -0.66    6.01   0
  -6 -11   6    3.59    5.92   0
  -5 -11   6    5.08    3.95   0
  -5 -11   6    4.43    5.20   0
  -5 -11   6    5.52    4.41   0
   5  11  -6    3.30    4.47   0
  -4 -11   6    2.47    3.75   0
  -4 -11   6    2.66    4.89   0
  -4 -11   6   -1.49    3.83   0
   4  11  -6    6.96    6.45   0
  -3 -11   6  568.20    7.89   0
   3  11  -6  413.06    6.49   0
  -3 -11   6  433.27    6.76   0
   3  11  -6  483.74    6.88   0
  -2 -11   6    8.59    4.09   0
   2  11  -6    7.11    3.67   0
  -2 -11   6   10.04    5.54   0
  -1 -11   6   20.10    5.16   0
  -1 -11   6   15.09    2.76   0
   1  11  -6   13.34    2.85   0
   0 -11   6    2.23    2.78   0
   0 -11   6    8.92    3.84   0
   0  11  -6    3.34    3.43   0
  -1  11  -6   10.38    3.67   0
   1 -11   6   11.01    3.76   0
   1 -11   6   12.59    4.28   0
   2 -11   6  102.68    3.61   0
  -2  11  -6   94.33    4.35   0
   2 -11   6  122.76    5.26   0
   3 -11   6   57.95    4.61   0
   3 -11   6   72.12    5.12   0
  -3  11  -6   59.16    3.19   0
  -4  11  -6  101.87    3.53   0
   4 -11   6  145.23    7.17   0
   4 -11   6  136.92    5.14   0
   5 -11   6    3.34    3.17   0
  -5  11  -6   -1.40    2.94   0
   6 -11   6   -3.95    3.37   0
  -6  11  -6   -0.12    3.07   0
  -6 -10   6   34.16    5.56   0
  -6 -10   6   22.30    4.78   0
  -6 -10   6   22.95    4.37   0
   6  10  -6   27.32    4.92   0
  -5 -10   6    1.64    4.15   0
  -5 -10   6    7.85    5.46   0
  -5 -10   6    4.04    3.54   0
   5  10  -6    5.02    6.33   0
  -4 -10   6  245.55    6.22   0
  -4 -10   6  179.98    4.59   0
  -4 -10   6  222.43    5.60   0
   4  10  -6  235.99    5.38   0
  -3 -10   6  118.64    5.77   0
   3  10  -6   81.86    3.43   0
   3  10  -6  118.01    6.62   0
  -3 -10   6   88.66    4.48   0
   2  10  -6  259.59    4.55   0
  -2 -10   6  271.45    4.85   0
  -2 -10   6  314.92    5.58   0
  -1 -10   6   61.48    3.31   0
   1  10  -6   57.80    3.11   0
  -1 -10   6   66.56    5.77   0
   0  10  -6  425.21    5.31   0
   0 -10   6  451.36    6.20   0
   0 -10   6  506.88    7.07   0
  -1  10  -6  104.23    3.50   0
   1 -10   6  111.37    4.52   0
   1 -10   6  128.30    5.04   0
   2 -10   6   60.26    4.16   0
  -2  10  -6   61.07    2.98   0
   2 -10   6   77.91    6.06   0
   3 -10   6   26.91    2.99   0
   3 -10   6   23.27    5.73   0
  -3  10  -6   28.28    2.80   0
   4 -10   6  159.58    4.01   0
  -4  10  -6  182.28    3.73   0
   5 -10   6   36.31    3.47   0
  -5  10  -6   37.29    4.21   0
  -6  10  -6    1.80    3.07   0
   6 -10   6   -1.22    4.58   0
  -7  -9   6  136.66    7.25   0
  -7  -9   6  113.23    6.11   0
   7   9  -6  130.22    8.04   0
  -6  -9   6    0.33    4.97   0
  -6  -9   6    0.89    3.12   0
  -6  -9   6   -0.88    4.02   0
   6   9  -6    2.64    6.09   0
  -5  -9   6   18.66    3.92   0
   5   9  -6   15.83    5.98   0
  -5  -9   6   12.94    3.03   0
  -5  -9   6   17.86    4.92   0
  -4  -9   6  142.61    4.13   0
  -4  -9   6  175.39    4.98   0
   4   9  -6  168.58    5.14   0
  -4  -9   6  162.78    4.77   0
  -3  -9   6    4.01    2.58   0
   3   9  -6   11.37    5.43   0
  -3  -9   6    2.49    5.15   0
   3   9  -6    3.72    2.39   0
  -2  -9   6   17.33    3.80   0
   2   9  -6   11.69    4.15   0
   2   9  -6   17.16    3.54   0
  -2  -9   6   15.89    3.68   0
  -1  -9   6  289.32    5.68   0
  -1  -9   6  238.03    4.37   0
   1   9  -6  241.92    4.31   0
   0   9  -6  856.82    6.94   0
   0  -9   6  870.92    7.11   0
   0  -9   6 1043.18    9.96   0
   1  -9   6  170.50    4.76   0
   1  -9   6  208.73    5.26   0
  -1   9  -6  153.12    3.67   0
   2  -9   6  167.02    3.86   0
   2  -9   6  191.17    5.50   0
  -2   9  -6  165.14    3.74   0
   3  -9   6 1019.67    7.25   0
  -3   9  -6 1012.07    7.17   0
   4  -9   6   72.46    3.33   0
  -4   9  -6   68.40    3.15   0
   5  -9   6    5.86    2.92   0
  -5   9  -6    5.95    4.00   0
  -6   9  -6   33.86    3.19   0
   6  -9   6   36.38    3.56   0
   7  -9   6   -1.33    3.60   0
  -7   9  -6    3.09    3.28   0
   7   8  -6    3.40    5.04   0
  -7  -8   6    2.77    3.57   0
  -7  -8   6    4.46    4.57   0
  -7  -8   6    4.09    4.33   0
  -6  -8   6    1.81    3.93   0
  -6  -8   6    0.74    4.77   0
  -6  -8   6    0.46    4.04   0
   6   8  -6    1.86    6.29   0
  -5  -8   6    4.63    4.52   0
  -5  -8   6    0.95    2.69   0
  -5  -8   6    4.38    3.67   0
   5   8  -6    2.47    4.18   0
  -4  -8   6   62.94    5.21   0
  -4  -8   6   48.09    3.02   0
   4   8  -6   57.05    4.36   0
  -4  -8   6   54.43    3.78   0
  -3  -8   6   71.26    4.28   0
  -3  -8   6   87.01    4.18   0
   3   8  -6   73.11    3.19   0
   3   8  -6   88.72    4.26   0
  -2  -8   6   11.58    2.42   0
  -2  -8   6   14.65    5.11   0
   2   8  -6   14.33    4.07   0
   2   8  -6   12.20    3.22   0
  -1  -8   6  305.66    5.77   0
  -1  -8   6  253.54    4.95   0
   1   8  -6  253.57    4.88   0
   0   8  -6   66.45    2.89   0
   0  -8   6   77.91    4.26   0
   0  -8   6   67.06    3.06   0
  -1   8  -6   57.45    3.01   0
   1  -8   6   59.14    4.09   0
   1  -8   6   73.37    4.21   0
   2  -8   6    1.43    3.69   0
  -2   8  -6    3.31    2.45   0
   3  -8   6   87.37    3.10   0
  -3   8  -6   78.03    2.93   0
   4  -8   6   16.24    2.74   0
  -4   8  -6   17.07    2.64   0
  -5   8  -6   18.09    2.74   0
   5  -8   6   20.30    3.02   0
   6  -8   6   78.39    3.71   0
  -6   8  -6   72.97    3.53   0
  -7   8  -6    8.67    4.57   0
   7  -8   6    2.30    3.41   0
   7   7  -6   -1.17    4.73   0
  -7  -7   6    2.39    4.20   0
  -7  -7   6    6.08    4.84   0
  -7  -7   6    2.38    3.02   0
   6   7  -6   13.84    5.98   0
  -6  -7   6    9.03    2.75   0
  -6  -7   6   11.51    3.85   0
  -6  -7   6   10.51    3.25   0
  -5  -7   6   13.72    2.69   0
  -5  -7   6   13.14    3.92   0
   5   7  -6   12.58    4.10   0
  -5  -7   6   17.37    3.39   0
  -4  -7   6  217.85    4.82   0
  -4  -7   6  219.43    5.94   0
   4   7  -6  207.06    4.93   0
  -4  -7   6  175.90    4.17   0
  -3  -7   6   90.45    4.13   0
  -3  -7   6   74.67    4.19   0
   3   7  -6   86.06    5.75   0
   2   7  -6   66.14    4.35   0
  -2  -7   6   54.47    2.86   0
  -2  -7   6   68.52    5.18   0
   2   7  -6   51.67    2.76   0
  -1  -7   6  741.90    7.92   0
  -1  -7   6  612.07    6.54   0
   1   7  -6  637.44    6.83   0
   0   7  -6    7.83    2.28   0
   0  -7   6    7.09    2.47   0
   0  -7   6    9.60    5.12   0
  -1   7  -6    1.59    3.35   0
   1  -7   6    3.81    2.43   0
   2  -7   6  188.20    3.82   0
  -2   7  -6  182.26    3.69   0
   3  -7   6  115.15    3.47   0
  -3   7  -6   98.82    3.21   0
  -4   7  -6    1.15    2.42   0
   4  -7   6   -0.04    2.55   0
  -5   7  -6    7.76    2.78   0
   5  -7   6    6.90    2.90   0
   6  -7   6  150.76    4.20   0
  -6   7  -6  147.34    4.85   0
  -7   7  -6   44.12    4.64   0
   7  -7   6   47.49    3.68   0
  -7  -6   6    8.79    5.55   0
   7   6  -6    1.45    6.30   0
  -7  -6   6    3.95    4.02   0
  -7  -6   6    4.32    3.31   0
   6   6  -6   16.49    5.91   0
  -6  -6   6   16.68    5.51   0
  -6  -6   6   13.32    2.81   0
  -6  -6   6   14.61    3.33   0
  -5  -6   6  919.32    7.80   0
  -5  -6   6 1174.34    9.96   0
  -5  -6   6 1126.52    8.71   0
   5   6  -6 1087.26    9.04   0
  -4  -6   6   43.98    2.83   0
  -4  -6   6   57.59    4.63   0
   4   6  -6   49.85    4.31   0
  -4  -6   6   54.36    4.01   0
  -3  -6   6   94.03    3.39   0
  -3  -6   6  114.54    5.45   0
   3   6  -6  131.61    5.85   0
   2   6  -6  281.47    4.73   0
  -2  -6   6  271.93    4.76   0
  -2  -6   6  357.60    5.68   0
   2   6  -6  364.25    6.91   0
  -1  -6   6  481.54    6.71   0
  -1  -6   6  400.68    5.43   0
   1   6  -6  412.35    5.44   0
   0   6  -6  402.67    5.33   0
   0  -6   6  506.98    8.03   0
   0  -6   6  398.23    5.42   0
  -1   6  -6 1001.80    7.59   0
   1  -6   6 1015.44    7.79   0
   2  -6   6 1522.24    9.36   0
  -2   6  -6 1584.37    9.14   0
   3  -6   6  392.09    5.05   0
  -3   6  -6  404.70    4.99   0
   4  -6   6    3.59    3.87   0
  -4   6  -6    2.95    3.64   0
   5  -6   6   51.86    3.23   0
  -5   6  -6   51.77    3.00   0
   6  -6   6   47.98    3.43   0
  -6   6  -6   48.67    3.09   0
  -7   6  -6   33.15    3.47   0
   7  -6   6   37.53    3.48   0
   8   5  -6    1.71    4.88   0
  -8  -5   6    3.00    4.15   0
  -8  -5   6    2.16    3.69   0
   7   5  -6   30.28    6.08   0
  -7  -5   6   22.84    3.58   0
  -7  -5   6   22.75    2.98   0
   6   5  -6   18.12    5.83   0
  -6  -5   6   14.55    3.82   0
  -6  -5   6   13.98    3.58   0
  -6  -5   6   17.79    4.60   0
   5   5  -6  402.18    6.20   0
  -5  -5   6  312.56    4.74   0
  -5  -5   6  415.39    6.86   0
  -5  -5   6  360.50    5.77   0
  -4  -5   6   54.47    4.02   0
   4   5  -6   46.91    4.34   0
  -4  -5   6   49.25    4.25   0
  -4  -5   6   44.20    3.58   0
  -3  -5   6  689.47    6.69   0
  -3  -5   6  865.84    8.04   0
  -3  -5   6  843.88    8.23   0
   3   5  -6  904.47    9.21   0
   2   5  -6 1330.14   10.54   0
  -2  -5   6 1126.22    8.73   0
   2   5  -6 1146.09    8.94   0
  -2  -5   6 1343.43   10.14   0
  -1  -5   6   87.25    4.41   0
   1   5  -6   73.24    3.15   0
  -1  -5   6   75.34    3.20   0
   0   5  -6  122.99    3.53   0
   0  -5   6  154.71    6.25   0
   0  -5   6  124.55    4.21   0
  -1   5  -6   79.24    3.21   0
   1  -5   6   62.56    3.11   0
   2  -5   6   -0.34    2.31   0
  -2   5  -6   -2.64    2.37   0
   3  -5   6 1874.54   10.45   0
  -3   5  -6 1912.38   10.10   0
  -4   5  -6  269.05    4.45   0
   4  -5   6  274.20    4.52   0
   5  -5   6  578.71    5.94   0
  -5   5  -6  537.52    5.61   0
  -6   5  -6   45.80    3.28   0
   6  -5   6   58.61    4.47   0
   7  -5   6  152.06    4.40   0
  -7   5  -6  150.13    5.05   0
  -8   5  -6    2.73    3.22   0
   8  -5   6   -1.16    5.98   0
   8  -5   6    3.26    3.55   0
   8   4  -6    4.96    6.62   0
  -8  -4   6    8.51    4.03   0
  -8  -4   6    3.54    4.90   0
   7   4  -6   23.78    4.27   0
  -7  -4   6   14.45    2.74   0
  -7  -4   6   22.98    3.69   0
   6   4  -6    3.93    3.87   0
  -6  -4   6    3.89    3.41   0
  -6  -4   6    1.32    3.60   0
  -6  -4   6    1.65    4.37   0
   5   4  -6   53.65    5.62   0
  -5  -4   6   38.38    3.43   0
  -5  -4   6   49.19    3.86   0
  -5  -4   6   41.43    3.20   0
   4   4  -6   52.16    4.10   0
  -4  -4   6   39.30    3.46   0
  -4  -4   6   46.69    3.28   0
  -4  -4   6   49.86    3.92   0
  -3  -4   6  180.24    4.76   0
  -3  -4   6  173.60    4.48   0
   3   4  -6  186.49    5.19   0
  -3  -4   6  143.85    4.25   0
   2   4  -6 2269.58   13.87   0
   2   4  -6 1009.97    8.05   0
  -2  -4   6 2332.07   14.08   0
  -2  -4   6 1856.05   11.29   0
   1   4  -6  568.62    6.50   0
  -1  -4   6  558.28    6.96   0
  -1  -4   6  684.71    8.43   0
   0  -4   6  196.56    4.27   0
   0   4  -6  229.18    4.47   0
  -1   4  -6 1884.19   11.03   0
   1  -4   6 1871.58   11.11   0
   2  -4   6   12.93    2.46   0
  -2   4  -6   18.76    3.33   0
   3  -4   6  290.86    4.68   0
  -3   4  -6  277.60    4.51   0
   4  -4   6   40.14    3.00   0
  -4   4  -6   43.62    3.89   0
   5  -4   6  498.10    6.46   0
  -5   4  -6  400.57    5.02   0
  -6   4  -6   11.24    2.67   0
   6  -4   6    9.43    3.74   0
  -7   4  -6   47.32    3.32   0
   7  -4   6   58.76    4.74   0
  -8   4  -6   17.69    3.28   0
   8  -4   6   18.92    3.73   0
   8  -4   6   27.55    6.31   0
   8   3  -6    7.02    4.68   0
  -8  -3   6    8.06    4.06   0
  -8  -3   6    8.32    4.77   0
  -7  -3   6   12.27    3.21   0
   7   3  -6   13.67    4.36   0
   6   3  -6   16.86    4.19   0
  -6  -3   6   14.64    4.92   0
  -6  -3   6   15.77    3.30   0
  -5  -3   6    6.12    4.50   0
  -5  -3   6    4.72    2.76   0
  -5  -3   6    7.05    2.25   0
   5   3  -6    5.40    5.41   0
  -4  -3   6   75.31    4.93   0
  -4  -3   6   63.12    2.76   0
   4   3  -6   78.38    5.71   0
  -4  -3   6   72.76    3.39   0
  -3  -3   6   76.88    5.43   0
  -3  -3   6   75.87    4.62   0
   3   3  -6   82.99    5.80   0
  -3  -3   6   61.09    2.88   0
  -2  -3   6   54.98    5.23   0
  -2  -3   6   45.23    3.54   0
   2   3  -6   49.84    4.24   0
   1   3  -6  141.08    4.40   0
  -1  -3   6  185.44    5.64   0
  -1  -3   6  143.34    3.84   0
   0  -3   6 1661.20   11.54   0
   0   3  -6 1662.15   11.21   0
  -1   3  -6    4.30    2.31   0
   1  -3   6    2.61    3.40   0
   2  -3   6   83.43    4.04   0
  -2   3  -6   69.47    3.06   0
   3  -3   6   12.60    2.61   0
  -3   3  -6   23.52    3.59   0
  -4   3  -6   89.37    3.94   0
   4  -3   6   94.74    4.15   0
   5  -3   6  136.26    4.77   0
  -5   3  -6  134.18    3.71   0
   6  -3   6   40.79    4.27   0
  -6   3  -6   35.93    3.99   0
   7  -3   6   13.02    5.41   0
  -7   3  -6    8.48    2.93   0
   7  -3   6    9.21    2.99   0
   8  -3   6   12.45    5.96   0
  -8   3  -6    7.39    3.08   0
   8  -3   6    5.73    3.51   0
  -8  -2   6    5.51    3.42   0
   8   2  -6    3.31    6.77   0
   7   2  -6   27.56    6.01   0
   7   2  -6   21.10    3.57   0
  -7  -2   6   18.61    3.35   0
   6   2  -6   37.67    5.82   0
  -6  -2   6   38.51    3.62   0
   6   2  -6   42.37    4.80   0
  -6  -2   6   33.21    3.29   0
   5   2  -6    5.78    3.66   0
   5   2  -6   10.43    3.97   0
  -5  -2   6    5.68    3.32   0
  -5  -2   6    7.11    2.67   0
  -4  -2   6  268.76    5.45   0
   4   2  -6  259.73    5.83   0
  -4  -2   6  266.89    5.53   0
  -3  -2   6   90.24    4.30   0
   3   2  -6   85.34    5.68   0
  -3  -2   6   80.32    3.64   0
  -3  -2   6   70.52    2.91   0
  -2  -2   6   21.59    3.87   0
  -2  -2   6   20.20    4.01   0
   2   2  -6   25.50    4.04   0
  -2  -2   6   19.69    2.30   0
  -1  -2   6  214.64    4.52   0
  -1  -2   6  265.37    6.64   0
   1   2  -6  213.48    5.04   0
   0   2  -6   28.33    2.80   0
   0  -2   6   27.38    2.90   0
  -1   2  -6   19.96    3.53   0
   1  -2   6   21.12    2.78   0
   2  -2   6  419.99    6.04   0
  -2   2  -6  423.69    5.99   0
  -3   2  -6  592.78    6.64   0
   3  -2   6  402.81    5.69   0
   4  -2   6   15.97    3.65   0
  -4   2  -6   15.96    3.59   0
  -5   2  -6   53.13    2.81   0
   5  -2   6   54.85    4.01   0
  -6   2  -6   41.49    4.25   0
   6  -2   6   30.56    3.28   0
   7  -2   6    4.56    3.72   0
  -7   2  -6    2.20    2.70   0
   7  -2   6    2.68    4.58   0
  -8   2  -6    0.25    3.20   0
   8  -2   6    1.62    4.23   0
   8  -2   6    4.08    4.92   0
  -8  -1   6    5.61    3.45   0
   8   1  -6    2.48    4.70   0
   8   1  -6    3.13    5.36   0
   7   1  -6   65.73    6.40   0
   7   1  -6   68.83    3.92   0
  -7  -1   6   68.25    4.69   0
   6   1  -6   66.48    4.73   0
   6   1  -6   58.37    4.64   0
  -6  -1   6   65.34    4.37   0
   5   1  -6  171.30    6.37   0
  -5  -1   6  182.25    5.99   0
   5   1  -6  155.34    4.28   0
  -5  -1   6  153.48    4.07   0
   4   1  -6 1823.38   13.58   0
  -4  -1   6 1808.29   12.53   0
   4   1  -6 1780.69   10.80   0
  -4  -1   6 1795.55   10.93   0
   3   1  -6   47.73    3.25   0
  -3  -1   6   47.36    5.25   0
  -3  -1   6   50.00    4.16   0
   3   1  -6   44.70    4.25   0
  -2  -1   6   91.90    3.73   0
  -2  -1   6   90.17    4.67   0
   2   1  -6   97.23    6.10   0
  -1  -1   6  304.34    5.35   0
   0  -1   6 1528.96   11.92   0
   0   1  -6 1584.72   11.84   0
   1  -1   6   11.14    3.73   0
  -1   1  -6   15.06    2.64   0
  -2   1  -6  904.11    8.98   0
   2  -1   6  896.01    9.18   0
   3  -1   6   36.57    3.99   0
  -3   1  -6   35.88    2.92   0
   4  -1   6  934.40    8.66   0
  -4   1  -6  860.19    8.13   0
   5  -1   6   18.61    4.04   0
  -5   1  -6   17.94    3.80   0
   6  -1   6   87.52    4.07   0
  -6   1  -6   82.19    3.62   0
   6  -1   6   91.25    4.53   0
   7  -1   6   20.72    5.39   0
  -7   1  -6   23.03    4.17   0
   7  -1   6   18.63    4.89   0
   8  -1   6   44.02    4.63   0
  -8   1  -6   39.15    4.67   0
   8  -1   6   42.61    5.46   0
  -8   0   6  371.81    6.03   0
   8   0  -6  389.02    6.40   0
   8   0  -6  399.58    8.32   0
   7   0  -6  251.41    6.15   0
   7   0  -6  283.13    6.00   0
  -7   0   6  218.97    4.77   0
   6   0  -6 1411.15   11.84   0
   6   0  -6 1526.65    9.95   0
  -6   0   6 1269.43    8.37   0
   5   0  -6    5.66    5.26   0
   5   0  -6    5.32    2.88   0
  -5   0   6    8.20    3.91   0
   4   0  -6 8315.60   29.21   0
  -4   0   6 9030.63   29.24   0
   4   0  -6 9088.72   23.82   0
  -4   0   6 8500.24   22.13   0
  -3   0   6    7.19    4.64   0
   3   0  -6    3.19    2.70   0
  -3   0   6    4.54    2.67   0
   3   0  -6    4.54    3.63   0
   2   0  -6 1845.05   12.35   0
  -2   0   6 1793.04   11.89   0
  -2   0   6 1704.99   16.44   0
  -1   0   6  649.63    8.30   0
  -1   0   6  522.66    6.59   0
   0   0   6 9999.99   30.76   0
  -1   0  -6  191.40    5.00   0
   1   0   6  184.32    5.64   0
  -2   0  -6 1014.38   10.34   0
   2   0   6  973.04   10.22   0
   3   0   6  890.49    9.73   0
  -3   0  -6  855.32    9.31   0
   4   0   6   48.31    3.21   0
  -4   0  -6   45.19    3.85   0
  -5   0  -6  337.18    6.12   0
   5   0   6  320.32    5.64   0
   6   0   6  236.66    5.14   0
  -6   0  -6  207.39    5.33   0
   6   0   6  237.77    5.85   0
  -7   0  -6  303.31    5.52   0
   7   0   6  329.50    6.37   0
   7   0   6  346.22    5.92   0
  -8   0  -6    2.12    3.21   0
   8   0   6    4.91    4.95   0
   8   0   6    7.41    6.02   0
  -8   1   6   36.92    4.96   0
   8  -1  -6   27.42    4.00   0
   8  -1  -6   37.35    6.89   0
  -7   1   6    6.63    4.31   0
   7  -1  -6    3.37    5.79   0
   7  -1  -6    8.56    4.67   0
   6  -1  -6   90.46    4.97   0
   6  -1  -6   82.53    4.99   0
  -6   1   6   77.47    3.66   0
   5  -1  -6  102.00    4.86   0
   5  -1  -6   98.41    4.85   0
  -5   1   6   95.29    3.65   0
   4  -1  -6 1724.10   15.23   0
  -4   1   6 1711.67   14.60   0
  -4   1   6 1593.73    9.76   0
   4  -1  -6 1641.84   10.61   0
   3  -1  -6    2.09    2.66   0
  -3   1   6    2.00    4.45   0
   3  -1  -6    2.91    4.95   0
  -3   1   6    2.37    2.67   0
  -2   1   6    3.85    4.80   0
   2  -1  -6    8.05    3.82   0
  -2   1   6    2.73    2.68   0
   1  -1  -6  569.49    8.23   0
  -1   1   6  552.95    8.05   0
   0   1   6  330.59    7.55   0
   0   1   6  246.60    5.80   0
  -1  -1  -6   13.88    3.55   0
   1   1   6   14.23    2.84   0
  -2  -1  -6 1209.43   12.59   0
   2   1   6 1227.72   13.19   0
   3   1   6  584.08    8.51   0
  -3  -1  -6  561.45    8.51   0
  -4  -1  -6  651.79    8.15   0
   4   1   6  703.45    9.15   0
   5   1   6   18.75    3.60   0
  -5  -1  -6   14.67    2.87   0
   5   1   6   15.49    3.97   0
  -6  -1  -6  279.83    5.46   0
   6   1   6  308.97    5.99   0
   6   1   6  331.87    5.63   0
   7   1   6   23.43    4.29   0
   7   1   6   23.33    4.76   0
  -7  -1  -6   18.93    3.29   0
   8   1   6  115.83    5.18   0
   8   1   6  130.98    6.18   0
  -8  -1  -6   86.96    5.44   0
   8  -2  -6    3.76    4.61   0
  -8   2   6    1.02    4.53   0
   8  -2  -6    9.14    4.98   0
  -7   2   6   12.03    3.09   0
   7  -2  -6   16.18    3.26   0
   7  -2  -6   18.47    4.89   0
   6  -2  -6   57.04    6.29   0
  -6   2   6   59.59    3.34   0
   6  -2  -6   55.59    4.73   0
   5  -2  -6   22.07    5.03   0
   5  -2  -6   20.79    4.28   0
  -5   2   6   20.21    2.83   0
   4  -2  -6   19.47    5.52   0
   4  -2  -6   13.94    2.94   0
  -4   2   6   19.36    2.89   0
  -3   2   6  141.58    7.01   0
   3  -2  -6  140.35    3.93   0
  -3   2   6  128.03    4.45   0
  -2   2   6   68.33    6.68   0
   2  -2  -6   62.55    3.38   0
  -2   2   6   62.49    3.32   0
   1  -2  -6   17.19    3.93   0
  -1   2   6   11.45    2.79   0
   0   2   6  546.98    8.47   0
   1   2   6  490.70    9.01   0
   1   2   6  555.81   10.90   0
   2   2   6  367.36    8.76   0
  -2  -2  -6  364.09    8.47   0
   3   2   6  327.19    8.22   0
  -3  -2  -6  348.05    8.07   0
  -4  -2  -6   25.60    3.77   0
   4   2   6   28.51    3.33   0
   4   2   6   27.91    4.35   0
   5   2   6   14.81    4.60   0
   5   2   6   10.60    4.08   0
  -5  -2  -6    8.63    3.61   0
   6   2   6    5.79    3.57   0
   6   2   6    7.07    4.36   0
  -6  -2  -6    6.24    2.87   0
   7   2   6    8.54    3.83   0
   7   2   6    6.98    3.59   0
  -7  -2  -6    5.70    3.20   0
   8   2   6    3.11    6.08   0
   8   2   6    0.41    3.70   0
  -8  -2  -6    1.29    3.26   0
   8  -3  -6   -0.04    3.66   0
  -8   3   6    1.69    3.34   0
   8  -3  -6    1.54    4.84   0
   7  -3  -6    3.63    4.47   0
  -7   3   6    2.78    4.46   0
   7  -3  -6    1.35    3.30   0
  -6   3   6   56.15    3.31   0
   6  -3  -6   59.24    6.43   0
   6  -3  -6   48.25    3.45   0
   5  -3  -6   15.83    5.50   0
   5  -3  -6   20.23    3.96   0
  -5   3   6   14.52    2.75   0
  -4   3   6   80.29    3.35   0
   4  -3  -6   88.81    6.88   0
   4  -3  -6   77.96    3.43   0
   3  -3  -6   15.37    2.64   0
  -3   3   6   14.80    2.73   0
   2  -3  -6  160.78    4.94   0
  -2   3   6  160.08    4.76   0
  -1   3   6   88.94    4.74   0
   1  -3  -6   86.06    4.84   0
   0  -3  -6  590.84    9.12   0
   0   3   6  553.89    8.62   0
   1   3   6    6.62    3.94   0
   1   3   6    8.07    3.25   0
   2   3   6   15.76    5.52   0
   2   3   6   14.17    3.40   0
   2   3   6   12.55    4.85   0
   3   3   6  479.90    6.22   0
  -3  -3  -6  423.58   11.88   0
   3   3   6  460.65   13.57   0
   4   3   6  264.84    5.05   0
  -4  -3  -6  223.42    7.55   0
   4   3   6  252.73    8.07   0
   5   3   6   11.31    3.30   0
   5   3   6    6.72    5.13   0
  -5  -3  -6    5.51    3.78   0
   6   3   6   80.91    4.23   0
   6   3   6   88.50    5.36   0
  -6  -3  -6   76.46    4.77   0
   7   3   6    1.17    5.00   0
  -7  -3  -6    1.60    4.21   0
   7   3   6   -1.64    5.44   0
   8   3   6    4.45    5.45   0
  -8  -3  -6    3.76    4.59   0
   8   3   6    2.78    4.62   0
  -8   4   6   14.46    5.10   0
   8  -4  -6   17.73    7.52   0
   8  -4  -6   31.31    5.34   0
   7  -4  -6    3.27    6.24   0
  -7   4   6    1.87    3.05   0
   7  -4  -6   -1.87    3.34   0
  -6   4   6    4.91    2.88   0
   6  -4  -6    3.99    3.00   0
   6  -4  -6    5.64    6.13   0
  -5   4   6  116.93    4.62   0
   5  -4  -6  119.68    7.90   0
   5  -4  -6  117.76    3.65   0
  -4   4   6   63.05    4.17   0
   4  -4  -6   62.15    3.37   0
  -3   4   6   24.57    3.97   0
   3  -4  -6   21.70    2.91   0
   2  -4  -6 1247.65    9.45   0
  -2   4   6 1160.94    8.93   0
  -1   4   6  587.84   14.20   0
   1  -4  -6  541.70    7.67   0
  -1   4   6  546.95    7.51   0
   0   4   6   61.52    5.27   0
   0  -4  -6   65.93    4.69   0
   0   4   6   60.34    4.51   0
   1   4   6  525.96    7.73   0
   1   4   6  431.15    8.47   0
   1   4   6  482.85    9.91   0
   2   4   6    1.01    4.52   0
   3   4   6  639.25    7.64   0
   4   4   6    6.02    3.21   0
   5   4   6  150.33    5.68   0
  -5  -4  -6  122.21    7.40   0
  -6  -4  -6   30.38    5.57   0
   6   4   6   41.35    5.21   0
   6   4   6   37.94    5.81   0
   7   4   6   73.76    5.89   0
  -7  -4  -6   50.17    6.27   0
   8   4   6    3.46    6.32   0
  -8  -4  -6    0.26    4.35   0
  -8  -4  -6    0.69    4.82   0
  -7   5   6   91.08    4.88   0
   7  -5  -6  113.03    8.45   0
   7  -5  -6   90.13    4.09   0
  -6   5   6   41.19    4.20   0
   6  -5  -6   44.60    8.39   0
   6  -5  -6   40.70    3.24   0
  -5   5   6  207.21    4.12   0
   5  -5  -6  231.50    4.46   0
  -4   5   6  438.61    5.28   0
   4  -5  -6  466.13    5.55   0
   3  -5  -6   70.08    3.32   0
  -3   5   6   56.99    3.14   0
   2  -5  -6  293.33    5.85   0
  -2   5   6  282.28    4.74   0
  -1   5   6  615.58   14.25   0
   1  -5  -6  592.63    7.23   0
  -1   5   6  573.88    7.39   0
   0   5   6    8.42    3.80   0
   0   5   6    7.54    4.51   0
   0  -5  -6    7.08    2.78   0
   1   5   6 2261.21   20.10   0
   1   5   6 2608.83   15.70   0
  -1  -5  -6 2591.86   22.46   0
   2   5   6    6.66    3.18   0
   3   5   6  370.44    5.84   0
   4   5   6   13.10    3.36   0
   5   5   6 1048.87    8.47   0
   6   5   6    3.58    5.11   0
   7   5   6   36.19    4.31   0
   7  -6  -6  147.16    4.76   0
  -7   6   6  143.04    4.17   0
  -6   6   6   63.78    4.51   0
   6  -6  -6   67.14    4.75   0
   5  -6  -6   92.61    3.81   0
  -5   6   6   82.28    3.41   0
  -4   6   6   15.27    2.76   0
   4  -6  -6   17.96    3.06   0
  -3   6   6   47.36    3.10   0
   3  -6  -6   47.56    3.39   0
  -2   6   6  152.64    4.54   0
   2  -6  -6  166.33    4.12   0
  -1   6   6  534.64    6.53   0
   1  -6  -6  562.03    6.93   0
  -1   6   6  623.80   13.01   0
   0   6   6 1005.79   10.25   0
   0   6   6 1173.87   12.55   0
   0  -6  -6 1099.59   11.03   0
   1   6   6 1570.41   11.82   0
   1   6   6 1447.79   14.98   0
  -1  -6  -6 1616.97   17.00   0
   2   6   6  129.83    4.24   0
   3   6   6    4.41    4.87   0
   4   6   6    4.63    3.39   0
   5   6   6    7.74    4.95   0
   6   6   6  124.11    4.80   0
   7   6   6   -1.40    4.14   0
  -7   7   6    3.23    3.38   0
   7  -7  -6    3.11    5.00   0
  -6   7   6   64.16    4.49   0
   6  -7  -6   56.81    3.59   0
  -5   7   6    5.50    2.94   0
   5  -7  -6    4.41    3.16   0
  -4   7   6  131.96    3.72   0
   4  -7  -6  143.26    3.97   0
  -3   7   6  305.43    4.80   0
   3  -7  -6  327.78    6.03   0
  -2   7   6    3.67    2.59   0
   2  -7  -6    4.87    2.63   0
  -1   7   6  236.86    5.49   0
   1  -7  -6  251.07    5.24   0
  -1   7   6  277.78    9.24   0
   0   7   6   68.84    3.63   0
   0  -7  -6   79.83    4.91   0
   0   7   6   80.44    5.91   0
   1   7   6  518.31    9.00   0
   1   7   6  578.70    8.75   0
  -1  -7  -6  569.72   10.23   0
   2   7   6   71.62    5.19   0
   3   7   6   14.17    5.17   0
   4   7   6  454.17    7.32   0
   5   7   6   82.55    4.43   0
   6   7   6  103.86    4.93   0
   7   7   6    7.62    4.46   0
  -6   8   6   42.26    4.70   0
   6  -8  -6   36.91    3.66   0
   5  -8  -6   15.55    3.33   0
  -5   8   6   18.47    4.26   0
  -4   8   6    1.17    3.06   0
   4  -8  -6    1.48    3.07   0
  -3   8   6   16.88    4.04   0
   3  -8  -6   14.14    3.17   0
   2  -8  -6   22.71    4.17   0
  -2   8   6   23.06    3.87   0
  -1   8   6   96.15    4.68   0
  -1   8   6  113.10    7.19   0
   1  -8  -6   93.62    5.07   0
   0   8   6   12.88    5.54   0
   0   8   6   14.51    3.87   0
   0  -8  -6   14.48    4.05   0
   1   8   6   40.10    5.77   0
  -1  -8  -6   41.55    4.93   0
   1   8   6   36.61    4.31   0
   2   8   6   29.36    3.75   0
   3   8   6  290.65    5.49   0
   4   8   6   -1.81    3.94   0
   5   8   6    9.63    5.62   0
   6   8   6   29.00    4.47   0
  -6   9   6    2.68    3.37   0
   6  -9  -6    4.08    3.66   0
  -5   9   6   30.15    4.86   0
   5  -9  -6   47.87    5.03   0
  -4   9   6   63.67    3.44   0
   4  -9  -6   79.48    4.88   0
   3  -9  -6  288.75    5.12   0
  -3   9   6  290.44    5.31   0
  -2   9   6   12.49    4.02   0
   2  -9  -6   17.78    4.33   0
  -1   9   6  233.69    4.70   0
   1  -9  -6  255.55    5.14   0
   0   9   6  769.77    8.47   0
   0  -9  -6  792.31    8.88   0
   0   9   6  850.90   11.27   0
   1   9   6  445.34    7.05   0
  -1  -9  -6  435.12    9.00   0
   1   9   6  379.10    7.64   0
   2   9   6    4.78    5.47   0
   3   9   6  165.68    6.24   0
   4   9   6    5.81    4.03   0
   5   9   6   19.19    4.14   0
   6   9   6    3.37    4.56   0
  -5  10   6    4.81    3.11   0
   5 -10  -6   -0.80    5.00   0
  -4  10   6  197.37    5.40   0
   4 -10  -6  245.13    5.88   0
  -3  10   6   34.92    3.21   0
   3 -10  -6   40.94    3.49   0
  -2  10   6  128.64    4.77   0
   2 -10  -6  154.14    5.30   0
  -1  10   6   24.24    3.02   0
   1 -10  -6   30.96    3.31   0
   0  10   6  154.13    7.30   0
   0  10   6  116.06    4.21   0
   0 -10  -6  129.38    4.68   0
   1  10   6   20.18    5.65   0
   1  10   6   21.29    4.14   0
  -1 -10  -6   22.78    4.80   0
   2  10   6    7.38    5.52   0
   3  10   6   99.87    6.26   0
   4  10   6   19.40    5.89   0
   5  10   6    2.23    4.54   0
  -5  11   6    7.71    3.25   0
   5 -11  -6   12.98    3.58   0
  -4  11   6    6.44    3.20   0
   4 -11  -6    5.67    5.11   0
  -3  11   6    4.91    4.22   0
   3 -11  -6    7.19    3.32   0
  -2  11   6   49.40    4.55   0
   2 -11  -6   54.87    3.82   0
  -1  11   6   82.26    4.76   0
   1 -11  -6  106.59    5.30   0
   0  11   6   21.41    4.66   0
   0  11   6   21.70    4.22   0
   0 -11  -6   26.66    4.69   0
   1  11   6    2.80    6.11   0
  -1 -11  -6    2.71    4.70   0
   1  11   6    2.25    4.04   0
   2  11   6   -0.67    5.76   0
   2  11   6    1.25    7.15   0
   3  11   6  110.14    6.57   0
   4  11   6   25.35    4.85   0
   5  11   6    7.21    6.91   0
   4 -12  -6    4.30    3.78   0
  -4  12   6    3.04    3.33   0
  -3  12   6   33.21    3.60   0
   3 -12  -6   52.64    5.16   0
  -2  12   6    1.75    3.05   0
   2 -12  -6    4.76    4.80   0
  -1  12   6  195.04    5.53   0
   1 -12  -6  202.31    5.34   0
   0  12   6    7.97    4.84   0
   0 -12  -6    9.47    3.56   0
   0  12   6    7.27    4.06   0
   1  12   6    8.71    4.20   0
  -1 -12  -6    9.85    4.98   0
   1  12   6   11.16    6.63   0
   2  12   6   98.13    6.76   0
   3  12   6   10.79    4.69   0
   4  12   6    6.70    6.69   0
  -3  13   6    7.43    3.47   0
   3 -13  -6    7.58    3.56   0
  -2  13   6    2.58    3.40   0
   2 -13  -6    1.17    3.65   0
   1 -13  -6   16.30    5.13   0
  -1  13   6    7.57    4.54   0
   0 -13  -6    1.41    4.90   0
   0  13   6    0.95    4.39   0
   1  13   6    7.51    5.60   0
  -1 -13  -6   10.06    5.59   0
   1  13   6   18.10    7.02   0
   2  13   6   -2.05    6.78   0
   3  13   6   13.27    7.15   0
   0 -14  -6   17.83    4.19   0
   0  14   6   14.74    4.87   0
   1  15  -7    4.55    4.43   0
  -1 -15   7   -0.53    4.45   0
  -1 -15   7    5.92    4.93   0
   0 -15   7    5.79    6.51   0
   0 -15   7    7.70    4.90   0
   0  15  -7    6.82    3.18   0
   1 -15   7    8.15    6.74   0
   1 -15   7    5.03    4.88   0
  -1  15  -7    2.04    3.17   0
   3  14  -7   11.55    4.50   0
  -3 -14   7   17.52    6.26   0
  -3 -14   7   18.48    5.14   0
  -2 -14   7   56.93    6.83   0
   2  14  -7   34.57    3.37   0
  -2 -14   7   40.23    4.90   0
   1  14  -7   -0.39    4.19   0
  -1 -14   7    2.81    6.11   0
  -1 -14   7    0.16    4.65   0
   0 -14   7   20.35    3.32   0
   0  14  -7   17.53    3.21   0
   0 -14   7   24.48    4.81   0
   1 -14   7   41.85    4.86   0
   1 -14   7   47.58    4.86   0
  -1  14  -7   33.76    3.34   0
   2 -14   7    0.16    3.09   0
  -2  14  -7    1.23    2.94   0
   2 -14   7   -0.91    6.49   0
   3 -14   7   11.05    7.10   0
   3 -14   7   15.97    3.56   0
  -3  14  -7    9.28    4.44   0
  -4 -13   7   24.10    4.70   0
  -4 -13   7   41.39    5.90   0
  -4 -13   7   26.16    5.17   0
  -3 -13   7    6.07    3.31   0
   3  13  -7    4.42    4.07   0
  -3 -13   7    4.01    6.13   0
  -2 -13   7   14.24    4.29   0
  -2 -13   7    7.75    4.34   0
   2  13  -7    9.84    4.08   0
  -1 -13   7   60.38    6.08   0
  -1 -13   7   42.20    3.78   0
   1  13  -7   46.17    3.37   0
   0 -13   7  138.59    5.09   0
   0 -13   7  122.03    3.93   0
   0  13  -7  113.00    4.68   0
   1 -13   7  106.80    6.62   0
  -1  13  -7   88.67    3.55   0
   1 -13   7  108.33    4.81   0
   2 -13   7   18.01    6.21   0
  -2  13  -7    5.04    2.84   0
   2 -13   7    5.58    4.38   0
   3 -13   7  237.17    7.79   0
  -3  13  -7  175.18    5.00   0
   3 -13   7  172.98    5.40   0
   4 -13   7   16.05    4.94   0
  -4  13  -7    7.46    4.66   0
   4 -13   7    9.85    4.87   0
  -5 -12   7    2.39    4.43   0
  -5 -12   7    4.70    3.85   0
   5  12  -7    7.70    6.71   0
  -5 -12   7    4.45    5.09   0
  -4 -12   7   96.65    5.93   0
  -4 -12   7   77.71    4.60   0
  -4 -12   7   72.46    3.95   0
   4  12  -7   80.91    5.24   0
  -3 -12   7   27.97    4.33   0
   3  12  -7   28.07    2.95   0
  -3 -12   7   31.35    4.19   0
  -2 -12   7   29.58    5.59   0
  -2 -12   7   19.84    3.24   0
   2  12  -7   24.60    4.16   0
  -1 -12   7  315.78    5.23   0
  -1 -12   7  362.85    6.19   0
   1  12  -7  333.68    5.67   0
   0 -12   7    4.99    4.03   0
   0 -12   7    7.39    3.92   0
   0  12  -7    6.24    3.70   0
   1 -12   7    5.40    4.21   0
   1 -12   7    3.52    4.10   0
  -1  12  -7    6.07    2.66   0
  -2  12  -7   26.69    2.93   0
   2 -12   7   28.48    3.07   0
   2 -12   7   36.14    6.50   0
  -3  12  -7   55.81    4.34   0
   3 -12   7   53.32    3.47   0
   3 -12   7   67.91    5.09   0
  -4  12  -7    6.24    4.08   0
   4 -12   7    3.03    3.25   0
   4 -12   7    2.09    5.00   0
   5 -12   7    1.59    4.77   0
  -5  12  -7   -0.39    3.19   0
   5 -12   7    2.56    5.20   0
  -5 -11   7   39.17    5.88   0
  -5 -11   7   28.54    5.46   0
   5  11  -7   30.51    4.93   0
  -5 -11   7   27.71    4.64   0
  -4 -11   7    9.03    3.94   0
  -4 -11   7    6.74    4.94   0
  -4 -11   7    9.74    4.09   0
   4  11  -7    7.33    4.50   0
  -3 -11   7    4.77    3.95   0
   3  11  -7    3.94    3.84   0
  -3 -11   7    0.77    4.20   0
   3  11  -7    3.42    4.42   0
  -2 -11   7   18.91    4.11   0
  -2 -11   7   13.52    2.82   0
   2  11  -7   16.74    3.61   0
  -1 -11   7   59.82    4.30   0
  -1 -11   7   42.19    4.21   0
   1  11  -7   45.59    3.07   0
   0 -11   7   17.99    2.87   0
   0  11  -7   18.24    2.67   0
   0 -11   7   23.01    5.32   0
   1 -11   7  116.31    6.12   0
   1 -11   7  103.67    4.48   0
  -1  11  -7   87.07    3.34   0
  -2  11  -7   44.34    3.05   0
   2 -11   7   53.39    6.00   0
   2 -11   7   45.10    3.26   0
   3 -11   7   48.92    3.23   0
  -3  11  -7   47.01    4.01   0
   3 -11   7   52.07    6.40   0
   4 -11   7   13.83    3.20   0
  -4  11  -7   11.97    3.95   0
   5 -11   7   41.37    4.70   0
  -5  11  -7   32.27    3.19   0
   6 -11   7    4.36    3.54   0
  -6 -10   7   16.41    3.41   0
  -6 -10   7   25.41    5.35   0
  -6 -10   7   24.31    4.28   0
   6  10  -7   22.93    4.86   0
  -5 -10   7   59.39    5.60   0
  -5 -10   7   50.82    4.57   0
   5  10  -7   57.40    4.78   0
  -5 -10   7   56.39    4.40   0
  -4 -10   7   45.45    4.53   0
  -4 -10   7   42.86    4.04   0
  -4 -10   7   59.35    5.33   0
   4  10  -7   51.86    4.47   0
   3  10  -7   10.74    2.70   0
   3  10  -7    9.60    4.14   0
  -3 -10   7   11.32    3.95   0
  -3 -10   7    9.83    3.78   0
  -2 -10   7  274.93    6.57   0
   2  10  -7  231.31    5.06   0
  -2 -10   7  229.08    5.32   0
  -1 -10   7   10.52    3.71   0
  -1 -10   7    7.87    3.71   0
   1  10  -7    9.45    2.32   0
   0  10  -7  516.23    5.75   0
   0 -10   7  564.79    6.58   0
   0 -10   7  693.54    8.49   0
  -1  10  -7  142.25    4.30   0
   1 -10   7  157.23    4.66   0
   1 -10   7  179.06    6.18   0
  -2  10  -7   23.24    3.77   0
   2 -10   7   12.59    2.76   0
   2 -10   7   28.75    4.03   0
   3 -10   7   68.44    4.39   0
  -3  10  -7   69.03    4.13   0
   4 -10   7   29.55    4.08   0
  -4  10  -7   28.03    3.79   0
   5 -10   7  175.51    4.47   0
  -5  10  -7  172.10    4.07   0
  -6  10  -7   -2.19    4.35   0
   6 -10   7   -0.49    4.61   0
   6   9  -7    7.97    4.84   0
  -6  -9   7   10.39    3.21   0
  -6  -9   7   10.75    4.10   0
  -6  -9   7    9.54    3.48   0
  -5  -9   7   19.95    2.92   0
  -5  -9   7   24.46    4.68   0
   5   9  -7   32.02    4.44   0
  -5  -9   7   25.09    3.99   0
  -4  -9   7  211.91    5.98   0
  -4  -9   7  162.75    4.23   0
  -4  -9   7  208.51    5.13   0
   4   9  -7  207.74    5.34   0
  -3  -9   7   93.92    4.25   0
  -3  -9   7   76.28    4.20   0
   3   9  -7   71.19    3.08   0
   3   9  -7   97.37    4.58   0
  -2  -9   7   56.32    4.02   0
  -2  -9   7   51.61    4.01   0
   2   9  -7   47.87    3.65   0
   1   9  -7   53.94    3.51   0
  -1  -9   7   65.36    4.36   0
  -1  -9   7   50.83    2.97   0
   0  -9   7  628.70    7.57   0
   0   9  -7  551.22    6.28   0
   0  -9   7  530.89    5.88   0
   1  -9   7  271.97    5.16   0
  -1   9  -7  261.12    4.34   0
   1  -9   7  324.10    6.10   0
   2  -9   7  293.65    5.92   0
   2  -9   7  241.93    4.35   0
  -2   9  -7  243.16    4.20   0
   3  -9   7  120.94    4.68   0
  -3   9  -7  128.84    3.55   0
  -4   9  -7   76.59    4.16   0
   4  -9   7   91.33    4.29   0
   5  -9   7   -1.20    4.19   0
  -5   9  -7    4.65    3.91   0
  -6   9  -7   55.68    3.37   0
   6  -9   7   53.57    3.58   0
  -7  -8   7   17.59    6.24   0
  -7  -8   7   29.22    5.83   0
   7   8  -7   26.74    4.92   0
  -7  -8   7   21.37    4.85   0
  -6  -8   7    5.47    4.12   0
   6   8  -7   -1.72    4.57   0
  -6  -8   7    7.39    4.84   0
  -6  -8   7    4.30    4.17   0
  -5  -8   7   24.52    5.29   0
  -5  -8   7   22.94    4.73   0
  -5  -8   7   16.38    2.83   0
   5   8  -7   22.44    4.14   0
  -4  -8   7  270.09    6.23   0
  -4  -8   7  203.18    4.46   0
   4   8  -7  256.98    5.59   0
  -4  -8   7  270.50    5.26   0
  -3  -8   7    3.25    3.26   0
  -3  -8   7   -0.46    2.44   0
   3   8  -7    0.80    2.19   0
   3   8  -7   -2.93    3.51   0
  -2  -8   7  190.08    4.66   0
  -2  -8   7  218.11    5.10   0
   2   8  -7  199.44    4.72   0
   1   8  -7    9.43    2.49   0
  -1  -8   7    8.82    2.49   0
  -1  -8   7   14.04    5.34   0
   0   8  -7  115.96    3.28   0
   0  -8   7  116.82    3.45   0
   0  -8   7  151.16    6.24   0
  -1   8  -7  305.73    4.51   0
   1  -8   7  373.20    7.45   0
   1  -8   7  305.37    5.41   0
   2  -8   7    2.53    3.62   0
  -2   8  -7    2.38    2.43   0
   3  -8   7  113.55    3.43   0
  -3   8  -7  106.85    3.23   0
  -4   8  -7  126.17    3.48   0
   4  -8   7  105.37    3.40   0
   5  -8   7  422.98    5.31   0
  -5   8  -7  401.30    5.72   0
  -6   8  -7    8.27    3.07   0
   6  -8   7    9.34    3.29   0
  -7   8  -7   58.79    3.71   0
   7  -8   7   85.28    5.43   0
  -7  -7   7    0.13    4.21   0
  -7  -7   7    2.82    4.05   0
   7   7  -7    2.57    4.61   0
  -7  -7   7    1.86    3.48   0
   6   7  -7   19.34    4.33   0
  -6  -7   7   12.93    4.92   0
  -6  -7   7   17.47    3.86   0
  -6  -7   7   14.68    4.00   0
  -5  -7   7   50.14    5.37   0
  -5  -7   7   42.90    4.97   0
   5   7  -7   44.05    4.28   0
  -5  -7   7   40.25    3.97   0
   4   7  -7  192.43    4.93   0
  -4  -7   7  175.47    5.81   0
  -4  -7   7  182.39    4.81   0
  -4  -7   7  158.48    4.70   0
  -3  -7   7   61.08    5.28   0
  -3  -7   7   48.21    3.70   0
   3   7  -7   69.50    5.85   0
  -2  -7   7  199.23    6.09   0
  -2  -7   7  168.45    4.58   0
   2   7  -7  157.24    3.53   0
  -1  -7   7 1088.93    9.71   0
  -1  -7   7  820.23    7.13   0
   1   7  -7  844.51    7.05   0
   0   7  -7   33.90    2.63   0
   0  -7   7   32.11    2.61   0
   0  -7   7   43.78    3.80   0
  -1   7  -7  528.71    5.49   0
   1  -7   7  535.21    5.68   0
  -2   7  -7  396.79    4.86   0
   2  -7   7  396.16    5.02   0
   3  -7   7  241.00    4.13   0
  -3   7  -7  236.43    4.65   0
   4  -7   7  297.19    4.49   0
  -4   7  -7  283.92    4.16   0
   5  -7   7   56.65    4.38   0
  -5   7  -7   47.95    3.08   0
  -6   7  -7  170.22    4.96   0
   6  -7   7  163.51    4.17   0
  -7   7  -7   12.75    4.45   0
   7  -7   7    8.49    3.42   0
  -7  -6   7   -0.93    5.65   0
  -7  -6   7   -0.00    4.06   0
  -7  -6   7    1.15    4.83   0
   7   6  -7   -0.78    4.35   0
   6   6  -7    6.41    5.95   0
  -6  -6   7   -1.16    3.70   0
  -6  -6   7    1.95    2.61   0
  -6  -6   7    0.22    4.68   0
  -5  -6   7   35.27    3.05   0
  -5  -6   7   48.81    5.50   0
  -5  -6   7   38.80    3.39   0
   5   6  -7   50.61    4.34   0
  -4  -6   7   53.50    3.99   0
  -4  -6   7   70.73    5.35   0
  -4  -6   7   59.58    4.58   0
   4   6  -7   66.09    4.55   0
  -3  -6   7    4.18    3.19   0
  -3  -6   7    6.14    3.42   0
   3   6  -7   -0.07    3.82   0
   2   6  -7  138.75    4.17   0
  -2  -6   7  138.52    3.70   0
   2   6  -7  165.87    4.88   0
  -2  -6   7  179.86    5.66   0
  -1  -6   7  230.16    4.94   0
   1   6  -7  226.45    4.85   0
  -1  -6   7  284.00    6.43   0
   0   6  -7   21.11    2.54   0
   0  -6   7   19.11    2.56   0
   0  -6   7   23.00    3.89   0
   1  -6   7   12.58    2.37   0
  -1   6  -7   12.54    2.28   0
   2  -6   7   61.57    3.76   0
  -2   6  -7   57.53    2.82   0
   3  -6   7   67.95    3.89   0
  -3   6  -7   71.75    2.96   0
   4  -6   7    0.91    3.64   0
  -4   6  -7    0.50    2.62   0
   5  -6   7   15.83    4.02   0
  -5   6  -7   17.03    3.85   0
  -6   6  -7    3.83    2.79   0
   6  -6   7    3.36    3.00   0
  -7   6  -7   19.09    3.24   0
   7  -6   7   23.75    3.68   0
  -8  -5   7    1.00    3.18   0
   8   5  -7    3.20    4.73   0
  -8  -5   7   -0.26    5.39   0
   7   5  -7   32.15    6.76   0
  -7  -5   7   22.50    4.11   0
  -7  -5   7   24.26    4.20   0
  -7  -5   7   27.42    4.80   0
   6   5  -7   18.41    6.07   0
  -6  -5   7   10.36    3.73   0
  -6  -5   7   13.30    3.33   0
  -6  -5   7   11.43    2.52   0
  -5  -5   7   48.08    3.74   0
   5   5  -7   51.91    5.60   0
  -5  -5   7   42.04    3.44   0
  -5  -5   7   40.85    3.67   0
  -4  -5   7  205.35    6.11   0
  -4  -5   7  186.10    4.60   0
  -4  -5   7  168.25    3.62   0
   4   5  -7  203.53    5.34   0
  -3  -5   7  275.59    6.47   0
  -3  -5   7  199.75    3.95   0
  -3  -5   7  243.98    4.89   0
   3   5  -7  257.43    5.64   0
  -2  -5   7  640.20    7.21   0
   2   5  -7  654.27    7.63   0
  -2  -5   7  527.61    5.98   0
   2   5  -7  529.53    5.90   0
  -1  -5   7   79.87    3.20   0
   1   5  -7   72.81    3.76   0
  -1  -5   7  101.54    5.85   0
   0   5  -7   48.75    3.51   0
   0  -5   7   51.59    2.81   0
  -1   5  -7  404.75    5.15   0
   1  -5   7  429.11    5.76   0
   2  -5   7   30.62    2.60   0
  -2   5  -7   30.91    2.58   0
   3  -5   7   79.60    4.24   0
  -3   5  -7   79.22    3.17   0
   4  -5   7  146.77    4.59   0
  -4   5  -7  157.39    4.46   0
   5  -5   7  171.49    4.75   0
  -5   5  -7  162.29    3.78   0
   6  -5   7   41.57    3.36   0
  -6   5  -7   42.99    4.08   0
  -7   5  -7    3.42    4.15   0
   7  -5   7   -0.99    4.66   0
   8  -5   7    8.43    4.67   0
  -8   5  -7   12.36    3.49   0
   8  -5   7   19.89    5.13   0
   8   4  -7   27.77    5.12   0
  -8  -4   7   29.11    4.42   0
  -8  -4   7   20.89    4.04   0
   7   4  -7   74.85    4.91   0
  -7  -4   7   63.51    3.40   0
  -7  -4   7   81.00    5.32   0
   6   4  -7    7.04    4.39   0
  -6  -4   7    8.76    2.51   0
  -6  -4   7    7.97    3.28   0
  -6  -4   7    8.29    4.26   0
   5   4  -7   10.53    3.90   0
  -5  -4   7   10.41    3.53   0
  -5  -4   7   13.83    4.07   0
  -5  -4   7   10.14    2.38   0
  -4  -4   7  443.25    5.54   0
  -4  -4   7  539.01    6.29   0
  -4  -4   7  545.73    6.82   0
   4   4  -7  549.66    7.16   0
  -3  -4   7   13.36    3.38   0
  -3  -4   7   13.11    4.03   0
   3   4  -7   17.07    3.69   0
  -3  -4   7   12.14    2.28   0
   2   4  -7  698.61    8.33   0
  -2  -4   7  547.86    6.63   0
  -2  -4   7  669.55    7.84   0
   2   4  -7  561.30    6.09   0
  -1  -4   7   11.70    3.84   0
  -1  -4   7    9.72    3.30   0
   1   4  -7   10.08    2.29   0
   0  -4   7 1734.14   10.63   0
   0   4  -7 1791.35   10.86   0
  -1   4  -7 1317.43    8.97   0
   1  -4   7 1315.88    9.11   0
  -2   4  -7 1465.53    9.24   0
   2  -4   7 1537.97    9.87   0
   3  -4   7  284.40    4.62   0
  -3   4  -7  271.67    4.39   0
   4  -4   7    4.02    2.66   0
  -4   4  -7    3.76    3.59   0
  -5   4  -7   15.79    2.87   0
   5  -4   7   22.20    2.99   0
  -6   4  -7   28.86    2.91   0
   6  -4   7   36.45    3.21   0
  -7   4  -7    1.77    4.19   0
   7  -4   7    2.49    4.51   0
   8  -4   7   40.47    4.77   0
  -8   4  -7   23.65    3.57   0
   8  -4   7   49.96    5.23   0
  -8  -3   7   18.66    4.21   0
   8   3  -7   21.78    4.92   0
  -8  -3   7   15.55    3.65   0
   7   3  -7    3.21    5.86   0
  -7  -3   7    5.05    3.62   0
  -7  -3   7    6.00    4.43   0
  -6  -3   7  226.36    5.31   0
  -6  -3   7  192.39    4.63   0
   6   3  -7  243.03    7.29   0
  -6  -3   7  208.23    4.56   0
   5   3  -7   48.55    5.43   0
  -5  -3   7   23.39    2.51   0
  -5  -3   7   45.39    3.85   0
  -5  -3   7   43.70    4.09   0
  -4  -3   7  805.06    8.78   0
  -4  -3   7  647.28    5.95   0
  -4  -3   7  800.92    7.97   0
   4   3  -7  821.36    9.28   0
  -3  -3   7  722.62    8.17   0
  -3  -3   7  572.59    5.80   0
  -3  -3   7  742.46    7.92   0
   3   3  -7  721.96    8.39   0
  -2  -3   7  302.21    4.68   0
  -2  -3   7  362.57    6.68   0
  -1  -3   7 2785.25   13.43   0
   1   3  -7 2594.08   12.73   0
  -1  -3   7 3362.39   17.99   0
   0   3  -7  116.96    4.17   0
   0  -3   7  108.15    3.57   0
  -1   3  -7  816.62    7.55   0
   1  -3   7  822.39    7.73   0
  -2   3  -7  609.06    6.47   0
   2  -3   7  623.56    6.57   0
   3  -3   7  267.42    5.29   0
  -3   3  -7  266.04    4.49   0
   4  -3   7  641.87    7.03   0
  -4   3  -7  606.13    6.55   0
  -5   3  -7    6.76    2.61   0
   5  -3   7    4.71    3.67   0
  -6   3  -7  461.47    5.49   0
   6  -3   7  445.57    5.77   0
  -7   3  -7   89.64    4.59   0
   7  -3   7   88.48    4.97   0
  -8   3  -7   -0.58    3.14   0
   8  -3   7    0.07    5.87   0
   8  -3   7   -0.66    3.62   0
   8   2  -7   -1.92    6.72   0
  -8  -2   7   -1.66    3.50   0
   7   2  -7   17.69    4.22   0
  -7  -2   7   17.60    3.35   0
  -6  -2   7  212.29    5.35   0
   6   2  -7  226.04    5.94   0
  -6  -2   7  206.16    5.14   0
  -5  -2   7    7.16    4.71   0
  -5  -2   7   10.23    4.28   0
   5   2  -7    4.61    3.83   0
  -4  -2   7   -0.17    3.41   0
  -4  -2   7    0.39    2.72   0
   4   2  -7    2.37    5.06   0
   3   2  -7  355.31    7.66   0
  -3  -2   7  321.20    5.32   0
  -3  -2   7  330.40    6.26   0
  -3  -2   7  274.39    4.90   0
  -2  -2   7  190.08    6.48   0
  -2  -2   7  186.00    4.60   0
  -2  -2   7  150.66    3.58   0
  -1  -2   7   42.24    3.54   0
   1   2  -7   46.96    2.78   0
  -1  -2   7   57.30    4.33   0
   0   2  -7 1053.38    9.11   0
   0  -2   7 1053.22    9.30   0
   1  -2   7 1179.64    9.52   0
  -1   2  -7 1232.01    9.71   0
  -2   2  -7  227.76    5.11   0
   2  -2   7  223.18    5.19   0
   3  -2   7  548.21    6.42   0
  -3   2  -7  523.54    6.18   0
   4  -2   7   49.71    3.09   0
  -4   2  -7   46.61    2.86   0
   5  -2   7   72.98    4.31   0
  -5   2  -7   66.58    2.91   0
  -6   2  -7   92.83    4.43   0
   6  -2   7   93.02    3.98   0
   7  -2   7   51.11    4.29   0
  -7   2  -7   37.32    4.26   0
   7  -2   7   44.87    3.68   0
   8  -2   7   36.39    5.95   0
   8  -2   7   32.01    5.25   0
  -8   2  -7   26.12    4.80   0
   8   1  -7   74.81    7.22   0
   8   1  -7   60.85    5.79   0
  -8  -1   7   53.87    3.94   0
   7   1  -7    4.47    4.45   0
   7   1  -7   -1.81    4.69   0
  -7  -1   7    2.99    3.07   0
   6   1  -7   55.54    3.32   0
   6   1  -7   63.52    4.75   0
  -6  -1   7   65.77    3.61   0
   5   1  -7   22.47    4.15   0
  -5  -1   7   21.58    4.94   0
   5   1  -7   16.63    3.27   0
  -5  -1   7   21.80    2.98   0
  -4  -1   7  229.89    6.54   0
   4   1  -7  224.32    5.50   0
  -4  -1   7  211.29    4.54   0
   4   1  -7  229.22    7.01   0
  -3  -1   7    0.34    3.37   0
  -3  -1   7   -0.30    2.55   0
   3   1  -7    1.40    5.22   0
  -2  -1   7   58.24    4.11   0
  -2  -1   7   59.74    4.37   0
  -2  -1   7   23.74    2.41   0
  -1  -1   7   31.18    2.62   0
   0   1  -7  150.95    4.57   0
   0  -1   7  160.17    4.80   0
   1  -1   7    3.89    3.32   0
  -1   1  -7    2.69    3.29   0
  -2   1  -7  160.92    4.75   0
   2  -1   7  155.80    4.24   0
  -3   1  -7   87.96    4.15   0
   3  -1   7   87.77    4.35   0
   4  -1   7  174.34    4.37   0
  -4   1  -7  162.93    4.87   0
   5  -1   7    4.66    2.88   0
  -5   1  -7    4.60    2.46   0
  -6   1  -7   28.99    3.21   0
   6  -1   7   35.70    3.50   0
   7  -1   7   26.73    5.42   0
  -7   1  -7   20.35    3.09   0
   7  -1   7   27.00    3.37   0
   8  -1   7   12.61    4.23   0
   8  -1   7   16.71    5.08   0
  -8   1  -7   11.07    3.20   0
   8   0  -7    7.72    6.91   0
   8   0  -7    6.60    3.85   0
  -8   0   7    4.35    3.55   0
   7   0  -7    4.26    3.26   0
   7   0  -7    5.51    4.41   0
  -7   0   7    1.93    4.22   0
   6   0  -7   10.97    3.30   0
   6   0  -7   14.27    4.20   0
  -6   0   7    4.68    2.97   0
   5   0  -7    5.93    5.40   0
  -5   0   7   -0.25    4.99   0
   5   0  -7    0.97    3.14   0
  -5   0   7    4.30    2.98   0
  -4   0   7    0.64    5.07   0
   4   0  -7    2.11    3.08   0
  -4   0   7   -1.95    3.07   0
   4   0  -7    4.88    5.64   0
  -3   0   7    1.86    3.11   0
   3   0  -7    1.52    2.65   0
   3   0  -7    0.45    3.37   0
  -3   0   7    0.15    2.51   0
   2   0  -7   24.57    3.04   0
  -2   0   7   21.48    2.98   0
  -2   0   7   24.52    5.22   0
  -1   0   7   30.48    2.56   0
  -1   0   7   39.98    4.28   0
   0   0   7    7.36    2.39   0
   0   0  -7    6.87    2.26   0
   1   0   7   30.67    3.62   0
  -1   0  -7   29.57    3.61   0
  -2   0  -7   44.88    2.99   0
   2   0   7   46.81    3.89   0
  -3   0  -7    0.68    3.13   0
   3   0   7   -0.75    2.27   0
   4   0   7   10.27    2.69   0
  -4   0  -7   10.92    2.65   0
   5   0   7   23.66    4.09   0
  -5   0  -7   22.82    3.68   0
   6   0   7   13.01    3.65   0
  -6   0  -7    8.23    2.85   0
   6   0   7    6.60    4.27   0
   7   0   7   19.96    3.91   0
   7   0   7   16.89    4.61   0
  -7   0  -7   14.57    2.88   0
   8   0   7    4.56    5.93   0
   8   0   7    5.52    5.17   0
  -8   0  -7    3.42    3.16   0
   8  -1  -7  106.27    8.17   0
  -8   1   7   90.74    4.51   0
   8  -1  -7  107.02    4.97   0
   7  -1  -7   35.51    6.13   0
   7  -1  -7   22.51    3.75   0
  -7   1   7   27.02    3.50   0
   6  -1  -7  313.64    8.18   0
  -6   1   7  275.28    4.75   0
   6  -1  -7  290.23    5.03   0
   5  -1  -7  243.76    7.24   0
   5  -1  -7  234.36    5.45   0
  -5   1   7  232.71    5.25   0
  -4   1   7  467.39    7.95   0
   4  -1  -7  464.97    6.49   0
  -4   1   7  437.48    6.19   0
   4  -1  -7  468.88    8.49   0
  -3   1   7   14.04    4.82   0
   3  -1  -7   12.31    3.68   0
  -3   1   7   14.20    3.60   0
  -2   1   7 1039.68   14.29   0
   2  -1  -7 1026.80    8.82   0
  -2   1   7 1034.17    9.02   0
  -1   1   7   23.04    4.17   0
   0   1   7    7.98    3.26   0
   0   1   7    9.11    2.80   0
   1   1   7  546.92    7.98   0
  -1  -1  -7  529.53    7.85   0
   2   1   7  423.32    7.71   0
  -2  -1  -7  426.07    7.51   0
  -3  -1  -7  355.92    6.46   0
   3   1   7  310.54    6.76   0
   4   1   7  175.64    4.92   0
  -4  -1  -7  174.65    5.20   0
   5   1   7   97.89    3.93   0
   5   1   7   95.40    3.91   0
  -5  -1  -7   93.42    4.42   0
   6   1   7    2.81    3.49   0
   6   1   7    1.34    3.19   0
  -6  -1  -7    0.78    2.70   0
   7   1   7  119.83    4.80   0
   7   1   7   98.70    4.84   0
  -7  -1  -7   93.21    5.15   0
   8   1   7   86.08    5.36   0
   8   1   7  102.01    6.08   0
  -8  -1  -7   86.16    5.40   0
  -8   2   7  135.74    5.62   0
   8  -2  -7  179.54    6.26   0
   8  -2  -7  167.98    8.55   0
   7  -2  -7    8.57    6.41   0
  -7   2   7    0.59    4.51   0
   7  -2  -7    1.53    3.35   0
   6  -2  -7   47.61    3.52   0
  -6   2   7   43.93    3.23   0
   6  -2  -7   43.43    4.69   0
   5  -2  -7   46.49    3.30   0
  -5   2   7   49.57    4.11   0
   5  -2  -7   49.32    4.80   0
   4  -2  -7  309.30    4.98   0
  -4   2   7  329.38    5.81   0
   4  -2  -7  335.05    9.41   0
  -3   2   7   45.99    5.60   0
   3  -2  -7   45.41    3.94   0
  -3   2   7   40.74    2.88   0
  -2   2   7  315.52   10.29   0
  -2   2   7  287.56    5.01   0
   2  -2  -7  326.89    5.94   0
   1  -2  -7  974.08    9.42   0
  -1   2   7  993.72    9.62   0
   0   2   7 2146.57   15.39   0
   0   2   7 1670.06   11.97   0
   1   2   7 2288.28   16.69   0
   1   2   7 2762.16   20.54   0
  -2  -2  -7 1063.45   12.40   0
   2   2   7 1070.78   13.07   0
   3   2   7  802.71   11.66   0
  -3  -2  -7  768.50   10.94   0
  -4  -2  -7 1021.16   11.36   0
   4   2   7 1062.42   12.44   0
   5   2   7    2.39    4.49   0
   5   2   7    0.82    4.25   0
  -5  -2  -7    1.52    2.36   0
   6   2   7  410.30    5.88   0
  -6  -2  -7  353.46    6.96   0
   6   2   7  380.99    7.02   0
   7   2   7   20.81    5.01   0
   7   2   7   24.31    4.02   0
  -7  -2  -7   18.34    3.37   0
   8   2   7   64.92    6.50   0
   8   2   7   53.48    6.12   0
  -8  -2  -7   50.00    5.52   0
  -8   3   7   -0.17    3.52   0
   8  -3  -7   -0.11    3.88   0
   8  -3  -7    1.43    7.07   0
  -7   3   7    1.38    3.06   0
   7  -3  -7    0.89    4.79   0
   7  -3  -7    2.10    6.60   0
  -6   3   7  153.49    4.92   0
   6  -3  -7  157.65    5.17   0
   6  -3  -7  164.17    7.67   0
  -5   3   7   69.30    3.18   0
   5  -3  -7   73.48    4.31   0
   5  -3  -7   81.46    6.89   0
   4  -3  -7   91.40    3.49   0
  -4   3   7   83.85    3.32   0
   3  -3  -7  134.99    3.93   0
  -3   3   7  127.23    4.53   0
  -2   3   7 1523.19   31.05   0
   2  -3  -7 1505.07   10.67   0
  -2   3   7 1380.48   10.27   0
   1  -3  -7  199.81    4.91   0
  -1   3   7  196.37    5.44   0
   0  -3  -7   94.57    4.20   0
   0   3   7   86.36    4.73   0
   1   3   7   35.34    2.95   0
   1   3   7   40.25    4.30   0
   2   3   7  121.70    7.30   0
   2   3   7   99.71    5.72   0
   3   3   7  245.00    9.29   0
   3   3   7  257.61    4.96   0
  -3  -3  -7  225.99    8.29   0
   4   3   7  848.80    8.12   0
   4   3   7  768.03   13.52   0
  -4  -3  -7  677.81   12.03   0
   5   3   7   53.06    3.63   0
  -5  -3  -7   49.08    5.35   0
   5   3   7   57.08    5.43   0
  -6  -3  -7   21.41    4.35   0
   6   3   7   27.60    3.78   0
   6   3   7   23.92    5.10   0
   7   3   7   17.91    5.11   0
   7   3   7   23.71    5.85   0
  -7  -3  -7   14.85    4.40   0
   8   3   7   46.66    5.06   0
  -8  -3  -7   40.10    5.52   0
   8   3   7   42.45    6.38   0
   8  -4  -7    2.90    7.50   0
   8  -4  -7    2.92    3.71   0
  -7   4   7    5.72    3.01   0
   7  -4  -7    8.42    4.93   0
   7  -4  -7    6.10    6.68   0
  -6   4   7    4.38    3.94   0
   6  -4  -7    5.50    6.27   0
   6  -4  -7    3.87    3.22   0
   5  -4  -7    5.12    3.02   0
  -5   4   7    4.28    2.74   0
  -4   4   7  169.06    3.87   0
   4  -4  -7  183.26    4.16   0
   3  -4  -7   38.82    3.10   0
  -3   4   7   36.49    3.02   0
   2  -4  -7   14.74    2.92   0
  -2   4   7   12.72    2.91   0
  -1   4   7  383.00   10.50   0
   1  -4  -7  358.19    6.02   0
  -1   4   7  349.10    5.76   0
   0   4   7   65.68    4.17   0
   0  -4  -7   58.58    3.70   0
   0   4   7   58.99    4.45   0
   1   4   7  205.22    5.24   0
   1   4   7  164.59    5.64   0
   1   4   7  188.32    6.65   0
   2   4   7  201.60    5.81   0
   2   4   7  154.31    8.79   0
   2   4   7  175.78    9.94   0
   3   4   7  339.14    5.59   0
   4   4   7    1.10    4.64   0
   5   4   7    4.40    5.03   0
  -5  -4  -7    3.21    6.20   0
   6   4   7   23.10    5.16   0
  -6  -4  -7   20.32    5.21   0
   7   4   7   22.76    5.72   0
  -7  -4  -7   19.39    5.82   0
  -7   5   7   -0.48    4.63   0
   7  -5  -7    2.63    3.45   0
  -6   5   7   31.95    4.35   0
   6  -5  -7   32.97    3.33   0
   5  -5  -7   55.45    3.37   0
  -5   5   7   51.21    4.34   0
  -4   5   7   39.00    3.07   0
   4  -5  -7   47.75    3.28   0
  -3   5   7   88.01    3.33   0
   3  -5  -7   96.07    3.71   0
   2  -5  -7   44.84    4.16   0
  -2   5   7   44.25    3.12   0
  -1   5   7   32.03    5.64   0
   1  -5  -7   29.18    4.12   0
  -1   5   7   30.20    3.02   0
   0   5   7  168.46    5.34   0
   0   5   7  166.65    5.31   0
   0  -5  -7  177.01    5.63   0
   1   5   7    6.12    4.47   0
   1   5   7    5.73    3.28   0
   1   5   7    6.63    3.92   0
   2   5   7  482.09    6.48   0
   3   5   7  193.84    5.78   0
   4   5   7   84.46    5.21   0
   5   5   7   58.52    4.16   0
   6   5   7   19.82    5.45   0
   7   5   7    9.35    5.95   0
  -7   6   7   -0.26    3.14   0
   7  -6  -7    1.36    5.02   0
  -6   6   7  101.52    4.81   0
   6  -6  -7   98.93    3.95   0
  -5   6   7   54.59    3.28   0
   5  -6  -7   58.16    3.47   0
  -4   6   7  124.26    4.51   0
   4  -6  -7  125.19    3.86   0
  -3   6   7   43.23    4.31   0
   3  -6  -7   44.81    4.53   0
  -2   6   7   62.91    3.23   0
   2  -6  -7   62.92    3.42   0
  -1   6   7  187.12    8.14   0
   1  -6  -7  173.82    5.43   0
  -1   6   7  159.69    4.31   0
   0   6   7  297.92    7.53   0
   0   6   7  251.70    5.39   0
   0  -6  -7  270.08    6.41   0
   1   6   7  543.93    9.59   0
   1   6   7  654.30    8.98   0
  -1  -6  -7  631.24   10.98   0
   2   6   7   25.91    3.30   0
   3   6   7  125.83    4.35   0
   4   6   7    1.96    5.14   0
   5   6   7   49.53    5.31   0
   6   6   7  246.07    5.62   0
   7   6   7    6.50    4.35   0
  -7   7   7    4.55    3.18   0
   7  -7  -7    2.06    3.68   0
  -6   7   7   67.27    4.60   0
   6  -7  -7   58.85    5.05   0
  -5   7   7   94.68    3.49   0
   5  -7  -7  107.28    3.99   0
  -4   7   7   43.28    3.27   0
   4  -7  -7   39.53    3.47   0
  -3   7   7  376.25    5.76   0
   3  -7  -7  381.94    5.50   0
  -2   7   7   13.12    3.57   0
   2  -7  -7   12.54    2.97   0
  -1   7   7   40.40    6.14   0
   1  -7  -7   41.02    4.51   0
  -1   7   7   40.11    4.19   0
   0   7   7  164.35    6.73   0
   0   7   7  156.95    5.22   0
   0  -7  -7  166.32    4.85   0
   1   7   7  460.19    8.06   0
   1   7   7  420.80    8.06   0
  -1  -7  -7  460.05    9.21   0
   2   7   7   14.83    3.54   0
   3   7   7   10.97    5.01   0
   4   7   7  262.93    6.64   0
   5   7   7  112.12    4.72   0
   6   7   7   10.83    4.14   0
   7   7   7    2.61    4.45   0
  -6   8   7   22.12    4.60   0
   6  -8  -7   16.33    3.52   0
  -5   8   7    7.28    3.04   0
   5  -8  -7    9.61    4.62   0
  -4   8   7    3.68    4.11   0
   4  -8  -7    0.58    3.12   0
   3  -8  -7  151.69    4.10   0
  -3   8   7  152.54    4.69   0
   2  -8  -7  180.14    5.44   0
  -2   8   7  160.08    4.11   0
  -1   8   7  467.29    6.62   0
   1  -8  -7  511.57    7.20   0
  -1   8   7  521.42   11.77   0
   0   8   7   51.11    4.56   0
   0   8   7   39.13    3.25   0
   0  -8  -7   47.64    4.68   0
   1   8   7  294.37    7.18   0
  -1  -8  -7  266.35    7.67   0
   1   8   7  239.24    6.73   0
   2   8   7  220.93    5.28   0
   3   8   7   79.48    5.59   0
   4   8   7   16.72    3.85   0
   5   8   7   18.03    5.95   0
   6   8   7   67.51    4.78   0
  -6   9   7    3.09    4.74   0
   6  -9  -7   -0.57    5.14   0
  -5   9   7   57.74    4.86   0
   5  -9  -7   60.33    5.18   0
  -4   9   7  111.84    3.75   0
   4  -9  -7  132.53    5.12   0
  -3   9   7    9.59    2.98   0
   3  -9  -7   10.10    2.88   0
  -2   9   7   16.56    3.06   0
   2  -9  -7   21.62    3.42   0
  -1   9   7   51.92    3.41   0
   1  -9  -7   56.57    3.76   0
  -1   9   7   61.08    7.11   0
   0   9   7  156.77    5.36   0
   0  -9  -7  165.77    4.92   0
   0   9   7  174.35    7.39   0
   1   9   7   11.11    5.34   0
   1   9   7    6.44    3.89   0
  -1  -9  -7    9.31    4.52   0
   2   9   7   27.07    3.98   0
   3   9   7  136.03    5.92   0
   4   9   7    5.76    3.93   0
   5   9   7   78.90    4.71   0
   6   9   7    2.76    6.70   0
  -5  10   7    2.11    3.06   0
   5 -10  -7    6.37    5.09   0
  -4  10   7  120.63    5.05   0
   4 -10  -7  145.36    5.49   0
  -3  10   7   90.64    3.67   0
   3 -10  -7  101.01    4.09   0
  -2  10   7    1.71    2.79   0
   2 -10  -7    3.54    3.33   0
  -1  10   7   58.86    4.31   0
   1 -10  -7   67.74    3.70   0
   0 -10  -7   18.24    4.60   0
   0  10   7   14.39    4.06   0
   0  10   7   18.01    6.09   0
   1  10   7   14.41    4.08   0
  -1 -10  -7   14.42    4.69   0
   1  10   7   12.55    3.85   0
   2  10   7   68.21    6.20   0
   3  10   7   76.27    6.14   0
   4  10   7   -0.08    5.98   0
   5  10   7   29.07    4.81   0
  -5  11   7    1.41    3.49   0
   5 -11  -7    5.20    5.23   0
  -4  11   7   19.32    3.37   0
   4 -11  -7   29.40    5.13   0
  -3  11   7    1.72    4.31   0
   3 -11  -7    2.05    3.46   0
  -2  11   7    6.27    3.15   0
   2 -11  -7    7.43    4.75   0
  -1  11   7  221.97    5.04   0
   1 -11  -7  252.18    6.40   0
   0 -11  -7   16.41    3.59   0
   0  11   7   12.96    3.15   0
   0  11   7   16.02    6.90   0
   1  11   7   83.23    6.62   0
   1  11   7   72.41    5.24   0
  -1 -11  -7   92.11    5.91   0
   2  11   7   52.84    6.20   0
   3  11   7   25.51    6.39   0
   4  11   7   54.64    4.66   0
  -4  12   7    5.39    4.79   0
   4 -12  -7    1.73    3.70   0
  -3  12   7   65.77    3.89   0
   3 -12  -7   90.52    5.66   0
  -2  12   7    4.09    3.04   0
   2 -12  -7    6.37    5.02   0
  -1  12   7   51.41    3.82   0
   1 -12  -7   69.26    4.28   0
   0 -12  -7    0.04    4.95   0
   0  12   7    2.16    4.27   0
   0  12   7    1.35    4.91   0
   1  12   7    0.92    4.28   0
   1  12   7    1.79    6.34   0
  -1 -12  -7    3.06    6.14   0
   2  12   7   92.35    6.78   0
   3  12   7   42.29    4.95   0
   4  12   7   19.59    7.06   0
  -2  13   7   12.59    3.43   0
   2 -13  -7   14.85    5.46   0
   1 -13  -7   41.07    5.47   0
  -1  13   7   30.22    3.57   0
   0 -13  -7    2.91    5.13   0
   0  13   7    4.33    4.42   0
   1  13   7    0.55    4.51   0
   1  13   7    3.02    7.13   0
  -1 -13  -7    1.70    6.60   0
   2  13   7   22.00    7.03   0
   1  15  -8    2.81    3.05   0
  -1 -15   8    5.36    4.64   0
  -1 -15   8    6.23    5.04   0
   0 -15   8   -1.81    3.47   0
   0 -15   8    1.51    4.71   0
   0  15  -8    2.32    3.00   0
   1 -15   8   27.72    7.13   0
   1 -15   8   20.61    3.82   0
  -1  15  -8   17.84    3.40   0
   3  14  -8   15.96    4.56   0
  -3 -14   8   26.03    6.74   0
  -3 -14   8    9.29    3.66   0
  -2 -14   8    7.52    4.54   0
  -2 -14   8    4.26    4.78   0
   2  14  -8   11.99    4.24   0
   1  14  -8   29.13    4.42   0
  -1 -14   8   40.94    4.61   0
  -1 -14   8   29.27    3.59   0
   0 -14   8   20.18    4.50   0
   0 -14   8   23.94    4.87   0
   0  14  -8   15.63    3.22   0
   1 -14   8    2.80    4.48   0
   1 -14   8   -0.27    3.37   0
  -1  14  -8    0.16    3.23   0
   2 -14   8   15.57    3.68   0
  -2  14  -8   10.72    4.44   0
   2 -14   8   10.30    4.90   0
   3 -14   8    2.68    7.14   0
   3 -14   8    5.83    4.93   0
  -3  14  -8    3.97    3.33   0
  -4 -13   8   33.58    6.51   0
  -4 -13   8   35.63    4.83   0
  -4 -13   8   28.28    5.37   0
   3  13  -8    6.64    4.12   0
  -3 -13   8    9.65    4.35   0
  -3 -13   8    7.15    4.56   0
  -2 -13   8   -0.28    4.17   0
  -2 -13   8    0.85    4.32   0
   2  13  -8    0.17    2.71   0
   1  13  -8   16.74    3.02   0
  -1 -13   8   24.27    4.31   0
  -1 -13   8   22.55    4.38   0
   0 -13   8   15.34    5.85   0
   0  13  -8   21.82    3.99   0
   0 -13   8   17.42    3.19   0
   1 -13   8    5.64    5.92   0
   1 -13   8   -0.14    3.04   0
  -1  13  -8    1.02    2.78   0
   2 -13   8   26.87    4.86   0
  -2  13  -8   25.34    4.20   0
   2 -13   8   19.87    3.47   0
  -3  13  -8   52.90    3.36   0
   3 -13   8   53.78    3.81   0
   3 -13   8   65.88    5.32   0
  -4  13  -8    6.07    3.24   0
   4 -13   8    5.26    3.55   0
   4 -13   8   13.49    6.73   0
  -5 -12   8   20.43    4.19   0
  -5 -12   8   21.86    4.88   0
  -5 -12   8   15.83    4.62   0
   5  12  -8   24.36    5.08   0
  -4 -12   8   88.92    4.81   0
  -4 -12   8   88.56    6.39   0
  -4 -12   8   71.83    5.08   0
   3  12  -8   11.36    4.05   0
  -3 -12   8   18.84    4.38   0
  -3 -12   8   17.36    4.28   0
  -2 -12   8    7.87    4.03   0
  -2 -12   8    6.06    4.04   0
   2  12  -8   10.60    2.80   0
   1  12  -8  224.60    4.98   0
  -1 -12   8  237.40    5.35   0
  -1 -12   8  256.33    7.04   0
   0 -12   8    4.01    5.46   0
   0 -12   8    0.39    2.86   0
   0  12  -8    3.17    2.67   0
   1 -12   8   75.87    4.67   0
   1 -12   8   67.20    3.44   0
  -1  12  -8   54.64    4.10   0
   2 -12   8    4.31    4.12   0
   2 -12   8   -2.50    4.12   0
  -2  12  -8   -1.40    3.78   0
  -3  12  -8    3.11    2.94   0
   3 -12   8    2.63    3.14   0
   3 -12   8   -1.49    4.44   0
  -4  12  -8   17.61    3.08   0
   4 -12   8   21.27    3.36   0
   4 -12   8   22.86    5.17   0
   5 -12   8   24.14    3.65   0
  -5  12  -8   23.58    4.61   0
  -5 -11   8   29.87    3.59   0
  -5 -11   8   34.65    5.73   0
   5  11  -8   52.75    4.94   0
  -5 -11   8   35.27    6.01   0
  -4 -11   8   35.53    4.59   0
  -4 -11   8   40.22    5.43   0
   4  11  -8   38.94    6.39   0
  -4 -11   8   36.89    4.32   0
   3  11  -8  104.08    4.51   0
  -3 -11   8   96.19    3.84   0
  -3 -11   8  111.02    4.75   0
  -2 -11   8   33.05    4.19   0
   2  11  -8   27.27    2.82   0
  -2 -11   8   28.24    2.92   0
   1  11  -8  148.54    4.58   0
  -1 -11   8  183.32    6.38   0
  -1 -11   8  165.89    4.97   0
   0 -11   8    0.73    3.92   0
   0 -11   8    0.98    3.65   0
   0  11  -8    1.64    3.51   0
   1 -11   8  385.45    6.45   0
  -1  11  -8  332.16    5.25   0
   1 -11   8  310.85    4.82   0
  -2  11  -8  149.32    3.79   0
   2 -11   8  166.11    4.01   0
   2 -11   8  202.19    5.61   0
  -3  11  -8    1.89    2.72   0
   3 -11   8    2.89    4.16   0
   3 -11   8    1.53    6.03   0
   4 -11   8    5.35    2.92   0
  -4  11  -8    7.27    2.84   0
  -5  11  -8    8.45    4.16   0
   5 -11   8    8.61    4.57   0
  -6 -10   8   18.45    4.58   0
  -6 -10   8   20.76    3.72   0
  -6 -10   8   20.43    5.69   0
   6  10  -8   35.81    6.76   0
  -5 -10   8   24.01    4.39   0
  -5 -10   8   21.00    4.07   0
  -5 -10   8   25.60    5.33   0
   5  10  -8   19.72    6.35   0
   4  10  -8   -4.87    4.03   0
  -4 -10   8    0.12    2.68   0
  -4 -10   8    1.37    3.53   0
  -4 -10   8   -0.58    3.73   0
   3  10  -8   28.63    2.74   0
  -3 -10   8   28.60    2.95   0
  -3 -10   8   42.35    3.91   0
  -2 -10   8  630.89    7.13   0
   2  10  -8  545.06    6.60   0
  -2 -10   8  533.52    6.18   0
  -1 -10   8   42.72    5.36   0
   1  10  -8   33.52    3.60   0
  -1 -10   8   34.15    3.00   0
   0 -10   8  208.46    5.22   0
   0 -10   8  172.81    3.96   0
   0  10  -8  173.05    3.81   0
   1 -10   8    7.19    2.68   0
  -1  10  -8    9.23    2.59   0
   1 -10   8   10.23    5.31   0
  -2  10  -8   36.98    2.98   0
   2 -10   8   36.63    3.14   0
   2 -10   8   40.19    4.64   0
  -3  10  -8   10.49    2.62   0
   3 -10   8   10.89    2.88   0
   4 -10   8   11.60    3.02   0
  -4  10  -8    8.69    2.71   0
   5 -10   8  148.80    4.01   0
  -5  10  -8  179.56    4.14   0
   6 -10   8   14.39    4.91   0
  -6  10  -8    8.94    3.24   0
  -6  -9   8    3.13    5.95   0
  -6  -9   8    1.57    4.33   0
  -6  -9   8   -0.26    5.17   0
   6   9  -8   -2.06    4.67   0
  -5  -9   8   40.35    3.31   0
  -5  -9   8   47.25    5.77   0
  -5  -9   8   49.41    4.95   0
   5   9  -8   38.97    4.51   0
   4   9  -8   11.31    5.76   0
  -4  -9   8    7.60    2.68   0
  -4  -9   8    8.24    3.26   0
  -4  -9   8   10.91    3.67   0
  -3  -9   8   56.19    3.21   0
  -3  -9   8   64.93    5.49   0
   3   9  -8   54.25    3.07   0
   3   9  -8   70.75    4.43   0
  -2  -9   8  113.08    4.32   0
  -2  -9   8   85.28    3.31   0
   2   9  -8   97.38    3.28   0
  -1  -9   8   13.50    3.70   0
   1   9  -8   12.24    2.54   0
  -1  -9   8    8.19    3.58   0
   0   9  -8  105.63    3.44   0
   0  -9   8  100.17    3.54   0
   0  -9   8  135.28    6.38   0
   1  -9   8   76.70    6.06   0
  -1   9  -8   63.27    3.12   0
   1  -9   8   64.61    3.29   0
   2  -9   8  252.86    5.00   0
  -2   9  -8  230.94    4.00   0
   3  -9   8  120.99    3.52   0
  -3   9  -8  123.79    4.26   0
   4  -9   8    6.27    2.77   0
  -4   9  -8    5.08    3.66   0
   5  -9   8   14.28    3.24   0
  -5   9  -8   12.16    2.91   0
   6  -9   8    2.65    3.29   0
  -6   9  -8    7.27    4.40   0
   7   8  -8   15.70    7.12   0
  -7  -8   8    7.68    3.85   0
  -7  -8   8    8.32    6.35   0
  -7  -8   8    8.55    3.36   0
  -6  -8   8   94.79    6.45   0
  -6  -8   8  107.86    5.60   0
  -6  -8   8   84.48    3.80   0
   6   8  -8  100.03    5.53   0
  -5  -8   8   72.39    4.16   0
  -5  -8   8   74.32    5.12   0
  -5  -8   8   65.61    4.26   0
   5   8  -8   80.89    4.79   0
  -4  -8   8  104.91    4.34   0
   4   8  -8  111.96    6.23   0
  -4  -8   8  100.45    4.27   0
  -4  -8   8   87.14    4.41   0
  -3  -8   8   -1.84    3.35   0
   3   8  -8    5.20    2.47   0
  -3  -8   8    4.02    2.53   0
   3   8  -8    9.21    3.87   0
  -2  -8   8    3.84    3.38   0
   2   8  -8    1.02    2.23   0
  -2  -8   8    4.55    4.99   0
   1   8  -8  252.45    4.73   0
  -1  -8   8  241.82    4.91   0
  -1  -8   8  286.65    5.56   0
   0   8  -8  215.49    4.67   0
   0  -8   8  211.92    4.81   0
   0  -8   8  274.48    5.72   0
  -1   8  -8  503.65    5.31   0
   1  -8   8  521.04    5.50   0
   1  -8   8  697.17    8.63   0
  -2   8  -8   51.98    3.71   0
   2  -8   8   49.75    2.90   0
   3  -8   8  288.41    4.33   0
  -3   8  -8  352.50    4.58   0
   4  -8   8   84.95    3.35   0
  -4   8  -8   89.78    3.37   0
   5  -8   8   36.60    4.31   0
  -5   8  -8   42.35    4.02   0
   6  -8   8    3.55    4.73   0
  -6   8  -8    3.81    2.82   0
  -7   8  -8   15.15    4.75   0
   7  -8   8   21.32    5.15   0
   7   7  -8   28.43    7.01   0
  -7  -7   8   27.17    4.47   0
  -7  -7   8   28.98    4.44   0
  -7  -7   8   36.78    5.16   0
  -6  -7   8   48.15    4.31   0
  -6  -7   8   46.85    4.52   0
  -6  -7   8   54.86    5.10   0
   6   7  -8   54.68    4.96   0
  -5  -7   8   40.97    3.77   0
  -5  -7   8   49.90    4.04   0
  -5  -7   8   48.15    4.58   0
   5   7  -8   49.94    4.43   0
  -4  -7   8   40.84    3.83   0
  -4  -7   8   43.17    4.58   0
  -4  -7   8   32.57    2.81   0
   4   7  -8   45.93    4.40   0
  -3  -7   8 1250.74    9.10   0
  -3  -7   8 1031.71    7.83   0
   3   7  -8 1402.66   10.58   0
   2   7  -8  131.61    4.10   0
  -2  -7   8  117.47    4.15   0
  -2  -7   8  151.61    4.49   0
  -1  -7   8  198.17    5.11   0
  -1  -7   8  153.69    3.60   0
   1   7  -8  160.37    4.32   0
   0   7  -8    0.86    2.16   0
   0  -7   8    2.34    2.25   0
   0  -7   8    3.82    5.22   0
  -1   7  -8  207.23    3.92   0
   1  -7   8  203.69    4.70   0
  -2   7  -8    8.70    2.40   0
   2  -7   8   14.56    2.59   0
   3  -7   8    2.54    3.57   0
  -3   7  -8    2.42    2.32   0
   4  -7   8  271.73    5.07   0
  -4   7  -8  287.94    4.92   0
   5  -7   8  224.51    4.38   0
  -5   7  -8  215.67    4.12   0
   6  -7   8   25.77    4.63   0
  -6   7  -8   31.04    3.05   0
  -7   7  -8   14.36    3.39   0
   7  -7   8   18.37    4.75   0
  -7  -6   8   48.48    6.33   0
  -7  -6   8   32.35    3.29   0
  -7  -6   8   40.76    4.01   0
   7   6  -8   47.73    4.95   0
  -6  -6   8  196.04    5.07   0
  -6  -6   8  177.25    4.95   0
  -6  -6   8  216.79    5.84   0
   6   6  -8  202.77    5.63   0
  -5  -6   8   92.15    4.39   0
  -5  -6   8   78.33    3.37   0
  -5  -6   8   89.37    3.99   0
   5   6  -8   93.22    4.87   0
  -4  -6   8   28.16    3.52   0
  -4  -6   8   34.00    3.86   0
  -4  -6   8   30.35    3.18   0
   4   6  -8   36.00    3.88   0
  -3  -6   8  182.69    4.81   0
  -3  -6   8  162.46    4.32   0
   3   6  -8  205.96    5.31   0
  -2  -6   8   46.71    4.01   0
  -2  -6   8   37.11    2.58   0
   2   6  -8   36.24    3.40   0
  -1  -6   8   98.13    3.34   0
   1   6  -8  102.96    3.19   0
  -1  -6   8  129.21    4.45   0
   0   6  -8  579.10    5.85   0
   0  -6   8  710.31    8.07   0
   0  -6   8  423.55    5.21   0
  -1   6  -8  489.29    5.70   0
   1  -6   8  478.27    5.94   0
  -2   6  -8  683.32    6.48   0
   2  -6   8  480.57    5.30   0
   3  -6   8  202.44    4.75   0
  -3   6  -8  179.47    4.51   0
   4  -6   8  111.54    3.46   0
  -4   6  -8  105.83    3.29   0
   5  -6   8  113.60    3.67   0
  -5   6  -8  104.30    4.36   0
   6  -6   8   70.92    4.51   0
  -6   6  -8   57.62    3.20   0
  -7   6  -8   61.75    3.69   0
   7  -6   8   70.18    3.97   0
  -7  -5   8    0.82    2.82   0
  -7  -5   8    2.75    3.92   0
  -7  -5   8    4.25    3.52   0
   7   5  -8    0.03    6.57   0
  -6  -5   8    3.93    3.60   0
  -6  -5   8    1.18    4.46   0
  -6  -5   8    5.73    5.28   0
   6   5  -8    3.11    5.88   0
  -5  -5   8    9.91    4.31   0
  -5  -5   8   16.20    5.04   0
  -5  -5   8   11.68    2.44   0
   5   5  -8    9.91    3.96   0
  -4  -5   8   39.94    3.90   0
  -4  -5   8   38.26    3.06   0
  -4  -5   8   33.95    3.43   0
   4   5  -8   48.13    4.40   0
  -3  -5   8  246.75    4.16   0
  -3  -5   8  303.12    6.70   0
  -3  -5   8  310.20    5.89   0
   3   5  -8  312.08    5.92   0
  -2  -5   8  734.85    8.48   0
   2   5  -8  610.56    6.55   0
  -2  -5   8  591.64    6.09   0
  -1  -5   8  154.14    3.79   0
   1   5  -8  159.07    3.76   0
  -1  -5   8  209.43    5.24   0
   0  -5   8  349.23    5.50   0
   0   5  -8  369.16    5.42   0
   1  -5   8   58.79    2.89   0
  -1   5  -8   57.48    3.54   0
  -2   5  -8   -0.38    2.19   0
   2  -5   8    1.34    2.49   0
   3  -5   8  169.30    3.80   0
  -3   5  -8  251.79    4.24   0
   4  -5   8   72.70    4.20   0
  -4   5  -8   71.23    3.21   0
   5  -5   8  190.67    4.10   0
  -5   5  -8  183.77    4.57   0
  -6   5  -8   15.41    3.95   0
   6  -5   8   18.92    3.04   0
  -7   5  -8   47.95    4.32   0
   7  -5   8   56.58    4.81   0
   8   4  -8    6.10    5.00   0
  -8  -4   8    4.93    3.10   0
  -8  -4   8    7.60    3.66   0
   7   4  -8   -0.17    4.58   0
  -7  -4   8    4.19    3.84   0
  -7  -4   8   -0.34    3.90   0
  -7  -4   8    3.00    3.43   0
  -6  -4   8    6.72    5.44   0
   6   4  -8    2.80    4.21   0
  -6  -4   8    1.46    2.96   0
  -6  -4   8    2.42    2.28   0
  -5  -4   8   54.05    3.80   0
  -5  -4   8   48.09    2.81   0
  -5  -4   8   53.44    4.22   0
   5   4  -8   57.32    4.31   0
  -4  -4   8    2.80    2.27   0
  -4  -4   8    4.54    2.87   0
  -4  -4   8    1.52    3.43   0
   4   4  -8   -0.81    5.33   0
  -3  -4   8   21.62    4.99   0
   3   4  -8   21.60    3.69   0
  -3  -4   8   18.17    2.95   0
  -3  -4   8   14.97    3.23   0
  -2  -4   8  384.33    5.57   0
   2   4  -8  391.41    5.62   0
  -2  -4   8  485.59    7.93   0
  -1  -4   8  108.97    5.80   0
  -1  -4   8   82.30    3.11   0
   1   4  -8   80.62    3.69   0
   0  -4   8    7.71    2.48   0
   0   4  -8    8.02    2.41   0
  -1   4  -8  168.34    3.71   0
   1  -4   8  168.92    4.62   0
  -2   4  -8   50.83    3.82   0
   2  -4   8   51.84    3.74   0
   3  -4   8   22.49    2.58   0
  -3   4  -8   19.36    2.74   0
   4  -4   8    3.83    3.63   0
  -4   4  -8    4.21    2.41   0
   5  -4   8   38.13    3.12   0
  -5   4  -8   36.30    3.71   0
   6  -4   8   14.73    4.00   0
  -6   4  -8   10.98    3.74   0
  -7   4  -8    5.03    4.15   0
   7  -4   8    6.75    3.21   0
   8  -4   8   -1.57    4.36   0
  -8   4  -8    3.47    3.36   0
   8  -4   8    4.44    5.07   0
  -8  -3   8   -0.34    3.16   0
   8   3  -8    1.23    4.73   0
  -8  -3   8    0.45    5.05   0
   7   3  -8   11.10    6.18   0
  -7  -3   8   11.98    3.70   0
  -7  -3   8   11.04    4.65   0
  -6  -3   8  154.09    4.25   0
  -6  -3   8  179.95    4.97   0
  -6  -3   8  181.29    5.24   0
   6   3  -8  190.30    5.39   0
  -5  -3   8   19.80    2.61   0
  -5  -3   8   56.92    4.06   0
  -5  -3   8   60.83    4.35   0
   5   3  -8   66.38    4.44   0
  -4  -3   8  168.46    3.68   0
  -4  -3   8  208.60    5.08   0
   4   3  -8  218.86    6.52   0
  -4  -3   8  208.62    5.46   0
  -3  -3   8   91.98    2.97   0
   3   3  -8  112.73    4.74   0
  -3  -3   8  102.38    3.67   0
  -3  -3   8  109.26    4.50   0
  -2  -3   8  595.46    6.06   0
  -2  -3   8  744.17    8.55   0
   1   3  -8    2.88    2.23   0
  -1  -3   8    1.39    3.53   0
  -1  -3   8   13.47    3.40   0
   0   3  -8  468.58    6.07   0
   0  -3   8  470.55    5.83   0
  -1   3  -8   -0.51    2.20   0
   1  -3   8    1.92    3.27   0
  -2   3  -8   16.49    2.54   0
   2  -3   8   16.75    2.66   0
   3  -3   8  192.62    4.13   0
  -3   3  -8  189.70    3.90   0
   4  -3   8  806.86    7.65   0
  -4   3  -8  768.40    7.25   0
   5  -3   8    3.34    2.84   0
  -5   3  -8    1.90    3.71   0
  -6   3  -8   11.22    2.63   0
   6  -3   8   14.90    4.02   0
  -7   3  -8   16.53    4.16   0
   7  -3   8   17.49    3.36   0
   8  -3   8   20.42    6.22   0
   8  -3   8   15.76    3.89   0
  -8   3  -8   16.55    3.48   0
   8   2  -8  181.45    7.10   0
  -8  -2   8  148.30    6.13   0
   7   2  -8    7.92    6.14   0
  -7  -2   8    7.89    4.53   0
  -6  -2   8   28.52    5.30   0
  -6  -2   8   27.75    3.15   0
   6   2  -8   26.74    4.12   0
  -5  -2   8  200.07    6.15   0
  -5  -2   8  209.32    5.31   0
   5   2  -8  199.55    5.32   0
  -4  -2   8  132.65    3.33   0
  -4  -2   8  348.14    6.02   0
   4   2  -8  362.45    7.26   0
  -4  -2   8  334.31    5.25   0
  -3  -2   8   48.01    5.30   0
  -3  -2   8   36.37    2.52   0
  -3  -2   8   43.99    3.13   0
   3   2  -8   48.00    4.18   0
  -2  -2   8   20.30    2.40   0
  -2  -2   8   25.06    3.22   0
  -2  -2   8   26.33    3.94   0
  -1  -2   8 1403.88    9.35   0
   1   2  -8 1360.26    9.33   0
   0   2  -8 4062.88   16.34   0
   0  -2   8 4058.52   16.57   0
  -1   2  -8  548.95    6.47   0
   1  -2   8  565.73    6.94   0
  -2   2  -8  249.56    4.65   0
   2  -2   8  238.54    4.55   0
  -3   2  -8  172.39    4.61   0
   3  -2   8  176.42    4.14   0
   4  -2   8  636.36    6.67   0
  -4   2  -8  605.52    6.73   0
   5  -2   8    6.13    2.62   0
  -5   2  -8    2.26    3.44   0
  -6   2  -8  430.52    6.27   0
   6  -2   8  463.21    6.75   0
   7  -2   8   -0.91    3.59   0
  -7   2  -8    1.93    2.89   0
   7  -2   8    0.02    4.50   0
   8  -2   8   55.29    6.32   0
   8  -2   8   47.32    5.58   0
  -8   2  -8   42.54    5.03   0
   8   1  -8   45.29    5.23   0
  -8  -1   8   46.23    3.88   0
   7   1  -8   47.25    6.29   0
   7   1  -8   53.74    5.10   0
  -7  -1   8   46.30    3.59   0
  -6  -1   8  420.68    7.68   0
   6   1  -8  402.03    5.85   0
  -6  -1   8  373.05    5.51   0
   6   1  -8  406.80    7.36   0
   5   1  -8  348.90    5.31   0
  -5  -1   8  364.55    6.18   0
  -5  -1   8  334.73    5.82   0
   5   1  -8  343.54    7.86   0
  -4  -1   8    6.79    5.06   0
   4   1  -8    5.70    2.82   0
  -4  -1   8    3.31    2.92   0
   4   1  -8    4.78    5.54   0
  -3  -1   8    4.58    4.81   0
  -3  -1   8    1.50    2.53   0
  -2  -1   8 1240.76   12.50   0
  -2  -1   8 1171.27    9.40   0
  -2  -1   8  972.87    7.51   0
  -1  -1   8  274.38    4.58   0
   0  -1   8   14.89    3.37   0
   0   1  -8   12.55    2.44   0
  -1   1  -8 1017.62    8.85   0
   1  -1   8  988.96    9.23   0
  -2   1  -8 2625.69   14.02   0
   2  -1   8 2684.12   14.38   0
  -3   1  -8  355.95    5.95   0
   3  -1   8  189.76    4.29   0
   4  -1   8  171.28    4.36   0
  -4   1  -8  195.39    4.39   0
   5  -1   8  257.11    4.88   0
  -5   1  -8  271.06    5.35   0
   6  -1   8    4.04    4.28   0
  -6   1  -8    1.22    2.44   0
   7  -1   8  107.07    5.92   0
   7  -1   8   92.79    5.17   0
  -7   1  -8   67.47    3.84   0
   8  -1   8   49.56    4.80   0
   8  -1   8   65.32    5.52   0
  -8   1  -8   50.76    4.94   0
  -8   0   8    0.96    3.37   0
   8   0  -8    4.06    3.81   0
   8   0  -8    6.33    6.98   0
   7   0  -8    1.12    3.33   0
  -7   0   8    2.54    4.38   0
   7   0  -8    3.55    4.52   0
   6   0  -8   29.81    4.81   0
  -6   0   8   30.36    3.33   0
   6   0  -8   27.68    5.99   0
  -5   0   8   -2.25    5.01   0
   5   0  -8    3.39    4.01   0
  -5   0   8   -0.32    2.98   0
   5   0  -8    3.55    5.31   0
  -4   0   8    2.37    3.51   0
   4   0  -8    1.76    2.84   0
  -4   0   8    3.74    4.03   0
   4   0  -8    0.20    3.96   0
   3   0  -8    1.82    2.55   0
  -3   0   8    2.35    3.33   0
  -3   0   8    3.55    2.52   0
  -2   0   8   21.02    3.98   0
  -2   0   8   15.60    3.06   0
  -1   0   8    4.55    2.82   0
  -1   0   8    2.09    3.11   0
   0   0   8   19.22    2.54   0
   0   0  -8   19.06    2.49   0
   1   0   8   55.77    3.87   0
  -1   0  -8   54.73    3.04   0
  -2   0  -8    8.44    2.49   0
   2   0   8    9.88    2.56   0
   3   0   8    2.29    2.40   0
  -3   0  -8    1.14    2.18   0
   4   0   8   21.44    4.01   0
  -4   0  -8   24.74    3.73   0
  -5   0  -8   10.09    2.69   0
   5   0   8   11.32    4.13   0
   6   0   8    3.99    3.57   0
   6   0   8    2.46    3.03   0
  -6   0  -8    3.64    3.65   0
   7   0   8    2.01    3.91   0
   7   0   8    4.21    4.71   0
  -7   0  -8    7.01    4.17   0
   8   0   8   19.19    6.23   0
   8   0   8   10.55    5.22   0
  -8   0  -8   11.28    4.91   0
  -8   1   8    2.57    3.59   0
   8  -1  -8    9.43    5.45   0
   8  -1  -8   -0.34    7.07   0
   7  -1  -8   14.95    3.36   0
  -7   1   8   11.81    3.04   0
   7  -1  -8   16.62    5.00   0
   6  -1  -8  101.83    5.09   0
  -6   1   8  101.58    4.76   0
   6  -1  -8  123.12    7.01   0
   5  -1  -8   36.08    3.30   0
  -5   1   8   35.67    3.15   0
   5  -1  -8   37.77    5.74   0
  -4   1   8   21.93    3.71   0
   4  -1  -8   25.54    4.10   0
   4  -1  -8   27.57    5.74   0
  -4   1   8   23.56    4.05   0
  -3   1   8   13.81    4.83   0
   3  -1  -8   16.40    3.72   0
  -3   1   8    9.90    2.55   0
  -2   1   8  253.25    8.08   0
   2  -1  -8  248.99    5.62   0
  -2   1   8  255.99    5.42   0
  -1   1   8  139.35    3.55   0
  -1   1   8  180.42    5.28   0
   0   1   8   38.22    3.34   0
   0   1   8   30.13    2.62   0
  -1  -1  -8   53.58    3.00   0
   1   1   8   52.54    3.79   0
  -2  -1  -8  819.41    9.41   0
   2   1   8  819.05    9.85   0
   3   1   8   24.68    3.77   0
  -3  -1  -8   23.19    3.58   0
  -4  -1  -8   65.29    3.40   0
   4   1   8   66.94    3.64   0
  -5  -1  -8   53.93    3.23   0
   5   1   8   59.17    4.43   0
   6   1   8    9.94    3.53   0
   6   1   8    7.66    4.44   0
  -6  -1  -8    5.77    3.97   0
   7   1   8    1.35    3.96   0
   7   1   8    0.43    4.69   0
  -7  -1  -8   -0.18    4.22   0
   8   1   8    2.87    4.57   0
   8   1   8    2.93    5.40   0
  -8  -1  -8    3.66    4.60   0
  -8   2   8   -1.97    4.72   0
   8  -2  -8    0.70    3.61   0
   8  -2  -8    3.41    7.62   0
  -7   2   8   -1.89    4.52   0
   7  -2  -8    3.40    6.59   0
   7  -2  -8    1.25    5.01   0
   6  -2  -8   46.21    4.67   0
  -6   2   8   42.91    4.36   0
   6  -2  -8   55.28    6.16   0
   5  -2  -8   73.94    3.44   0
  -5   2   8   75.14    4.27   0
   5  -2  -8   78.10    6.64   0
  -4   2   8   39.36    5.24   0
   4  -2  -8   37.66    3.23   0
  -4   2   8   38.25    3.06   0
  -3   2   8   10.08    5.11   0
   3  -2  -8   12.36    2.78   0
  -3   2   8   10.50    2.62   0
  -2   2   8  285.95    9.51   0
   2  -2  -8  271.05    5.08   0
  -2   2   8  249.23    4.80   0
   1  -2  -8  452.26    7.11   0
  -1   2   8  414.36    6.20   0
   0   2   8  424.17    7.26   0
   0   2   8  352.50    5.99   0
   1   2   8  801.73   10.39   0
   1   2   8  666.84    8.87   0
  -2  -2  -8   40.83    3.18   0
   2   2   8   37.95    3.15   0
  -3  -2  -8    1.74    3.35   0
   3   2   8    1.33    3.72   0
   4   2   8    4.13    3.79   0
  -4  -2  -8    3.28    3.52   0
   5   2   8   16.48    4.64   0
   5   2   8   13.53    4.33   0
  -5  -2  -8   10.53    3.86   0
  -6  -2  -8   58.28    4.59   0
   6   2   8   60.32    4.11   0
   6   2   8   68.18    5.17   0
  -7  -2  -8   11.52    4.38   0
   7   2   8   12.75    4.93   0
   7   2   8   19.35    4.11   0
  -8  -2  -8    0.78    4.76   0
   8   2   8    2.24    6.42   0
   8   2   8    2.18    5.48   0
  -8   3   8   16.98    3.56   0
   8  -3  -8   21.53    5.86   0
   8  -3  -8   24.67    5.52   0
   7  -3  -8    5.71    6.72   0
  -7   3   8    6.79    3.30   0
   7  -3  -8    6.00    3.42   0
   6  -3  -8  352.05    5.27   0
   6  -3  -8  368.53   10.47   0
  -6   3   8  348.14    5.79   0
  -5   3   8  166.42    4.08   0
   5  -3  -8  178.33    4.35   0
   4  -3  -8   51.13    3.26   0
  -4   3   8   46.82    3.13   0
   3  -3  -8 1051.95    8.64   0
  -3   3   8  991.56    7.91   0
  -2   3   8   71.48    8.30   0
   2  -3  -8   66.10    4.47   0
  -2   3   8   64.80    3.28   0
   1  -3  -8 1239.57   10.26   0
  -1   3   8 1213.44    9.85   0
   0   3   8  346.88    6.38   0
   1   3   8  213.36    5.71   0
   1   3   8  250.27    6.29   0
   2   3   8  136.53    5.87   0
   2   3   8  161.81    7.49   0
   3   3   8    2.34    4.59   0
  -3  -3  -8    0.49    3.24   0
  -4  -3  -8  881.67   13.33   0
   4   3   8 1113.91    8.78   0
   4   3   8  988.08   14.93   0
   5   3   8  166.44    4.57   0
  -5  -3  -8  150.22    5.98   0
   5   3   8  166.92    6.72   0
   6   3   8    3.47    3.60   0
  -6  -3  -8    4.64    4.07   0
   6   3   8    4.34    4.63   0
   7   3   8   13.31    4.12   0
  -7  -3  -8    8.20    4.50   0
   7   3   8    9.50    5.19   0
  -7   4   8    5.34    3.37   0
   7  -4  -8    5.46    3.72   0
  -6   4   8    5.27    4.14   0
   6  -4  -8    6.35    4.39   0
  -5   4   8   56.43    3.16   0
   5  -4  -8   55.40    3.31   0
   4  -4  -8    8.44    4.06   0
  -4   4   8    6.99    2.75   0
   3  -4  -8  171.13    4.27   0
  -3   4   8  177.83    4.94   0
   2  -4  -8 1510.41   10.12   0
  -2   4   8 1551.64   10.14   0
  -1   4   8  605.92   11.80   0
   1  -4  -8  577.14    7.24   0
  -1   4   8  570.08    6.97   0
   0  -4  -8 2538.10   16.29   0
   0   4   8 2366.54   15.24   0
   1   4   8    3.64    3.23   0
   1   4   8    9.90    3.22   0
   1   4   8    4.08    3.84   0
   2   4   8  105.47    6.62   0
   2   4   8  117.65    4.23   0
   2   4   8  127.36    6.91   0
   3   4   8   56.60    3.80   0
   4   4   8   -0.30    4.76   0
   5   4   8   29.88    5.18   0
   6   4   8   25.97    5.34   0
  -6  -4  -8   18.54    6.72   0
   7   4   8  339.38    7.20   0
  -7  -4  -8  225.61   11.25   0
  -7   5   8    5.18    4.58   0
   7  -5  -8    7.41    3.63   0
  -6   5   8   46.12    4.39   0
   6  -5  -8   30.54    4.78   0
  -5   5   8  114.28    4.64   0
   5  -5  -8  112.87    4.96   0
  -4   5   8  242.38    5.19   0
   4  -5  -8  256.17    4.67   0
   3  -5  -8   66.29    3.48   0
  -3   5   8   64.72    3.23   0
   2  -5  -8    1.55    2.75   0
  -2   5   8    2.03    3.71   0
  -1   5   8   17.95    5.05   0
   1  -5  -8   15.55    2.93   0
  -1   5   8   19.29    3.93   0
   0   5   8  136.21    5.91   0
   0  -5  -8  131.63    4.57   0
   0   5   8  129.48    4.20   0
   1   5   8   15.94    4.69   0
   1   5   8    6.65    3.24   0
   1   5   8    9.54    4.00   0
   2   5   8  273.41   11.19   0
   2   5   8  312.54    6.37   0
   2   5   8  239.72   10.09   0
   3   5   8  597.44    7.71   0
   4   5   8  274.49    6.10   0
   5   5   8   22.68    3.80   0
   6   5   8   11.04    3.95   0
   7   5   8    8.47    5.87   0
  -7   6   8   20.46    4.79   0
   7  -6  -8   20.01    3.64   0
  -6   6   8    3.96    4.23   0
   6  -6  -8    5.15    4.50   0
  -5   6   8    1.02    2.78   0
   5  -6  -8    3.96    4.37   0
  -4   6   8   10.93    2.86   0
   4  -6  -8   12.92    3.14   0
  -3   6   8   53.34    3.18   0
   3  -6  -8   53.39    3.45   0
   2  -6  -8  110.82    3.72   0
  -2   6   8  100.60    3.54   0
  -1   6   8   21.93    2.85   0
   1  -6  -8   25.35    3.04   0
  -1   6   8   27.70    5.68   0
   0   6   8  116.15    5.07   0
   0   6   8  133.38    5.08   0
   0  -6  -8  128.69    5.50   0
   1   6   8    5.26    3.65   0
   1   6   8    5.55    3.32   0
   1   6   8    4.25    3.18   0
   2   6   8  180.50    4.74   0
   3   6   8   39.85    3.72   0
   4   6   8   21.69    5.37   0
   5   6   8   33.45    5.26   0
   6   6   8    7.53    4.01   0
   7   6   8   30.89    6.41   0
   7  -7  -8   -0.75    3.62   0
   6  -7  -8    2.54    3.45   0
  -6   7   8    2.92    4.40   0
  -5   7   8   79.23    3.55   0
   5  -7  -8   93.12    4.00   0
  -4   7   8  115.45    3.77   0
   4  -7  -8  128.81    4.10   0
  -3   7   8   16.40    2.87   0
   3  -7  -8   19.54    3.19   0
  -2   7   8   12.46    2.67   0
   2  -7  -8   18.99    2.98   0
  -1   7   8  506.36    7.11   0
   1  -7  -8  530.67    7.58   0
  -1   7   8  573.75   11.92   0
   0   7   8   10.76    2.89   0
   0   7   8    8.36    3.81   0
   0  -7  -8    8.38    4.15   0
   1   7   8    6.35    5.16   0
   1   7   8    3.45    3.61   0
   2   7   8  494.70    7.60   0
   3   7   8   85.20    4.20   0
   4   7   8    8.70    5.46   0
   5   7   8   28.14    4.05   0
   6   7   8   50.58    4.60   0
  -6   8   8   14.14    4.36   0
   6  -8  -8    7.02    5.02   0
  -5   8   8    6.58    4.42   0
   5  -8  -8    2.95    4.76   0
  -4   8   8  212.39    5.22   0
   4  -8  -8  207.40    4.56   0
  -3   8   8    9.82    2.96   0
   3  -8  -8    8.71    4.30   0
  -2   8   8    4.96    3.99   0
   2  -8  -8    3.87    2.97   0
  -1   8   8  335.45    6.16   0
   1  -8  -8  378.34    5.96   0
  -1   8   8  406.21   10.62   0
   0   8   8   27.43    3.97   0
   0   8   8   19.93    2.94   0
   0  -8  -8   31.52    4.36   0
   1   8   8  283.59    6.15   0
   1   8   8  235.55    6.91   0
  -1  -8  -8  290.51    7.94   0
   2   8   8  388.56    7.39   0
   3   8   8  126.77    5.68   0
   4   8   8   20.43    3.95   0
   5   8   8   89.66    6.19   0
   6   8   8    1.64    6.26   0
  -6   9   8   35.11    4.98   0
   6  -9  -8   31.58    4.03   0
  -5   9   8   63.29    4.91   0
   5  -9  -8   72.20    4.02   0
  -4   9   8   73.27    3.73   0
   4  -9  -8   86.34    5.18   0
  -3   9   8   16.67    2.92   0
   3  -9  -8   16.01    4.50   0
  -2   9   8  352.05    6.22   0
   2  -9  -8  385.14    5.85   0
  -1   9   8   35.24    4.43   0
   1  -9  -8   31.96    4.59   0
  -1   9   8   36.73    6.36   0
   0   9   8   34.35    6.06   0
   0   9   8   29.34    4.05   0
   0  -9  -8   33.86    5.00   0
   1   9   8    2.53    3.94   0
  -1  -9  -8    1.60    4.50   0
   1   9   8   -0.73    3.78   0
   2   9   8   79.76    4.38   0
   3   9   8  308.63    6.85   0
   4   9   8    0.45    3.92   0
   5   9   8   15.84    4.42   0
  -5  10   8    7.89    3.61   0
   5 -10  -8   11.36    3.66   0
  -4  10   8   88.08    5.11   0
   4 -10  -8   98.96    5.46   0
  -3  10   8  142.82    4.13   0
   3 -10  -8  157.86    4.59   0
  -2  10   8  103.18    3.82   0
   2 -10  -8  118.02    5.36   0
  -1  10   8    7.61    2.97   0
   1 -10  -8    4.33    3.19   0
   0  10   8    9.11    5.98   0
   0  10   8    6.62    3.99   0
   0 -10  -8    5.67    4.43   0
   1  10   8  159.31    6.13   0
  -1 -10  -8  202.88    7.38   0
   1  10   8  194.60    7.21   0
   2  10   8   98.01    6.52   0
   3  10   8   84.03    6.07   0
   4  10   8    5.97    5.97   0
   5  10   8   75.72    6.85   0
  -4  11   8    2.34    3.31   0
   4 -11  -8    4.38    4.83   0
  -3  11   8    4.89    4.43   0
   3 -11  -8    2.63    4.80   0
  -2  11   8    3.15    3.18   0
   2 -11  -8    2.67    3.40   0
  -1  11   8   28.03    4.58   0
   1 -11  -8   25.72    4.91   0
   0 -11  -8    1.38    5.06   0
   0  11   8    3.32    4.06   0
   0  11   8    1.71    6.54   0
   1  11   8   21.74    6.00   0
  -1 -11  -8   28.50    5.42   0
   1  11   8   24.90    4.55   0
   2  11   8   24.55    6.37   0
   3  11   8   25.90    6.24   0
   4  11   8   34.95    7.19   0
  -3  12   8   18.69    4.60   0
   3 -12  -8   28.89    5.38   0
  -2  12   8    0.54    3.21   0
   2 -12  -8    1.98    3.59   0
  -1  12   8   36.53    3.51   0
   1 -12  -8   60.08    5.44   0
   0 -12  -8    3.10    5.02   0
   0  12   8    2.33    3.10   0
   0  12   8    4.30    6.81   0
   1  12   8   69.20    6.81   0
   1  12   8   55.32    5.20   0
  -1 -12  -8   69.52    6.21   0
   2  12   8   39.32    6.92   0
   3  12   8    2.28    6.40   0
  -2  13   8   21.24    3.83   0
   2 -13  -8   34.25    4.20   0
   1 -13  -8   55.95    6.27   0
  -1  13   8   37.46    4.24   0
   0 -13  -8   41.86    6.16   0
   0  13   8   33.93    4.90   0
   1  13   8   32.23    5.30   0
  -1 -13  -8   39.89    6.36   0
   1  13   8   34.13    5.73   0
   2  13   8    2.73    5.12   0
   0 -15   9   98.63    5.90   0
   0 -15   9   87.19    5.65   0
   0  15  -9   80.30    4.09   0
   3  14  -9    9.16    3.10   0
  -3 -14   9   23.47    6.69   0
  -3 -14   9    9.35    3.49   0
  -2 -14   9   85.22    5.25   0
  -2 -14   9   75.70    4.31   0
   2  14  -9   72.92    4.09   0
  -1 -14   9    6.81    4.44   0
   1  14  -9    6.84    4.23   0
  -1 -14   9    6.95    4.48   0
   0 -14   9   28.39    6.22   0
   0 -14   9   22.96    3.54   0
   0  14  -9   21.86    4.40   0
   1 -14   9    9.98    3.39   0
  -1  14  -9    9.28    2.84   0
   1 -14   9   14.96    6.06   0
   2 -14   9   31.81    6.56   0
  -2  14  -9   22.80    3.35   0
   2 -14   9   13.14    4.75   0
   3 -14   9   41.49    5.45   0
   3 -14   9   36.59    5.27   0
  -3  14  -9   31.60    3.53   0
  -4 -13   9    1.88    6.34   0
  -4 -13   9    1.56    5.75   0
  -4 -13   9    1.92    4.73   0
  -3 -13   9   20.32    4.63   0
   3  13  -9   13.57    4.28   0
  -3 -13   9   20.08    4.65   0
  -2 -13   9    2.81    6.00   0
  -2 -13   9    2.78    3.04   0
   2  13  -9    0.90    2.79   0
  -1 -13   9    1.41    3.09   0
   1  13  -9    1.79    2.73   0
  -1 -13   9    1.01    3.98   0
   0 -13   9   45.25    6.07   0
   0 -13   9   28.79    4.35   0
   0  13  -9   28.92    4.03   0
   1 -13   9   35.33    4.57   0
   1 -13   9   23.54    3.25   0
  -1  13  -9   31.30    4.22   0
   2 -13   9    9.38    4.38   0
  -2  13  -9   13.97    3.08   0
   2 -13   9   12.04    3.31   0
   3 -13   9    5.35    3.45   0
  -3  13  -9    1.94    3.07   0
   3 -13   9    0.75    4.68   0
   4 -13   9   23.71    3.76   0
  -4  13  -9   21.12    3.38   0
   4 -13   9   31.15    7.47   0
   5  12  -9   11.91    5.05   0
  -5 -12   9    7.46    5.72   0
  -5 -12   9    9.98    4.41   0
  -5 -12   9    6.76    3.62   0
  -4 -12   9   23.84    5.94   0
  -4 -12   9   22.83    3.93   0
  -4 -12   9   17.84    3.35   0
  -3 -12   9   19.41    4.22   0
  -3 -12   9   18.33    3.17   0
   3  12  -9   17.13    4.05   0
  -2 -12   9   -2.90    4.19   0
  -2 -12   9    1.34    2.89   0
   2  12  -9    0.99    2.68   0
  -1 -12   9   97.80    3.71   0
  -1 -12   9  101.86    4.87   0
   1  12  -9  114.16    4.44   0
   0 -12   9   14.42    4.11   0
   0  12  -9   10.70    2.73   0
   0 -12   9   13.84    4.14   0
   1 -12   9  178.45    6.68   0
   1 -12   9  114.67    3.66   0
  -1  12  -9  136.90    3.63   0
  -2  12  -9   17.61    3.02   0
   2 -12   9   18.08    3.35   0
   2 -12   9   29.15    4.42   0
  -3  12  -9   13.86    4.15   0
   3 -12   9   14.83    4.46   0
   3 -12   9   15.59    4.58   0
  -4  12  -9   20.35    4.36   0
   4 -12   9   20.54    3.26   0
   4 -12   9   24.16    5.04   0
  -5  12  -9    2.10    3.11   0
   5 -12   9   -0.84    3.29   0
  -5 -11   9  173.04    4.87   0
  -5 -11   9  252.81    6.89   0
   5  11  -9  218.06    6.23   0
  -5 -11   9  241.93    6.82   0
  -4 -11   9    8.06    2.99   0
  -4 -11   9    5.66    5.56   0
  -4 -11   9   10.41    3.71   0
  -3 -11   9    2.05    5.61   0
   3  11  -9    5.90    2.72   0
  -3 -11   9    3.57    3.84   0
  -2 -11   9    8.68    5.38   0
  -2 -11   9    3.74    2.91   0
   2  11  -9    5.38    2.68   0
  -1 -11   9   30.31    4.30   0
   1  11  -9   22.90    3.62   0
  -1 -11   9   24.47    2.77   0
   0 -11   9   74.71    3.38   0
   0  11  -9   69.35    3.01   0
   0 -11   9   79.69    4.46   0
  -1  11  -9    4.96    2.63   0
   1 -11   9   16.06    4.04   0
   1 -11   9   13.35    3.95   0
   2 -11   9  158.54    4.96   0
  -2  11  -9  163.44    4.58   0
   2 -11   9  175.30    5.48   0
  -3  11  -9    9.53    3.85   0
   3 -11   9    8.70    2.91   0
   3 -11   9   13.60    6.03   0
  -4  11  -9    8.37    4.03   0
   4 -11   9   12.25    3.13   0
   5 -11   9   75.98    5.05   0
  -5  11  -9   72.99    3.60   0
  -6 -10   9  107.61    5.40   0
  -6 -10   9   96.26    4.69   0
   6  10  -9  125.31    5.95   0
  -6 -10   9  108.38    5.43   0
  -5 -10   9   80.38    4.81   0
  -5 -10   9   79.76    4.42   0
   5  10  -9   81.96    5.04   0
  -5 -10   9   70.48    4.52   0
  -4 -10   9  113.32    4.04   0
  -4 -10   9  139.18    5.95   0
   4  10  -9  145.90    5.37   0
  -4 -10   9  124.97    4.69   0
  -3 -10   9   11.90    2.70   0
  -3 -10   9   17.39    5.26   0
   3  10  -9   10.68    3.63   0
  -2 -10   9   62.71    4.48   0
   2  10  -9   43.89    3.18   0
  -2 -10   9   54.87    4.44   0
  -1 -10   9   66.97    5.77   0
   1  10  -9   51.87    3.76   0
  -1 -10   9   49.76    4.06   0
   0 -10   9   83.62    4.38   0
   0 -10   9   73.50    4.20   0
   0  10  -9   77.44    3.07   0
  -1  10  -9  141.12    3.43   0
   1 -10   9  151.50    4.47   0
   1 -10   9  165.64    4.96   0
  -2  10  -9  356.56    4.73   0
   2 -10   9  352.82    4.80   0
   2 -10   9  433.77    6.78   0
  -3  10  -9   25.19    2.84   0
   3 -10   9   23.89    2.99   0
  -4  10  -9   13.99    2.83   0
   4 -10   9   10.78    3.07   0
   5 -10   9   64.28    4.76   0
  -5  10  -9   62.37    4.36   0
   6 -10   9   -1.56    3.41   0
  -6  10  -9    7.47    4.59   0
  -6  -9   9    4.03    6.16   0
  -6  -9   9    4.82    3.23   0
  -6  -9   9    8.63    5.23   0
   6   9  -9    9.25    4.86   0
  -5  -9   9   32.49    4.16   0
  -5  -9   9   34.99    4.98   0
  -5  -9   9   39.91    5.87   0
   5   9  -9   37.80    6.45   0
  -4  -9   9    1.61    3.66   0
  -4  -9   9    4.94    2.72   0
   4   9  -9   11.40    4.02   0
  -4  -9   9    6.50    4.74   0
  -3  -9   9  431.54    6.98   0
  -3  -9   9  331.73    5.03   0
   3   9  -9  334.92    5.59   0
  -2  -9   9  567.39    6.14   0
  -2  -9   9  742.20    8.21   0
   2   9  -9  597.32    5.99   0
  -1  -9   9  112.32    5.65   0
   1   9  -9   82.01    3.01   0
  -1  -9   9   82.01    4.35   0
   0  -9   9  251.23    6.71   0
   0  -9   9  204.08    4.07   0
   0   9  -9  196.48    3.98   0
  -1   9  -9  767.89    6.83   0
   1  -9   9  821.97    7.07   0
   1  -9   9 1032.08    9.94   0
  -2   9  -9  301.66    4.92   0
   2  -9   9  278.16    4.36   0
  -3   9  -9    4.59    3.57   0
   3  -9   9    0.21    3.83   0
   4  -9   9    3.25    2.75   0
  -4   9  -9    0.78    2.65   0
   5  -9   9   37.49    3.38   0
  -5   9  -9   37.96    3.27   0
   6  -9   9    6.50    3.41   0
  -6   9  -9    3.77    3.27   0
  -7  -8   9    2.77    4.62   0
   7   8  -9    7.47    4.96   0
  -7  -8   9    4.52    5.40   0
  -7  -8   9    5.20    4.57   0
  -6  -8   9   42.79    6.06   0
  -6  -8   9   38.37    5.09   0
  -6  -8   9   28.13    4.28   0
   6   8  -9   33.10    6.58   0
  -5  -8   9   36.27    3.95   0
  -5  -8   9   30.04    4.66   0
  -5  -8   9   24.17    3.93   0
   5   8  -9   37.18    6.12   0
  -4  -8   9    5.39    5.28   0
  -4  -8   9    5.36    4.55   0
  -4  -8   9    4.53    2.54   0
   4   8  -9    2.22    5.73   0
  -3  -8   9   59.84    3.93   0
  -3  -8   9   78.94    5.35   0
   3   8  -9   57.89    3.75   0
   2   8  -9   12.46    2.53   0
  -2  -8   9   11.46    3.68   0
  -2  -8   9   11.95    3.48   0
  -1  -8   9   28.60    5.37   0
  -1  -8   9   18.80    2.67   0
   1   8  -9   23.42    3.53   0
   0  -8   9   -1.64    3.79   0
   0   8  -9    0.39    2.44   0
   0  -8   9    3.10    2.57   0
  -1   8  -9  248.30    4.04   0
   1  -8   9  251.68    4.96   0
  -2   8  -9   12.90    3.25   0
   2  -8   9   18.29    3.56   0
  -3   8  -9  110.02    3.30   0
   3  -8   9  107.71    4.28   0
   4  -8   9  146.19    3.80   0
  -4   8  -9  152.06    3.68   0
   5  -8   9   14.24    4.31   0
  -5   8  -9   21.76    2.94   0
   6  -8   9   21.01    4.83   0
  -6   8  -9   19.66    4.35   0
   7  -8   9   35.60    5.22   0
  -7   8  -9   26.84    3.53   0
  -7  -7   9    2.41    3.13   0
  -7  -7   9   -0.13    3.94   0
  -7  -7   9    0.99    3.51   0
   7   7  -9   -1.54    6.75   0
  -6  -7   9   75.74    4.63   0
  -6  -7   9   90.72    6.03   0
  -6  -7   9   78.97    4.11   0
   6   7  -9   88.65    4.80   0
  -5  -7   9   11.86    4.01   0
  -5  -7   9   13.94    3.18   0
  -5  -7   9   13.23    3.77   0
   5   7  -9   12.92    4.25   0
  -4  -7   9   50.31    4.02   0
   4   7  -9   45.45    4.26   0
  -4  -7   9   48.20    3.51   0
  -4  -7   9   40.88    2.86   0
  -3  -7   9  231.19    4.90   0
  -3  -7   9  301.69    6.47   0
   2   7  -9   29.31    2.54   0
  -2  -7   9   41.20    3.79   0
  -2  -7   9   30.47    3.54   0
  -1  -7   9    0.97    5.11   0
  -1  -7   9    3.16    2.55   0
   1   7  -9    2.86    2.43   0
   0   7  -9   13.15    2.47   0
   0  -7   9   15.60    3.54   0
   0  -7   9   18.63    5.31   0
  -1   7  -9  385.39    4.84   0
   1  -7   9  402.75    5.03   0
  -2   7  -9    7.25    3.37   0
   2  -7   9    4.75    2.47   0
  -3   7  -9   -0.57    2.32   0
   3  -7   9    1.48    2.40   0
   4  -7   9  361.11    4.93   0
  -4   7  -9  363.35    5.41   0
   5  -7   9   83.45    3.65   0
  -5   7  -9   82.42    3.33   0
   6  -7   9   -0.52    4.29   0
  -6   7  -9    2.06    3.01   0
  -7   7  -9    2.53    3.21   0
   7  -7   9   -1.95    4.50   0
  -7  -6   9  285.08    7.08   0
  -7  -6   9  171.61    4.61   0
  -7  -6   9  227.91    5.56   0
   7   6  -9  233.49    6.48   0
  -6  -6   9   -0.04    3.91   0
  -6  -6   9    1.32    2.82   0
   6   6  -9    2.35    4.31   0
  -6  -6   9    3.37    4.44   0
  -5  -6   9  137.44    4.53   0
  -5  -6   9  158.24    4.36   0
  -5  -6   9  160.41    4.83   0
   5   6  -9  180.71    6.87   0
  -4  -6   9    5.61    2.54   0
  -4  -6   9    2.87    5.10   0
  -4  -6   9    3.06    4.20   0
   4   6  -9   -0.68    5.62   0
  -3  -6   9    5.59    3.54   0
  -3  -6   9    2.15    2.38   0
  -2  -6   9  193.70    5.97   0
  -2  -6   9  152.14    3.59   0
   2   6  -9  153.50    3.46   0
  -1  -6   9  805.84    6.76   0
   1   6  -9  830.48    6.68   0
  -1  -6   9 1050.42    9.51   0
   0   6  -9 1654.51    9.33   0
   0  -6   9 1653.89    9.61   0
  -1   6  -9  625.39    5.86   0
   1  -6   9  589.45    5.81   0
  -2   6  -9   14.91    2.53   0
   2  -6   9   18.23    2.67   0
  -3   6  -9    3.99    2.40   0
   3  -6   9    2.24    2.58   0
  -4   6  -9   22.13    3.61   0
   4  -6   9   21.57    3.89   0
   5  -6   9   -0.36    4.05   0
  -5   6  -9    5.15    3.71   0
   6  -6   9    9.80    4.26   0
  -6   6  -9    8.81    2.78   0
   7  -6   9   36.66    3.69   0
  -7   6  -9   31.47    4.64   0
  -7  -5   9   97.46    4.83   0
  -7  -5   9  100.45    5.31   0
   7   5  -9  117.97    7.52   0
  -7  -5   9  116.58    4.59   0
  -6  -5   9   22.56    5.48   0
  -6  -5   9   18.43    2.66   0
  -6  -5   9   22.91    4.50   0
   6   5  -9   23.01    4.25   0
  -5  -5   9  303.59    5.47   0
  -5  -5   9  316.12    5.39   0
  -5  -5   9  279.09    5.12   0
   5   5  -9  342.07    5.90   0
  -4  -5   9  321.74    6.82   0
  -4  -5   9  255.16    4.32   0
  -4  -5   9  325.07    5.82   0
   4   5  -9  339.07    6.30   0
  -3  -5   9   13.17    2.60   0
  -3  -5   9   17.86    4.20   0
  -3  -5   9   19.10    3.77   0
  -2  -5   9   41.76    3.89   0
  -2  -5   9   34.72    2.58   0
   2   5  -9   33.97    2.49   0
  -1  -5   9  248.26    4.77   0
   1   5  -9  258.41    4.18   0
  -1  -5   9  313.89    6.61   0
   0  -5   9  191.75    4.44   0
   0   5  -9  186.85    4.30   0
  -1   5  -9 1451.66    8.59   0
   1  -5   9 1450.27    9.08   0
  -2   5  -9  322.01    5.05   0
   2  -5   9  318.87    5.19   0
  -3   5  -9  810.50    6.51   0
   3  -5   9  845.00    6.92   0
   4  -5   9  128.01    3.73   0
  -4   5  -9  138.24    4.38   0
   5  -5   9  728.72    7.10   0
  -5   5  -9  661.97    6.96   0
   6  -5   9    8.51    4.26   0
  -6   5  -9    7.36    2.86   0
  -7   5  -9   42.66    4.77   0
   7  -5   9   55.56    3.80   0
  -8  -4   9   -0.34    3.13   0
   8   4  -9    3.40    4.89   0
  -7  -4   9   38.12    4.57   0
  -7  -4   9   35.65    3.88   0
  -7  -4   9   36.50    4.22   0
   7   4  -9   41.78    5.07   0
  -6  -4   9    4.96    5.16   0
  -6  -4   9   -1.04    3.14   0
  -6  -4   9   -0.50    3.40   0
   6   4  -9    5.52    5.79   0
  -5  -4   9   13.02    3.59   0
  -5  -4   9    7.15    2.48   0
  -5  -4   9    8.45    4.22   0
   5   4  -9   12.52    4.10   0
  -4  -4   9  471.90    5.25   0
  -4  -4   9  546.12    7.02   0
  -4  -4   9  558.15    7.97   0
   4   4  -9  583.27    7.27   0
  -3  -4   9  165.62    5.83   0
  -3  -4   9  157.94    4.23   0
  -3  -4   9  124.67    3.36   0
  -2  -4   9  236.47    4.64   0
  -2  -4   9  276.38    5.61   0
   2   4  -9  232.12    4.57   0
   1   4  -9  692.07    6.56   0
  -1  -4   9  714.81    6.48   0
  -1  -4   9  853.10    8.78   0
   0   4  -9  230.42    4.68   0
   0  -4   9  223.32    4.21   0
  -1   4  -9 1045.77    7.93   0
   1  -4   9 1018.60    7.78   0
  -2   4  -9  271.87    4.89   0
   2  -4   9  270.80    4.43   0
  -3   4  -9  940.40    7.24   0
   3  -4   9  969.52    7.49   0
   4  -4   9    4.47    2.72   0
  -4   4  -9    4.74    2.48   0
   5  -4   9   13.01    2.87   0
  -5   4  -9   18.12    2.61   0
   6  -4   9   13.97    2.90   0
  -6   4  -9   14.55    2.82   0
  -7   4  -9   51.75    4.57   0
   7  -4   9   60.04    3.88   0
  -8  -3   9    0.24    2.86   0
  -8  -3   9   -3.16    4.94   0
   8   3  -9    0.85    4.99   0
  -7  -3   9    2.29    3.69   0
  -7  -3   9    1.28    5.63   0
   7   3  -9   -1.19    4.46   0
  -7  -3   9    1.82    3.31   0
  -6  -3   9   54.18    5.64   0
  -6  -3   9   52.72    3.94   0
  -6  -3   9   49.98    4.43   0
   6   3  -9   57.78    6.01   0
  -5  -3   9   30.42    3.93   0
  -5  -3   9   36.13    4.39   0
  -5  -3   9   25.04    3.42   0
   5   3  -9   39.72    4.19   0
  -4  -3   9   51.89    3.77   0
  -4  -3   9   58.24    3.44   0
  -4  -3   9   46.69    2.75   0
   4   3  -9   64.04    5.60   0
  -3  -3   9   97.35    5.54   0
  -3  -3   9   82.17    2.86   0
  -3  -3   9   99.61    4.51   0
  -2  -3   9  547.35    8.36   0
  -2  -3   9  422.66    5.50   0
  -1  -3   9   18.97    3.30   0
   1   3  -9   14.30    2.41   0
  -1  -3   9   27.35    3.94   0
   0   3  -9    3.19    3.19   0
   0  -3   9    2.89    3.17   0
   1  -3   9   13.91    2.41   0
  -1   3  -9   15.52    3.17   0
  -2   3  -9    0.99    2.34   0
   2  -3   9    3.01    2.55   0
  -3   3  -9  343.02    4.82   0
   3  -3   9  336.12    5.53   0
  -4   3  -9  162.37    4.40   0
   4  -3   9  113.90    3.40   0
   5  -3   9   11.35    2.73   0
  -5   3  -9    8.96    3.66   0
  -6   3  -9   38.94    4.22   0
   6  -3   9   33.61    3.32   0
  -7   3  -9   -0.05    3.05   0
   7  -3   9    2.01    3.22   0
   8  -3   9   33.08    6.39   0
   8  -3   9   24.37    4.07   0
  -8   3  -9   33.42    4.74   0
   8   2  -9   10.93    5.33   0
  -8  -2   9   11.98    4.13   0
  -8  -2   9   11.91    5.13   0
   7   2  -9    1.27    4.30   0
  -7  -2   9    0.62    4.76   0
  -6  -2   9   74.72    4.52   0
  -6  -2   9   78.56    3.93   0
   6   2  -9   88.21    6.26   0
  -5  -2   9   37.83    3.84   0
  -5  -2   9   29.68    2.62   0
  -5  -2   9   36.77    4.26   0
   5   2  -9   35.58    4.29   0
  -4  -2   9   27.98    3.87   0
  -4  -2   9   27.36    4.29   0
   4   2  -9   26.76    4.17   0
  -4  -2   9   24.77    3.34   0
  -3  -2   9   47.91    2.54   0
  -3  -2   9   61.06    5.35   0
  -3  -2   9   61.09    4.19   0
  -2  -2   9  113.67    3.75   0
  -2  -2   9  128.65    4.03   0
  -2  -2   9  143.41    6.28   0
  -1  -2   9   60.11    3.72   0
   1   2  -9   60.15    3.55   0
   0  -2   9  192.77    4.04   0
   0   2  -9  208.27    4.13   0
   1  -2   9  737.59    7.69   0
  -1   2  -9  765.43    7.59   0
  -2   2  -9   27.37    3.56   0
   2  -2   9   31.23    3.72   0
  -3   2  -9   76.78    3.92   0
   3  -2   9   75.12    3.22   0
  -4   2  -9   84.74    3.31   0
   4  -2   9   90.49    3.42   0
   5  -2   9   21.72    2.92   0
  -5   2  -9   22.85    3.78   0
  -6   2  -9   -0.17    2.74   0
   6  -2   9    0.68    2.92   0
   7  -2   9    9.92    4.58   0
  -7   2  -9    4.32    4.18   0
   8  -2   9   11.37    4.59   0
   8  -2   9    6.55    5.30   0
  -8   2  -9   11.31    3.36   0
  -8  -1   9    5.81    3.62   0
   8   1  -9   13.03    7.09   0
  -7  -1   9   51.31    3.78   0
   7   1  -9   53.68    6.62   0
  -6  -1   9  602.03    8.59   0
   6   1  -9  571.07    6.52   0
  -6  -1   9  528.52    6.13   0
   6   1  -9  566.82    8.25   0
  -5  -1   9   66.73    4.03   0
  -5  -1   9   56.58    4.50   0
   5   1  -9   58.32    4.43   0
  -4  -1   9   57.80    5.35   0
  -4  -1   9   51.58    3.27   0
   4   1  -9   46.54    4.31   0
  -3  -1   9   84.32    4.40   0
  -3  -1   9   82.02    4.29   0
  -3  -1   9   68.91    3.28   0
  -2  -1   9    1.08    3.04   0
  -2  -1   9    3.65    3.87   0
  -2  -1   9   -0.01    5.32   0
  -1  -1   9   33.76    2.56   0
   0   1  -9   96.64    3.94   0
   0  -1   9  101.45    3.36   0
   1  -1   9   61.69    3.94   0
  -1   1  -9   62.48    3.82   0
  -2   1  -9 1624.42   11.05   0
   2  -1   9 1301.37    9.71   0
  -3   1  -9   50.52    2.87   0
   3  -1   9   49.76    3.80   0
  -4   1  -9  295.83    5.68   0
   4  -1   9  316.89    5.91   0
  -5   1  -9   26.19    3.85   0
   5  -1   9   24.82    4.07   0
   6  -1   9   37.42    3.17   0
  -6   1  -9   41.24    4.12   0
   7  -1   9   18.49    5.60   0
  -7   1  -9    9.86    3.13   0
   7  -1   9    7.86    4.79   0
   8  -1   9    8.47    4.35   0
  -8   1  -9    7.38    3.55   0
   8  -1   9   13.67    5.44   0
   8   0  -9  416.24   11.34   0
   8   0  -9  401.05    8.18   0
  -8   0   9  342.68    6.54   0
   7   0  -9   23.13    5.06   0
  -7   0   9   27.13    4.77   0
   7   0  -9   18.93    4.85   0
   6   0  -9  915.55    7.90   0
  -6   0   9  860.28    7.33   0
   6   0  -9  944.92   10.47   0
  -5   0   9   39.11    3.90   0
   5   0  -9   44.71    3.37   0
   5   0  -9   49.58    4.32   0
  -5   0   9   40.47    3.21   0
  -4   0   9  229.92    5.86   0
   4   0  -9  214.53    4.44   0
  -4   0   9  213.12    5.22   0
  -3   0   9  440.41    8.42   0
  -3   0   9  417.42    5.48   0
  -2   0   9 7474.70   30.26   0
  -2   0   9 6382.46   18.12   0
  -2   0   9 8102.82   22.75   0
  -1   0   9   58.63    3.39   0
  -1   0   9   46.86    2.64   0
   0   0  -9 1143.69    8.98   0
   0   0   9 1077.64    8.83   0
   1   0   9  307.42    5.29   0
  -1   0  -9  306.51    5.20   0
  -2   0  -9  419.70    6.11   0
   2   0   9  424.71    6.28   0
   3   0   9  343.93    6.18   0
  -3   0  -9  338.48    6.02   0
   4   0   9    8.54    2.94   0
  -4   0  -9   11.71    3.68   0
  -5   0  -9 1097.06    9.27   0
   5   0   9 1187.22   10.50   0
  -6   0  -9   72.66    3.59   0
   6   0   9   79.29    3.91   0
  -7   0  -9   28.62    4.49   0
   7   0   9   26.84    5.78   0
   7   0   9   24.79    3.76   0
  -8   0  -9  106.09    5.99   0
   8   0   9  147.02    7.40   0
   8   0   9  127.30    6.90   0
  -8   1   9    6.36    3.60   0
   8  -1  -9    8.75    5.41   0
   8  -1  -9    7.18    7.07   0
   7  -1  -9   35.89    6.76   0
   7  -1  -9   30.72    5.02   0
  -7   1   9   28.41    3.38   0
   6  -1  -9  505.05    6.27   0
  -6   1   9  498.54    6.71   0
   6  -1  -9  550.45    9.86   0
  -5   1   9    1.69    3.47   0
   5  -1  -9    4.54    2.90   0
  -5   1   9    1.44    2.79   0
   5  -1  -9    1.79    5.73   0
  -4   1   9   14.03    4.89   0
  -4   1   9   12.93    3.97   0
   4  -1  -9   10.93    2.83   0
  -3   1   9   99.09    5.88   0
   3  -1  -9   99.32    4.44   0
  -3   1   9   95.92    3.42   0
  -2   1   9  286.49    5.75   0
  -2   1   9  303.11    7.60   0
  -1   1   9    3.39    2.79   0
  -1   1   9    2.45    2.11   0
   0   1   9  217.27    5.09   0
   0   1   9  179.60    4.62   0
   1   1   9  704.14    8.41   0
  -1  -1  -9  720.93    8.11   0
  -2  -1  -9 1158.44   10.47   0
   2   1   9 1154.10   10.95   0
   3   1   9   33.67    3.00   0
  -3  -1  -9   36.07    2.94   0
   4   1   9  584.02    8.31   0
  -4  -1  -9  566.18    7.77   0
  -5  -1  -9    7.37    2.70   0
   5   1   9    8.65    4.06   0
  -6  -1  -9  163.74    5.46   0
   6   1   9  191.15    4.85   0
   6   1   9  196.08    6.12   0
  -7  -1  -9   16.59    4.54   0
   7   1   9   20.61    4.06   0
   7   1   9   19.81    5.14   0
   8   1   9  102.88    5.26   0
   8   1   9   93.70    6.78   0
  -8  -1  -9   65.99    4.87   0
  -8   2   9    9.42    5.21   0
   8  -2  -9    7.43    4.07   0
   8  -2  -9   18.37    7.91   0
   7  -2  -9    5.83    3.66   0
   7  -2  -9    6.70    6.79   0
  -7   2   9    7.22    4.73   0
  -6   2   9    4.37    4.13   0
   6  -2  -9    8.01    3.36   0
   6  -2  -9    2.26    6.30   0
   5  -2  -9   33.25    3.20   0
  -5   2   9   46.86    4.25   0
  -4   2   9   62.21    5.47   0
   4  -2  -9   63.10    3.31   0
  -4   2   9   54.37    3.21   0
  -3   2   9   18.81    6.43   0
   3  -2  -9   16.60    2.98   0
  -3   2   9   16.68    3.92   0
   2  -2  -9  206.71    5.28   0
  -2   2   9  182.94    4.25   0
  -2   2   9  192.25    8.02   0
  -1   2   9  280.56    5.28   0
   0   2   9  259.20    5.29   0
   0   2   9  314.48    5.89   0
   1   2   9  319.72    6.60   0
   1   2   9  263.98    5.78   0
   2   2   9   20.49    3.62   0
  -2  -2  -9   18.38    2.54   0
   3   2   9    1.33    3.61   0
  -3  -2  -9    1.91    3.32   0
   4   2   9    5.93    3.88   0
  -4  -2  -9    3.23    3.51   0
   5   2   9   21.74    4.87   0
  -5  -2  -9   19.50    3.87   0
   5   2   9   22.60    3.32   0
  -6  -2  -9   23.75    4.18   0
   6   2   9   20.51    3.75   0
   6   2   9   24.95    4.71   0
  -7  -2  -9   -0.82    4.39   0
   7   2   9    4.50    3.91   0
   7   2   9    1.30    5.05   0
   7  -3  -9    2.78    4.91   0
  -7   3   9    4.65    3.24   0
   6  -3  -9    6.16    4.33   0
  -6   3   9    7.07    4.18   0
   5  -3  -9    3.40    3.01   0
  -5   3   9    1.21    2.75   0
   4  -3  -9   23.37    2.91   0
  -4   3   9   21.80    2.74   0
  -3   3   9    0.06    5.81   0
   3  -3  -9    0.33    2.97   0
  -3   3   9   -0.12    2.68   0
   2  -3  -9  629.87    6.85   0
  -2   3   9  585.99    6.45   0
  -2   3   9  646.55   14.54   0
   1  -3  -9   17.58    3.04   0
  -1   3   9   13.23    3.93   0
   0   3   9   -1.13    3.89   0
   0   3   9   -1.07    3.11   0
   1   3   9  611.31    8.78   0
   1   3   9  528.01    7.27   0
   2   3   9  165.43    5.88   0
   2   3   9  204.91    7.16   0
   3   3   9    9.05    4.61   0
  -4  -3  -9   53.35    5.24   0
   4   3   9   63.49    4.79   0
   4   3   9   61.24    6.13   0
  -5  -3  -9   12.45    3.77   0
   5   3   9   14.32    3.39   0
   5   3   9   13.07    5.29   0
   6   3   9    3.70    5.12   0
   6   3   9    3.35    5.68   0
  -6  -3  -9    2.47    4.05   0
   7   3   9    1.95    4.04   0
   7   3   9    2.07    5.24   0
  -7  -3  -9   -0.01    5.23   0
  -7   4   9   21.11    3.30   0
   7  -4  -9   22.22    3.58   0
  -6   4   9   30.18    4.43   0
   6  -4  -9   29.67    3.49   0
  -5   4   9    0.66    2.91   0
   5  -4  -9    6.65    4.33   0
   4  -4  -9  237.18    5.40   0
  -4   4   9  252.16    4.44   0
   3  -4  -9   71.72    3.57   0
  -3   4   9   68.75    4.51   0
  -2   4   9   18.44    7.90   0
   2  -4  -9   19.38    3.95   0
  -2   4   9   16.60    8.54   0
  -2   4   9   13.59    2.64   0
   1  -4  -9  441.01    6.30   0
  -1   4   9  427.81    6.68   0
   0   4   9  105.35    4.89   0
   1   4   9  482.08    7.17   0
   1   4   9  567.04    8.98   0
   2   4   9   40.02    4.42   0
   2   4   9   51.68    3.49   0
   2   4   9   45.27    5.67   0
   3   4   9   20.81    7.42   0
   3   4   9   22.42    4.70   0
   3   4   9   21.74    7.44   0
   4   4   9  108.35    5.32   0
   5   4   9  200.94    6.00   0
   6   4   9    0.86    5.28   0
   7   4   9   45.16    4.65   0
  -7   5   9   35.36    3.68   0
   7  -5  -9   45.06    4.07   0
  -6   5   9   99.36    5.03   0
   6  -5  -9   99.31    4.13   0
  -5   5   9   40.52    4.23   0
   5  -5  -9   50.77    4.52   0
   4  -5  -9  147.35    3.98   0
  -4   5   9  159.50    4.69   0
   3  -5  -9  618.62    7.16   0
  -3   5   9  533.59    6.61   0
   2  -5  -9   50.17    3.37   0
  -2   5   9   47.85    3.18   0
  -1   5   9  479.10   10.45   0
   1  -5  -9  480.14    6.46   0
  -1   5   9  443.68    6.57   0
   0   5   9  104.94    4.66   0
   0  -5  -9  104.27    5.15   0
   0   5   9   87.70    3.89   0
   1   5   9   92.18    4.36   0
   1   5   9  116.90    4.62   0
   1   5   9  110.53    5.34   0
   2   5   9   39.67    4.53   0
   2   5   9   44.07    3.64   0
   2   5   9   40.95    5.44   0
   3   5   9 1866.51   11.01   0
   4   5   9    3.94    4.79   0
   5   5   9   77.83    4.35   0
   6   5   9   14.46    3.90   0
   7   5   9    7.12    4.41   0
  -7   6   9   47.65    4.91   0
   7  -6  -9   55.31    5.44   0
  -6   6   9   13.68    4.42   0
   6  -6  -9   17.07    3.30   0
  -5   6   9    5.60    3.23   0
   5  -6  -9    7.10    4.36   0
  -4   6   9  118.32    3.73   0
   4  -6  -9  116.14    4.05   0
  -3   6   9  128.52    3.78   0
   3  -6  -9  139.25    5.06   0
  -2   6   9  542.83    6.11   0
   2  -6  -9  620.96    7.26   0
  -1   6   9  829.71   13.57   0
   1  -6  -9  823.04    8.27   0
  -1   6   9  819.50    8.34   0
   0   6   9   97.08    5.86   0
   0  -6  -9   89.33    5.09   0
   0   6   9   82.56    3.80   0
   1   6   9   40.40    4.33   0
   1   6   9   42.01    3.88   0
   1   6   9   38.84    3.79   0
   2   6   9  202.96    5.98   0
   2   6   9  175.44    9.68   0
   2   6   9  170.74    9.27   0
   3   6   9  259.36    4.96   0
   4   6   9   97.05    5.66   0
   5   6   9    2.13    3.99   0
   6   6   9  392.71    6.43   0
   7   6   9   84.94    5.11   0
  -6   7   9   35.86    4.67   0
   6  -7  -9   46.59    4.99   0
  -5   7   9   38.03    3.33   0
   5  -7  -9   47.30    3.69   0
   4  -7  -9   17.40    4.86   0
  -4   7   9   14.38    3.05   0
  -3   7   9   79.60    3.33   0
   3  -7  -9   96.35    4.63   0
  -2   7   9   16.08    4.17   0
   2  -7  -9   21.35    4.43   0
  -1   7   9  556.49    6.70   0
  -1   7   9  632.15   12.51   0
   1  -7  -9  585.64    7.04   0
   0   7   9    3.54    3.71   0
   0   7   9    5.09    4.78   0
   0  -7  -9    3.60    4.26   0
   1   7   9    7.03    3.79   0
   1   7   9    8.61    3.67   0
   1   7   9    5.50    3.49   0
   2   7   9  397.06    7.47   0
   3   7   9   39.09    3.92   0
   4   7   9  240.33    6.35   0
   5   7   9   12.20    4.07   0
   6   7   9   49.65    6.51   0
  -6   8   9    3.95    3.50   0
   6  -8  -9    0.99    3.62   0
  -5   8   9    0.07    4.49   0
   5  -8  -9    2.11    3.37   0
  -4   8   9   -0.52    4.26   0
   4  -8  -9    3.88    3.13   0
  -3   8   9    4.08    2.85   0
   3  -8  -9    3.05    3.21   0
  -2   8   9   18.95    2.90   0
   2  -8  -9   20.77    3.31   0
  -1   8   9   27.44    5.97   0
  -1   8   9   24.51    3.09   0
   1  -8  -9   26.82    3.46   0
   0   8   9   48.75    5.76   0
   0   8   9   39.05    3.15   0
   0  -8  -9   47.39    3.67   0
   1   8   9  427.63    7.81   0
   1   8   9  357.02    7.73   0
   2   8   9    1.24    5.42   0
   3   8   9    0.45    5.21   0
   4   8   9   13.20    5.39   0
   5   8   9    0.42    4.39   0
   6   8   9   10.72    6.19   0
  -5   9   9  161.68    4.39   0
   5  -9  -9  199.14    5.02   0
  -4   9   9    3.33    3.10   0
   4  -9  -9    5.39    4.64   0
  -3   9   9   48.93    3.34   0
   3  -9  -9   59.16    4.95   0
  -2   9   9  550.91    7.10   0
   2  -9  -9  552.23    7.75   0
  -1   9   9  157.79    4.35   0
   1  -9  -9  171.75    5.79   0
  -1   9   9  201.37    8.38   0
   0   9   9    4.09    4.01   0
   0   9   9    3.97    4.18   0
   0  -9  -9    3.77    4.53   0
   1   9   9   92.18    6.28   0
   1   9   9   75.76    4.93   0
   2   9   9    9.50    4.00   0
   3   9   9    3.54    5.59   0
   4   9   9    7.51    4.01   0
   5   9   9   46.49    4.76   0
  -5  10   9    2.10    3.43   0
   5 -10  -9    7.83    3.85   0
  -4  10   9   69.31    5.12   0
   4 -10  -9   84.56    5.53   0
  -3  10   9    2.08    3.20   0
   3 -10  -9    4.60    4.79   0
  -2  10   9    2.38    2.85   0
   2 -10  -9    4.06    3.31   0
  -1  10   9   36.68    3.46   0
   1 -10  -9   40.78    3.75   0
   0  10   9    7.46    6.00   0
   0  10   9    8.31    2.91   0
   0 -10  -9    8.67    4.82   0
   1  10   9  137.54    6.63   0
   1  10   9  103.37    5.63   0
   2  10   9   38.56    5.92   0
   3  10   9   11.20    5.94   0
   4  10   9   49.85    4.78   0
   5  10   9   35.00    5.22   0
  -4  11   9    8.33    3.46   0
   4 -11  -9   17.34    5.35   0
  -3  11   9    4.26    4.69   0
   3 -11  -9    6.10    5.31   0
  -2  11   9   13.04    3.31   0
   2 -11  -9   15.66    4.79   0
   1 -11  -9    1.35    3.57   0
  -1  11   9   -0.55    4.23   0
   0 -11  -9   18.97    5.24   0
   0  11   9   14.06    3.34   0
   0  11   9   19.31    6.57   0
   1  11   9  124.97    7.22   0
   1  11   9   92.73    6.55   0
   2  11   9   32.26    6.53   0
   3  11   9   27.71    6.57   0
   4  11   9   89.39    7.33   0
  -3  12   9   73.47    5.11   0
   3 -12  -9   63.98    4.53   0
  -2  12   9    2.10    3.25   0
   2 -12  -9    1.11    5.08   0
  -1  12   9    1.40    3.30   0
   1 -12  -9    1.02    5.16   0
   0 -12  -9   23.95    5.64   0
   0  12   9   18.64    4.92   0
   0  12   9   22.35    7.59   0
   1  12   9   60.38    5.44   0
   1  12   9   71.01    5.47   0
   2  12   9    6.72    4.57   0
   3  12   9    4.58    6.93   0
  -1  13   9   16.03    5.07   0
   0 -13  -9   10.93    5.98   0
   0  13   9    5.88    4.85   0
   1  13   9    5.05    5.93   0
   1  13   9    7.40    7.41   0
  -2 -14  10   10.84    4.83   0
  -2 -14  10    6.63    5.05   0
   2  14 -10    5.84    2.96   0
  -1 -14  10    3.99    6.18   0
   1  14 -10   -0.80    3.04   0
  -1 -14  10    1.57    3.12   0
   0 -14  10    9.76    6.13   0
   0 -14  10    8.80    4.66   0
   0  14 -10    2.97    4.18   0
   1 -14  10   -1.55    6.33   0
   1 -14  10    6.00    4.65   0
  -1  14 -10    0.64    4.33   0
   2 -14  10   52.77    7.35   0
   2 -14  10   33.01    4.85   0
  -2  14 -10   24.00    3.40   0
  -4 -13  10   10.51    6.34   0
  -4 -13  10   14.31    5.79   0
  -4 -13  10    6.81    4.84   0
   3  13 -10   55.95    3.64   0
  -3 -13  10   61.06    4.86   0
  -3 -13  10   67.62    4.90   0
  -2 -13  10  141.11    6.84   0
  -2 -13  10  106.72    4.02   0
   2  13 -10  124.85    4.90   0
  -1 -13  10   70.59    4.90   0
   1  13 -10   63.43    3.59   0
  -1 -13  10   62.50    4.57   0
   0 -13  10    0.15    6.09   0
   0 -13  10    4.35    4.22   0
   0  13 -10    1.69    2.72   0
   1 -13  10  131.10    5.10   0
  -1  13 -10  119.86    4.85   0
   1 -13  10  150.51    5.32   0
   2 -13  10   -0.34    4.46   0
  -2  13 -10   -3.60    2.92   0
   2 -13  10   -0.47    4.21   0
   3 -13  10   25.30    3.60   0
  -3  13 -10   25.51    4.58   0
   3 -13  10   31.60    5.09   0
   4 -13  10    6.12    3.63   0
  -4  13 -10   12.63    4.61   0
   4 -13  10   11.58    7.45   0
  -4 -12  10   10.92    6.12   0
  -4 -12  10   11.88    5.34   0
  -4 -12  10   13.35    4.49   0
  -3 -12  10  128.33    4.98   0
   3  12 -10  104.87    3.92   0
  -3 -12  10  107.37    4.04   0
  -2 -12  10    0.24    4.18   0
  -2 -12  10    5.65    4.07   0
   2  12 -10    4.73    3.80   0
  -1 -12  10    7.84    4.42   0
   1  12 -10   11.96    3.82   0
  -1 -12  10   11.00    2.99   0
   0 -12  10   12.13    4.00   0
   0 -12  10   10.03    2.94   0
   0  12 -10    9.08    3.80   0
   1 -12  10  284.96    7.19   0
   1 -12  10  208.43    5.18   0
  -1  12 -10  205.20    4.11   0
   2 -12  10    4.22    3.24   0
  -2  12 -10    5.56    4.02   0
   2 -12  10    3.68    4.26   0
  -3  12 -10    8.81    3.06   0
   3 -12  10    5.02    4.34   0
   3 -12  10    3.56    4.47   0
  -4  12 -10   87.66    3.64   0
   4 -12  10   81.57    3.82   0
   4 -12  10  104.66    5.97   0
  -5 -11  10    1.46    3.29   0
  -5 -11  10   -0.17    5.96   0
  -5 -11  10    3.13    3.67   0
  -4 -11  10    5.59    3.08   0
  -4 -11  10    3.37    5.63   0
  -4 -11  10    3.71    3.46   0
  -3 -11  10    3.32    5.49   0
  -3 -11  10   -0.33    3.99   0
   3  11 -10   -2.16    3.64   0
  -2 -11  10    7.63    5.55   0
  -2 -11  10    7.96    3.95   0
   2  11 -10   10.33    3.64   0
   1  11 -10   37.65    3.83   0
  -1 -11  10   42.45    4.40   0
  -1 -11  10   28.69    3.03   0
   0 -11  10   80.46    4.64   0
   0 -11  10   82.05    4.29   0
   0  11 -10   78.93    3.26   0
   1 -11  10   56.69    4.52   0
  -1  11 -10   66.02    4.26   0
   1 -11  10   70.14    4.76   0
   2 -11  10    1.19    4.22   0
  -2  11 -10   -0.18    2.74   0
   2 -11  10    2.63    2.79   0
  -3  11 -10   86.08    3.44   0
   3 -11  10  118.85    5.24   0
   3 -11  10   92.97    3.84   0
   4 -11  10    7.19    4.20   0
  -4  11 -10    0.59    2.74   0
  -5  11 -10    6.70    4.16   0
   5 -11  10    3.40    3.21   0
  -6 -10  10   -0.44    4.55   0
  -6 -10  10    1.41    4.70   0
   6  10 -10    2.22    7.12   0
  -6 -10  10    1.88    3.63   0
  -5 -10  10    5.25    4.05   0
  -5 -10  10    4.70    3.00   0
   5  10 -10    8.19    4.64   0
  -5 -10  10    7.53    4.98   0
  -4 -10  10   80.39    3.67   0
  -4 -10  10  116.83    5.52   0
  -4 -10  10  100.23    4.63   0
  -3 -10  10   44.18    5.45   0
  -3 -10  10   29.81    2.94   0
   3  10 -10   25.99    2.81   0
  -2 -10  10  433.31    6.24   0
  -2 -10  10  382.79    5.85   0
   2  10 -10  383.10    5.07   0
   1  10 -10  240.28    4.02   0
  -1 -10  10  308.99    5.84   0
  -1 -10  10  246.37    4.35   0
   0 -10  10   40.45    3.01   0
   0 -10  10   53.37    5.84   0
   0  10 -10   37.94    2.76   0
  -1  10 -10   23.00    3.85   0
   1 -10  10   24.44    4.01   0
   1 -10  10   23.06    4.29   0
  -2  10 -10    7.52    3.64   0
   2 -10  10    9.72    3.96   0
   2 -10  10   10.70    4.07   0
  -3  10 -10  139.20    4.36   0
   3 -10  10  149.64    4.63   0
   4 -10  10   30.56    4.19   0
  -4  10 -10   28.18    3.98   0
  -5  10 -10   29.51    3.16   0
   5 -10  10   37.95    4.68   0
   6 -10  10    1.85    3.45   0
  -6  10 -10   -1.43    3.27   0
  -6  -9  10   30.68    6.36   0
  -6  -9  10   26.38    4.58   0
  -6  -9  10   25.50    5.37   0
   6   9 -10   28.22    5.12   0
  -5  -9  10   18.13    5.97   0
  -5  -9  10   15.42    3.10   0
  -5  -9  10   19.98    3.63   0
   5   9 -10   14.32    4.85   0
  -4  -9  10   80.48    4.38   0
  -4  -9  10  100.55    5.25   0
  -4  -9  10   92.52    4.48   0
  -3  -9  10    2.52    3.70   0
  -3  -9  10   -2.86    3.86   0
   3   9 -10    0.15    3.30   0
  -2  -9  10  517.66    5.62   0
   2   9 -10  551.95    6.05   0
  -2  -9  10  671.85    8.03   0
   1   9 -10   61.17    2.99   0
  -1  -9  10   74.59    5.47   0
  -1  -9  10   55.27    3.13   0
   0  -9  10  124.60    6.06   0
   0  -9  10  111.56    4.42   0
   0   9 -10  108.72    4.12   0
  -1   9 -10  370.78    5.33   0
   1  -9  10  354.16    4.72   0
   1  -9  10  481.82    7.76   0
  -2   9 -10   20.00    3.52   0
   2  -9  10   20.05    2.71   0
  -3   9 -10    8.94    2.58   0
   3  -9  10   10.69    2.78   0
   4  -9  10  121.14    4.55   0
  -4   9 -10  113.79    3.42   0
  -5   9 -10  116.89    4.75   0
   5  -9  10  104.18    3.86   0
   6  -9  10    3.64    3.37   0
  -6   9 -10   -0.40    4.40   0
  -6  -8  10   56.45    6.21   0
  -6  -8  10   59.06    5.13   0
  -6  -8  10   50.85    4.26   0
   6   8 -10   56.18    5.25   0
  -5  -8  10    1.66    3.86   0
  -5  -8  10   -0.76    3.11   0
  -5  -8  10    1.17    2.95   0
   5   8 -10   -4.34    6.34   0
  -4  -8  10   76.45    4.28   0
  -4  -8  10   76.40    4.92   0
  -4  -8  10   62.77    4.26   0
   4   8 -10   81.85    4.63   0
  -3  -8  10    3.97    2.62   0
  -3  -8  10    3.86    3.57   0
   3   8 -10    2.00    2.38   0
  -2  -8  10  282.66    5.38   0
   2   8 -10  233.07    4.52   0
  -2  -8  10  238.31    5.06   0
   1   8 -10   34.40    2.77   0
  -1  -8  10   36.69    3.02   0
  -1  -8  10   48.46    5.43   0
   0  -8  10    4.36    2.61   0
   0   8 -10    7.67    2.56   0
   0  -8  10    7.35    3.91   0
  -1   8 -10  154.68    4.27   0
   1  -8  10  157.09    3.61   0
  -2   8 -10  239.18    3.91   0
   2  -8  10  238.46    4.09   0
  -3   8 -10  859.65    6.61   0
   3  -8  10  900.25    6.90   0
   4  -8  10    7.75    2.88   0
  -4   8 -10   10.95    3.75   0
   5  -8  10   77.13    3.71   0
  -5   8 -10   78.51    3.40   0
   6  -8  10   18.97    4.76   0
  -6   8 -10   13.89    3.05   0
  -7  -7  10    1.63    3.25   0
  -7  -7  10    5.11    4.49   0
   7   7 -10   -0.77    5.06   0
  -7  -7  10    2.36    3.85   0
  -6  -7  10   95.87    6.36   0
  -6  -7  10   72.84    3.56   0
  -6  -7  10  109.19    5.41   0
   6   7 -10  112.51    6.97   0
  -5  -7  10    4.33    3.78   0
  -5  -7  10    6.03    3.98   0
   5   7 -10   11.13    4.49   0
  -5  -7  10    7.00    4.54   0
  -4  -7  10  195.61    5.06   0
  -4  -7  10  200.03    4.81   0
  -4  -7  10  164.61    3.96   0
   4   7 -10  213.41    5.62   0
  -3  -7  10  526.19    6.45   0
  -3  -7  10  425.92    5.09   0
  -2  -7  10   55.56    5.34   0
  -2  -7  10   40.86    2.85   0
   2   7 -10   42.74    2.85   0
  -1  -7  10  460.73    5.38   0
  -1  -7  10  618.52    8.03   0
   1   7 -10  476.89    5.33   0
   0   7 -10   35.84    3.56   0
   0  -7  10   42.17    3.62   0
   0  -7  10   39.50    5.61   0
  -1   7 -10  468.89    5.17   0
   1  -7  10  457.80    5.20   0
  -2   7 -10  202.55    4.37   0
   2  -7  10  197.55    4.52   0
  -3   7 -10    3.14    2.35   0
   3  -7  10   -0.01    2.48   0
  -4   7 -10  357.26    5.53   0
   4  -7  10  349.39    4.91   0
   5  -7  10   12.49    2.93   0
  -5   7 -10   17.43    2.88   0
   6  -7  10  138.00    4.36   0
  -6   7 -10  143.70    4.10   0
  -7   7 -10    1.61    4.55   0
   7  -7  10    1.39    4.78   0
  -7  -6  10   13.12    5.87   0
  -7  -6  10   12.67    4.21   0
  -7  -6  10   11.11    3.81   0
   7   6 -10   16.39    6.43   0
  -6  -6  10   13.74    3.96   0
  -6  -6  10   11.53    2.79   0
  -6  -6  10   19.73    4.69   0
   6   6 -10   22.08    4.37   0
  -5  -6  10    2.57    3.63   0
  -5  -6  10    0.55    4.46   0
   5   6 -10    5.01    6.09   0
  -5  -6  10    2.40    3.72   0
  -4  -6  10   25.87    2.65   0
  -4  -6  10   36.85    5.34   0
  -4  -6  10   29.77    4.35   0
   4   6 -10   28.97    5.85   0
  -3  -6  10   27.91    2.63   0
  -3  -6  10   37.86    5.44   0
  -2  -6  10    4.16    3.72   0
  -2  -6  10    1.26    3.49   0
   2   6 -10    3.15    3.32   0
  -1  -6  10   24.03    3.63   0
   1   6 -10   24.18    3.41   0
  -1  -6  10   33.97    5.24   0
   0  -6  10  119.21    4.23   0
   0   6 -10  113.12    3.22   0
  -1   6 -10  146.92    3.38   0
   1  -6  10  148.62    4.17   0
  -2   6 -10   57.70    2.88   0
   2  -6  10   55.74    2.91   0
  -3   6 -10   15.58    2.47   0
   3  -6  10   11.09    2.58   0
  -4   6 -10   38.48    3.75   0
   4  -6  10   38.90    2.92   0
   5  -6  10   21.10    4.36   0
  -5   6 -10   23.40    2.94   0
   6  -6  10   77.30    3.69   0
  -6   6 -10   66.19    3.42   0
  -7   6 -10    5.26    4.19   0
   7  -6  10    3.26    3.26   0
  -7  -5  10   16.85    4.33   0
  -7  -5  10   20.81    4.30   0
  -7  -5  10   12.69    3.79   0
   7   5 -10   25.82    6.84   0
   6   5 -10   38.54    4.66   0
  -6  -5  10   43.03    5.69   0
  -6  -5  10   41.61    3.62   0
  -6  -5  10   32.87    2.97   0
  -5  -5  10   82.04    4.25   0
  -5  -5  10   75.98    3.81   0
  -5  -5  10   73.30    3.13   0
   5   5 -10   84.30    4.49   0
  -4  -5  10   89.58    3.17   0
  -4  -5  10  108.30    3.98   0
   4   5 -10  134.39    6.64   0
  -4  -5  10  114.86    4.59   0
  -3  -5  10   90.95    3.94   0
  -3  -5  10  116.81    4.74   0
  -3  -5  10  109.44    4.41   0
  -2  -5  10   24.34    3.93   0
   2   5 -10    5.64    2.33   0
  -2  -5  10   21.14    2.51   0
  -1  -5  10   52.46    2.69   0
   1   5 -10   52.62    3.43   0
  -1  -5  10   67.31    5.39   0
   0   5 -10  261.31    4.00   0
   0  -5  10  262.72    4.71   0
  -1   5 -10   60.36    2.76   0
   1  -5  10   59.10    2.85   0
  -2   5 -10  287.94    4.36   0
   2  -5  10  287.99    4.46   0
  -3   5 -10  314.52    4.50   0
   3  -5  10  326.85    5.51   0
  -4   5 -10   61.15    3.09   0
   4  -5  10   26.78    2.96   0
   5  -5  10    0.76    2.92   0
  -5   5 -10    3.34    2.72   0
   6  -5  10    4.74    4.32   0
  -6   5 -10    3.76    2.70   0
  -7   5 -10    9.15    4.37   0
   7  -5  10    4.48    3.41   0
  -7  -4  10    4.82    4.31   0
  -7  -4  10    8.31    2.86   0
   7   4 -10    9.38    4.85   0
  -7  -4  10    4.34    3.51   0
  -6  -4  10   21.78    4.04   0
  -6  -4  10   22.75    3.80   0
  -6  -4  10   23.06    3.33   0
   6   4 -10   28.31    4.51   0
  -5  -4  10   70.59    5.59   0
  -5  -4  10   61.94    3.85   0
  -5  -4  10   69.07    3.33   0
   5   4 -10   73.34    4.59   0
  -4  -4  10  340.83    5.26   0
  -4  -4  10  395.30    5.65   0
  -4  -4  10  384.03    6.04   0
   4   4 -10  451.33    7.85   0
  -3  -4  10   51.04    3.49   0
  -3  -4  10   42.30    3.64   0
  -3  -4  10   45.09    3.86   0
  -2  -4  10  698.90    6.11   0
  -2  -4  10  903.41    9.10   0
   2   4 -10  707.18    6.08   0
   1   4 -10  842.78    6.59   0
  -1  -4  10 1080.80    9.61   0
  -1  -4  10  861.51    7.15   0
   0  -4  10  890.92    7.42   0
   0   4 -10  927.54    7.28   0
  -1   4 -10  224.21    4.68   0
   1  -4  10  228.26    4.22   0
  -2   4 -10  200.30    3.86   0
   2  -4  10  202.18    4.59   0
  -3   4 -10   62.05    3.81   0
   3  -4  10   61.56    3.83   0
  -4   4 -10   41.27    3.72   0
   4  -4  10   47.99    4.09   0
  -5   4 -10   24.09    3.69   0
   5  -4  10   27.94    3.98   0
   6  -4  10  156.75    4.25   0
  -6   4 -10  143.66    3.88   0
  -7   4 -10   95.08    4.02   0
   7  -4  10   91.64    4.33   0
  -7  -3  10    5.94    5.42   0
  -7  -3  10    8.53    3.95   0
  -7  -3  10    6.64    3.47   0
   7   3 -10    6.71    4.72   0
  -6  -3  10  206.42    6.65   0
  -6  -3  10  168.79    4.50   0
  -6  -3  10  200.55    5.46   0
   6   3 -10  201.04    5.87   0
  -5  -3  10   93.07    5.61   0
  -5  -3  10   64.94    3.62   0
  -5  -3  10   74.69    3.57   0
   5   3 -10   84.38    6.46   0
  -4  -3  10   98.01    3.04   0
  -4  -3  10  106.14    3.88   0
  -4  -3  10  121.59    5.60   0
   4   3 -10  124.99    4.86   0
  -3  -3  10  676.19    5.96   0
  -3  -3  10  808.02    8.26   0
  -3  -3  10  814.19    7.23   0
  -2  -3  10  677.36    6.10   0
  -2  -3  10  827.66    8.63   0
   1   3 -10  682.01    6.46   0
  -1  -3  10  684.95    6.26   0
   0  -3  10  213.24    4.12   0
   0   3 -10  214.87    4.00   0
   1  -3  10 1041.21    7.99   0
  -1   3 -10 1051.18    7.94   0
  -2   3 -10  470.17    5.53   0
   2  -3  10  285.28    4.63   0
  -3   3 -10   16.00    2.41   0
   3  -3  10   16.37    2.55   0
  -4   3 -10  746.77    6.96   0
   4  -3  10  757.54    6.89   0
  -5   3 -10  123.75    3.65   0
   5  -3  10   74.55    3.40   0
   6  -3  10    3.17    4.25   0
  -6   3 -10    6.76    2.83   0
   7  -3  10   20.17    3.38   0
  -7   3 -10   18.38    4.34   0
  -8  -2  10   29.87    4.39   0
  -8  -2  10   29.77    5.41   0
   8   2 -10   52.89    7.47   0
  -7  -2  10    2.87    2.71   0
  -7  -2  10    2.67    4.79   0
   7   2 -10    5.50    6.49   0
  -6  -2  10   -0.78    3.87   0
  -6  -2  10   -2.67    3.65   0
  -6  -2  10    2.80    4.46   0
   6   2 -10    4.28    6.16   0
  -5  -2  10   77.24    3.71   0
  -5  -2  10   95.68    5.82   0
  -5  -2  10   82.38    3.57   0
   5   2 -10   92.99    4.81   0
  -4  -2  10  149.48    3.45   0
  -4  -2  10  182.95    6.25   0
  -4  -2  10  178.68    5.29   0
  -3  -2  10   85.49    4.34   0
  -3  -2  10   85.67    3.57   0
  -3  -2  10   72.55    3.66   0
  -2  -2  10  202.19    4.42   0
  -2  -2  10  215.05    5.55   0
  -2  -2  10  173.73    3.95   0
  -1  -2  10  586.36    5.98   0
   1   2 -10  595.28    5.89   0
   0   2 -10  236.72    4.61   0
   0  -2  10  228.45    4.69   0
  -1   2 -10  299.08    4.69   0
   1  -2  10  300.06    5.36   0
  -2   2 -10  102.98    3.34   0
   2  -2  10   96.91    3.42   0
  -3   2 -10  214.75    4.15   0
   3  -2  10  211.69    4.26   0
  -4   2 -10  222.81    4.29   0
   4  -2  10  221.08    5.11   0
  -5   2 -10  126.66    4.63   0
   5  -2  10  125.85    4.94   0
   6  -2  10  111.02    4.96   0
  -6   2 -10   95.94    3.70   0
  -7   2 -10    7.65    4.36   0
   7  -2  10    7.63    4.73   0
   8  -2  10   10.16    5.21   0
   8   1 -10   16.68    5.47   0
  -8  -1  10   12.03    3.53   0
  -7  -1  10    5.60    3.44   0
   7   1 -10   10.49    6.48   0
  -6  -1  10   86.82    4.61   0
  -6  -1  10   83.83    3.84   0
   6   1 -10   85.37    5.12   0
  -5  -1  10    6.72    5.15   0
  -5  -1  10    3.37    2.86   0
   5   1 -10    2.02    3.97   0
  -4  -1  10   11.86    5.20   0
  -4  -1  10    7.61    2.85   0
  -3  -1  10    4.07    3.67   0
  -3  -1  10    4.20    2.83   0
  -3  -1  10    3.84    2.11   0
  -2  -1  10    3.78    2.54   0
  -2  -1  10    1.11    1.99   0
  -2  -1  10    4.27    3.62   0
  -1  -1  10    1.77    3.05   0
   0   1 -10   16.38    3.32   0
   0  -1  10   20.17    2.57   0
   1  -1  10   61.90    3.06   0
  -1   1 -10  110.79    3.45   0
   2  -1  10  300.07    5.62   0
  -2   1 -10  302.89    5.42   0
  -3   1 -10    0.36    3.17   0
   3  -1  10    1.93    3.32   0
  -4   1 -10   74.34    3.31   0
   4  -1  10   38.65    3.20   0
  -5   1 -10   34.83    2.98   0
   5  -1  10   37.67    4.22   0
  -6   1 -10   22.91    4.08   0
   6  -1  10   22.49    4.45   0
   7  -1  10   20.45    4.13   0
   7  -1  10   24.03    3.73   0
  -7   1 -10   23.61    4.52   0
   8  -1  10   29.17    6.59   0
   8  -1  10   18.92    5.57   0
   8   0 -10    7.31    7.47   0
  -8   0  10    3.36    3.69   0
   7   0 -10    1.17    3.34   0
  -7   0  10    1.42    4.44   0
   7   0 -10    3.72    6.64   0
  -6   0  10    0.68    3.59   0
   6   0 -10   -1.31    3.34   0
  -6   0  10    2.12    3.21   0
   6   0 -10    2.11    6.24   0
   5   0 -10    2.28    4.29   0
  -5   0  10   -0.68    5.00   0
  -5   0  10   -0.94    2.83   0
  -4   0  10    7.62    5.01   0
  -4   0  10    8.93    2.76   0
  -3   0  10    8.70    2.72   0
  -3   0  10   13.82    3.70   0
  -2   0  10    1.22    3.52   0
  -2   0  10    0.80    2.86   0
  -2   0  10   -0.46    2.09   0
  -1   0  10   16.90    3.19   0
  -1   0  10   19.03    2.90   0
   0   0  10   39.65    3.45   0
  -1   0 -10    8.74    3.25   0
   1   0  10   11.46    3.38   0
  -2   0 -10    2.12    2.24   0
   2   0  10   -0.02    3.25   0
   3   0  10   30.83    3.74   0
  -3   0 -10   28.65    3.81   0
   4   0  10   21.00    3.01   0
  -4   0 -10   38.48    3.06   0
   5   0  10   22.72    4.11   0
  -5   0 -10   20.55    3.80   0
  -6   0 -10   18.93    4.21   0
   6   0  10   22.63    4.37   0
  -7   0 -10    3.44    4.32   0
   7   0  10    7.29    5.78   0
   7   0  10   -1.13    4.94   0
   8  -1 -10   41.95    4.29   0
   7  -1 -10   66.65    5.69   0
   7  -1 -10   56.61    4.14   0
  -7   1  10   57.57    3.90   0
   6  -1 -10  108.19    4.18   0
  -6   1  10  106.68    3.90   0
  -5   1  10    4.69    3.43   0
   5  -1 -10    0.87    2.94   0
  -5   1  10    1.65    2.78   0
  -4   1  10   77.53    4.69   0
   4  -1 -10   77.86    3.43   0
  -4   1  10   82.83    4.29   0
  -3   1  10   66.99    5.69   0
   3  -1 -10   76.37    4.47   0
  -3   1  10   74.61    4.29   0
  -2   1  10  358.69    5.34   0
  -2   1  10  380.33    8.78   0
  -1   1  10   91.36    3.05   0
  -1   1  10  108.50    4.77   0
   0   1  10  794.65    8.79   0
   0   1  10  612.10    6.61   0
   1   1  10  319.95    5.70   0
  -1  -1 -10  308.09    5.38   0
   2   1  10  580.82    7.24   0
  -2  -1 -10  592.43    7.17   0
  -3  -1 -10   57.48    3.79   0
   3   1  10   57.98    4.11   0
   4   1  10   19.31    4.02   0
  -4  -1 -10   20.95    3.67   0
   5   1  10  180.99    5.80   0
  -5  -1 -10  177.74    4.73   0
  -6  -1 -10   98.57    5.02   0
   6   1  10  111.85    5.59   0
   6   1  10   97.12    4.37   0
  -7  -1 -10  190.50    6.19   0
   7   1  10  268.58    6.93   0
   7   1  10  189.93    7.11   0
  -7   2  10    3.63    3.17   0
   7  -2 -10    1.22    3.49   0
   6  -2 -10  330.57    6.25   0
  -6   2  10  258.10    4.85   0
   5  -2 -10    9.27    4.28   0
  -5   2  10    6.58    4.19   0
  -4   2  10  301.62    8.50   0
   4  -2 -10  269.73    4.75   0
  -4   2  10  276.98    4.59   0
  -3   2  10  239.09    8.25   0
   3  -2 -10  221.50    4.56   0
  -3   2  10  214.84    4.41   0
   2  -2 -10  556.37    6.99   0
  -2   2  10  501.55    6.01   0
  -2   2  10  554.34   11.10   0
  -1   2  10 2099.03   12.45   0
  -1   2  10 1651.26    9.68   0
   0   2  10  167.68    4.01   0
   0   2  10  217.91    5.75   0
   1   2  10 1609.04   12.94   0
   1   2  10 1262.92   10.60   0
   2   2  10  346.27    6.71   0
  -2  -2 -10  334.88    6.23   0
  -3  -2 -10  186.26    5.51   0
   3   2  10  194.98    5.80   0
   4   2  10 1094.58   11.81   0
  -4  -2 -10  976.46   11.02   0
  -5  -2 -10   39.40    4.21   0
   5   2  10   39.89    4.51   0
   6   2  10  419.11    6.94   0
  -6  -2 -10  309.26    7.38   0
   6   2  10  378.77    8.07   0
   7   2  10  190.05    6.76   0
  -7  -2 -10  178.50    6.27   0
   7   2  10  175.94    7.42   0
   7  -3 -10   12.14    3.57   0
  -7   3  10   12.08    4.71   0
   6  -3 -10    5.12    3.32   0
  -6   3  10    2.39    4.30   0
   5  -3 -10   32.02    3.19   0
  -5   3  10   36.60    3.10   0
   4  -3 -10  131.36    3.90   0
  -4   3  10  126.70    3.69   0
  -3   3  10  170.49    9.17   0
   3  -3 -10  168.60    4.17   0
  -3   3  10  156.17    4.04   0
   2  -3 -10  391.02    5.65   0
  -2   3  10  362.19    5.33   0
  -2   3  10  416.58   11.24   0
  -1   3  10    4.43    3.85   0
   0   3  10  416.67    6.39   0
   0   3  10  346.26    5.26   0
   1   3  10  131.03    3.97   0
   1   3  10  158.77    5.56   0
   2   3  10 1325.27   14.05   0
   2   3  10 1122.38   11.88   0
   3   3  10   34.88    4.90   0
   4   3  10    1.77    4.13   0
   4   3  10    1.83    3.27   0
  -4  -3 -10    0.41    4.35   0
   5   3  10    2.32    3.27   0
  -5  -3 -10    3.24    3.51   0
   5   3  10    3.29    5.00   0
  -6  -3 -10   21.03    4.38   0
   6   3  10   24.84    3.78   0
   6   3  10   23.65    5.02   0
   7   3  10   24.59    4.38   0
  -7  -3 -10   11.79    5.57   0
   7   3  10   12.60    6.50   0
  -7   4  10    1.81    3.26   0
   7  -4 -10    3.58    4.97   0
   6  -4 -10   26.99    3.64   0
  -6   4  10   23.49    3.34   0
  -5   4  10   15.08    2.85   0
   5  -4 -10   16.26    3.24   0
   4  -4 -10   15.83    4.23   0
  -4   4  10    8.75    2.89   0
   3  -4 -10   62.77    3.57   0
  -3   4  10   59.30    4.39   0
   2  -4 -10   62.57    3.39   0
  -2   4  10   55.16    3.27   0
  -2   4  10   62.81    9.02   0
   1  -4 -10  157.78    4.30   0
  -1   4  10  152.13    4.81   0
   0   4  10  109.45    4.15   0
   0   4  10  134.45    4.29   0
   1   4  10  292.57    6.06   0
   1   4  10  349.80    7.25   0
   2   4  10    5.25    3.51   0
   2   4  10    5.85    4.17   0
   3   4  10    3.11    4.71   0
   3   4  10    4.28    3.46   0
   3   4  10    2.71    6.02   0
   4   4  10   -0.10    3.27   0
   5   4  10   95.28    4.46   0
   6   4  10    3.65    3.90   0
   7   4  10   13.30    4.19   0
  -7   5  10   10.69    3.56   0
   7  -5 -10   15.78    5.29   0
  -6   5  10    1.21    3.10   0
   6  -5 -10    1.34    3.24   0
   5  -5 -10   57.84    3.74   0
  -5   5  10   44.36    4.39   0
   4  -5 -10   56.36    3.59   0
  -4   5  10   54.97    4.48   0
   3  -5 -10    5.35    2.97   0
  -3   5  10    9.13    4.02   0
   2  -5 -10  114.20    4.80   0
  -2   5  10  117.82    3.71   0
  -1   5  10    2.84    5.69   0
   1  -5 -10    1.91    3.95   0
  -1   5  10    2.72    4.06   0
   0   5  10  178.86    5.38   0
   0   5  10  174.47    5.48   0
   1   5  10  106.35    5.57   0
   1   5  10   94.15    5.07   0
   1   5  10   73.98    4.30   0
   2   5  10   39.14    4.99   0
   2   5  10   52.48    3.63   0
   2   5  10   43.98    5.67   0
   3   5  10   48.03    3.88   0
   4   5  10  154.99    4.57   0
   5   5  10   55.31    5.56   0
   6   5  10    9.96    4.05   0
   7   5  10   16.55    4.60   0
  -6   6  10   21.31    3.45   0
   6  -6 -10   26.23    3.66   0
  -5   6  10    0.52    3.09   0
   5  -6 -10   -1.21    3.29   0
   4  -6 -10   73.13    3.78   0
  -4   6  10   69.80    3.51   0
   3  -6 -10   92.00    4.66   0
  -3   6  10   68.73    3.29   0
   2  -6 -10   20.76    2.97   0
  -2   6  10   15.38    3.96   0
  -1   6  10  210.06    8.02   0
   1  -6 -10  201.38    4.79   0
  -1   6  10  192.35    4.66   0
   0   6  10  167.34    6.44   0
   0   6  10  157.51    5.27   0
   1   6  10  149.02    5.14   0
   1   6  10  190.94    6.30   0
   1   6  10  172.50    6.02   0
   2   6  10   -0.34    4.85   0
   2   6  10    1.61    4.47   0
   2   6  10    2.18    4.68   0
   3   6  10  119.09    4.32   0
   4   6  10  368.24    6.99   0
   5   6  10    1.66    3.73   0
   6   6  10    0.87    5.87   0
  -6   7  10   16.46    3.50   0
   6  -7 -10   17.92    3.88   0
  -5   7  10   72.65    3.78   0
   5  -7 -10   95.43    5.37   0
  -4   7  10   37.95    3.23   0
   4  -7 -10   44.50    4.74   0
  -3   7  10   82.34    3.49   0
   3  -7 -10   85.36    3.60   0
  -2   7  10    6.15    4.10   0
   2  -7 -10    9.55    3.04   0
  -1   7  10  533.02    7.18   0
   1  -7 -10  573.09    7.58   0
  -1   7  10  567.42   11.84   0
   0   7  10    3.95    2.71   0
   0   7  10    7.07    3.51   0
   0  -7 -10    6.33    4.21   0
   1   7  10    5.52    4.13   0
   1   7  10    5.25    5.20   0
   1   7  10    6.65    3.69   0
   2   7  10  354.48    7.13   0
   2   7  10  309.74   12.37   0
   2   7  10  292.83   11.67   0
   3   7  10   94.27    4.42   0
   4   7  10   10.36    5.44   0
   5   7  10    4.44    5.95   0
   6   7  10    4.99    4.40   0
  -6   8  10    4.66    3.42   0
   6  -8 -10   -0.36    3.82   0
  -5   8  10   63.35    4.67   0
   5  -8 -10   59.97    3.91   0
  -4   8  10   69.75    4.70   0
   4  -8 -10   73.04    3.99   0
  -3   8  10   96.97    3.67   0
   3  -8 -10  110.14    4.04   0
   2  -8 -10   11.17    4.46   0
  -2   8  10    8.94    3.00   0
  -1   8  10   73.36    6.68   0
   1  -8 -10   70.18    4.99   0
  -1   8  10   56.38    4.54   0
   0   8  10   38.09    5.83   0
   0   8  10   32.76    3.39   0
   0  -8 -10   41.92    5.18   0
   1   8  10  339.22    6.66   0
   1   8  10  285.99    6.97   0
   1   8  10  254.13    6.46   0
   2   8  10   69.22    4.21   0
   3   8  10   11.57    5.35   0
   4   8  10  164.41    6.36   0
   5   8  10  132.02    5.22   0
   6   8  10    6.31    4.44   0
  -5   9  10   16.35    3.63   0
   5  -9 -10   12.73    3.75   0
  -4   9  10    6.09    3.24   0
   4  -9 -10    6.68    4.95   0
  -3   9  10    3.08    2.99   0
   3  -9 -10    3.57    3.31   0
  -2   9  10  149.09    5.10   0
   2  -9 -10  150.41    4.55   0
  -1   9  10   22.21    3.20   0
   1  -9 -10   21.98    3.50   0
  -1   9  10   25.83    7.87   0
   0   9  10   47.10    3.44   0
   0  -9 -10   56.24    5.11   0
   0   9  10   64.39    6.38   0
   1   9  10   88.38    6.17   0
   1   9  10   71.02    5.00   0
   1   9  10   67.00    4.69   0
   2   9  10   -0.16    3.91   0
   3   9  10   77.40    5.80   0
   4   9  10   -5.09    5.98   0
   5   9  10   -3.66    6.40   0
  -4  10  10   -0.31    3.33   0
   4 -10 -10    2.28    5.27   0
  -3  10  10   55.35    3.80   0
   3 -10 -10   71.40    5.61   0
  -2  10  10   13.34    3.42   0
   2 -10 -10   22.25    4.94   0
  -1  10  10   -0.23    4.27   0
   1 -10 -10    0.96    3.10   0
  -1  10  10   -0.59    6.49   0
   0  10  10   55.37    6.73   0
   0  10  10   57.92    4.86   0
   0 -10 -10   57.37    4.54   0
   1  10  10   53.43    6.27   0
   1  10  10   38.01    4.51   0
   1  10  10   41.83    4.81   0
   2  10  10    3.38    6.14   0
   3  10  10   15.60    4.57   0
   4  10  10    6.86    4.58   0
  -3  11  10   70.32    3.90   0
   3 -11 -10  104.38    5.68   0
  -2  11  10    9.61    3.25   0
   2 -11 -10   14.26    5.08   0
  -1  11  10   23.78    4.56   0
   1 -11 -10   23.28    3.82   0
   0  11  10    0.79    6.52   0
   0 -11 -10   -0.38    3.70   0
   0  11  10    0.27    4.43   0
   1  11  10    0.01    6.46   0
   1  11  10    0.51    4.93   0
   1  11  10    1.60    4.39   0
   2  11  10   39.92    4.84   0
   3  11  10   51.18    5.00   0
  -2  12  10    1.13    3.29   0
   2 -12 -10   -0.49    3.85   0
  -1  12  10    3.66    3.15   0
   1 -12 -10    7.53    3.71   0
   0  12  10   72.24    8.05   0
   0 -12 -10   64.80    6.29   0
   0  12  10   45.16    5.33   0
   1  12  10   28.45    5.19   0
   1  12  10   21.24    4.75   0
   1  12  10   32.62    5.11   0
   2  12  10    2.49    6.73   0
   2  14 -11   11.61    4.46   0
  -2 -14  11   16.60    4.78   0
  -2 -14  11   25.67    4.89   0
   1  14 -11    4.40    3.06   0
  -1 -14  11    9.22    6.52   0
  -1 -14  11    4.03    3.27   0
   0 -14  11   17.33    4.76   0
   0 -14  11   30.05    6.67   0
   0  14 -11   19.15    4.52   0
   1 -14  11    5.33    6.63   0
   1 -14  11   -0.47    4.64   0
  -1  14 -11    1.20    4.43   0
   2 -14  11   11.74    6.87   0
   2 -14  11    0.17    3.21   0
  -2  14 -11    2.65    3.20   0
  -3 -13  11    4.46    4.52   0
   3  13 -11    2.46    4.35   0
  -3 -13  11    0.76    3.38   0
  -2 -13  11   49.24    6.39   0
  -2 -13  11   36.99    4.69   0
   2  13 -11   26.50    3.24   0
  -1 -13  11   -3.06    4.40   0
   1  13 -11    0.79    2.71   0
  -1 -13  11   -0.82    2.97   0
   0 -13  11   15.65    6.10   0
   0 -13  11    8.40    3.04   0
   0  13 -11    9.23    3.02   0
   1 -13  11  110.84    5.59   0
   1 -13  11   94.82    4.09   0
  -1  13 -11   99.20    3.83   0
   2 -13  11    4.93    4.57   0
  -2  13 -11    4.99    4.10   0
   2 -13  11    5.13    4.50   0
   3 -13  11   -2.19    3.23   0
  -3  13 -11   -0.49    3.03   0
   3 -13  11    3.56    4.63   0
  -4 -12  11   18.65    6.20   0
  -4 -12  11   17.44    5.50   0
  -4 -12  11   10.77    4.58   0
  -3 -12  11   59.15    4.44   0
   3  12 -11   52.06    4.55   0
  -3 -12  11   51.58    3.56   0
  -2 -12  11   11.00    4.19   0
  -2 -12  11    3.05    4.20   0
   2  12 -11    6.37    2.68   0
   1  12 -11  137.22    4.51   0
  -1 -12  11  146.19    5.52   0
  -1 -12  11  132.70    4.83   0
   0 -12  11    5.08    4.37   0
   0 -12  11   -1.42    2.79   0
   0  12 -11    3.18    3.71   0
   1 -12  11   46.55    6.06   0
   1 -12  11   32.12    3.27   0
  -1  12 -11   37.36    4.15   0
   2 -12  11   39.61    4.63   0
   2 -12  11   24.39    3.16   0
  -2  12 -11   25.68    3.13   0
   3 -12  11   50.45    3.61   0
  -3  12 -11   52.39    3.30   0
   3 -12  11   71.54    5.41   0
   4 -12  11    7.89    3.40   0
  -4  12 -11    7.37    3.03   0
  -5 -11  11   61.64    3.83   0
  -5 -11  11   90.61    6.64   0
  -5 -11  11   83.19    5.98   0
  -4 -11  11   35.11    3.29   0
  -4 -11  11   46.27    5.90   0
  -4 -11  11   43.34    4.20   0
  -3 -11  11  158.02    6.44   0
   3  11 -11  130.81    4.49   0
  -3 -11  11  134.60    4.79   0
  -2 -11  11    9.34    3.99   0
  -2 -11  11    6.14    3.93   0
   2  11 -11    7.06    3.81   0
  -1 -11  11  128.19    4.82   0
   1  11 -11  116.44    4.23   0
  -1 -11  11  117.52    3.75   0
   0 -11  11   65.82    4.63   0
   0 -11  11   56.24    4.32   0
   0  11 -11   55.75    3.92   0
   1 -11  11   26.81    2.98   0
  -1  11 -11   24.43    2.89   0
   1 -11  11   33.11    4.31   0
   2 -11  11    0.18    2.89   0
  -2  11 -11    4.19    3.75   0
   2 -11  11    3.04    6.03   0
  -3  11 -11    4.99    2.82   0
   3 -11  11    3.88    2.90   0
  -4  11 -11   55.65    4.26   0
   4 -11  11   61.87    4.72   0
  -5  11 -11   74.88    3.80   0
   5 -11  11   72.56    4.03   0
  -5 -10  11    0.70    4.35   0
  -5 -10  11   -0.67    4.29   0
  -5 -10  11    1.74    3.48   0
  -4 -10  11  210.44    5.39   0
  -4 -10  11  218.96    5.30   0
  -4 -10  11  258.59    6.46   0
  -3 -10  11    0.67    2.72   0
  -3 -10  11    5.06    3.77   0
   3  10 -11    1.91    2.54   0
   2  10 -11   74.01    3.20   0
  -2 -10  11   97.20    4.50   0
  -2 -10  11   83.94    4.27   0
  -1 -10  11  101.32    4.53   0
   1  10 -11   80.88    3.26   0
  -1 -10  11   82.07    3.40   0
   0 -10  11  100.40    3.52   0
   0  10 -11   96.54    4.18   0
   0 -10  11  119.11    4.62   0
   1 -10  11    2.88    2.78   0
  -1  10 -11    0.10    2.67   0
   1 -10  11    6.65    5.75   0
  -2  10 -11   21.15    2.75   0
   2 -10  11   28.05    3.96   0
  -3  10 -11  251.42    4.04   0
   3 -10  11  271.71    5.41   0
  -4  10 -11   46.91    3.04   0
   4 -10  11   56.07    4.48   0
  -5  10 -11    3.03    4.28   0
   5 -10  11    4.70    4.54   0
  -6  -9  11    1.27    4.59   0
  -6  -9  11   -0.24    3.08   0
  -6  -9  11    0.34    3.54   0
   6   9 -11    6.59    7.06   0
  -5  -9  11   15.27    5.73   0
  -5  -9  11   19.01    3.69   0
  -5  -9  11   20.94    4.24   0
  -4  -9  11    2.02    3.90   0
  -4  -9  11    6.44    2.70   0
  -4  -9  11   10.18    4.88   0
  -3  -9  11   65.63    4.20   0
  -3  -9  11   60.61    3.18   0
   3   9 -11   62.04    3.01   0
  -2  -9  11   30.64    3.99   0
  -2  -9  11   30.52    3.85   0
   2   9 -11   31.01    3.69   0
  -1  -9  11    9.70    5.53   0
   1   9 -11    7.66    3.41   0
  -1  -9  11    6.47    3.62   0
   0  -9  11  275.34    4.97   0
   0   9 -11  244.40    4.06   0
   0  -9  11  323.84    7.08   0
  -1   9 -11  175.86    3.66   0
   1  -9  11  172.85    3.84   0
   1  -9  11  208.31    5.39   0
  -2   9 -11   29.74    2.74   0
   2  -9  11   32.48    3.90   0
  -3   9 -11   11.29    2.68   0
   3  -9  11   16.98    2.74   0
  -4   9 -11   -0.07    2.52   0
   4  -9  11    3.46    4.04   0
  -5   9 -11    5.83    3.03   0
   5  -9  11   -0.40    2.98   0
  -6   9 -11   -0.11    3.31   0
   6  -9  11    2.59    3.49   0
  -6  -8  11   70.90    6.25   0
   6   8 -11   82.28    5.31   0
  -6  -8  11   72.99    4.53   0
  -6  -8  11   75.62    4.94   0
  -5  -8  11   23.92    4.21   0
  -5  -8  11   23.61    4.81   0
  -5  -8  11   15.78    2.93   0
   5   8 -11   20.44    4.75   0
  -4  -8  11   10.78    3.74   0
  -4  -8  11    9.44    4.70   0
[truncated: 214,254 more chars]
