# Supplementary material for: Crystal structure and Hirshfeld surface analysis and of 2-ammoniumylmeth­yl-1H-benzimidazol-3-ium chloride monohydrate
Source: Acta Crystallogr E Crystallogr Commun. 2018 Sep 28;74(Pt 10):1517–20. doi: 10.1107/S205698901801335X (PMC6176449; doi:10.1107/S205698901801335X)
Supplement: Supplementary file 2 [file e-74-01517-Isup2.hkl]

data_I                                                                          
_shelx_title ' shelxt_a.res in P-1'                                             
_shelx_refln_list_code          4                                               
_shelx_F_calc_maximum      210.05                                               
_exptl_crystal_F_000       744.00                                               
_reflns_d_resolution_high  0.8107                                               
                                                                                
loop_                                                                           
 _space_group_symop_operation_xyz                                               
 'x, y, z'                                                                      
 '-x, -y, -z'                                                                   
                                                                                
_cell_length_a     6.9340                                                       
_cell_length_b    12.1198                                                       
_cell_length_c    19.2128                                                       
_cell_angle_alpha  99.859                                                       
_cell_angle_beta   90.647                                                       
_cell_angle_gamma  90.247                                                       
                                                                                
_shelx_F_squared_multiplier     1.000                                           
                                                                                
loop_                                                                           
 _refln_index_h                                                                 
 _refln_index_k                                                                 
 _refln_index_l                                                                 
 _refln_F_squared_calc                                                          
 _refln_F_squared_meas                                                          
 _refln_F_squared_sigma                                                         
 _refln_observed_status                                                         
   1   0   0        606.04        663.54        16.83 o                         
   2   0   0      22451.12      24046.08       910.49 o                         
   3   0   0        277.68        241.69         8.65 o                         
   4   0   0          0.62          9.05         4.70 o                         
   5   0   0        473.48        508.59        22.22 o                         
   6   0   0        170.19        160.13         5.97 o                         
   7   0   0        798.93        835.47        54.71 o                         
   8   0   0        238.95        212.04        10.85 o                         
  -8   1   0         16.65         14.30         4.80 o                         
  -7   1   0          9.33         12.28         5.25 o                         
  -6   1   0        559.30        605.79        17.54 o                         
  -5   1   0         18.67         18.84         4.56 o                         
  -4   1   0       5511.72       5553.19       246.56 o                         
  -3   1   0       1158.17       1138.38        32.93 o                         
  -2   1   0       1931.26       1833.04        85.90 o                         
  -1   1   0       1788.44       1562.99        19.74 o                         
   0   1   0          7.90         12.16         7.38 o                         
   1   1   0       2341.68       2387.93        20.73 o                         
   2   1   0        522.25        487.14        10.70 o                         
   3   1   0       3179.73       3130.00       152.05 o                         
   4   1   0       3437.22       3370.24       148.71 o                         
   5   1   0        105.24        111.81         5.46 o                         
   6   1   0       1374.71       1394.90        39.95 o                         
   7   1   0         26.32         24.98         5.00 o                         
   8   1   0          0.61          2.99         4.58 o                         
  -8   2   0          6.38         12.84         5.44 o                         
  -7   2   0         82.79         96.49         5.34 o                         
  -6   2   0        152.40        169.80         8.33 o                         
  -5   2   0         14.34         14.07         4.22 o                         
  -4   2   0          0.02          5.66         4.68 o                         
  -3   2   0        815.43        737.38        16.89 o                         
  -2   2   0        780.06        830.76        33.45 o                         
  -1   2   0          0.09          4.01         5.60 o                         
   0   2   0        883.91        985.02        47.39 o                         
   1   2   0        761.39        843.53        52.84 o                         
   2   2   0        452.98        513.89        11.26 o                         
   3   2   0        279.70        297.06        11.38 o                         
   4   2   0        814.51        837.90        31.19 o                         
   5   2   0         67.36         71.56         4.54 o                         
   6   2   0         63.79         61.17         6.15 o                         
   7   2   0        148.62        151.71         5.83 o                         
   8   2   0          0.75          2.60         6.23 o                         
  -8   3   0         77.60         71.61         6.51 o                         
  -7   3   0         22.42         23.67         5.67 o                         
  -6   3   0         23.98         25.89         4.94 o                         
  -5   3   0         29.50         30.95         5.65 o                         
  -4   3   0        484.27        483.95         7.56 o                         
  -3   3   0         93.35         87.43         5.08 o                         
  -2   3   0       1067.62       1021.78        28.81 o                         
  -1   3   0         65.90         74.15         5.71 o                         
   0   3   0       1109.96       1188.70        50.46 o                         
   1   3   0        178.14        191.77         8.98 o                         
   2   3   0       2006.22       2135.33        67.92 o                         
   3   3   0        495.37        521.94        18.45 o                         
   4   3   0         90.44         86.99         5.99 o                         
   5   3   0          2.85          5.94         4.81 o                         
   6   3   0        239.44        247.42        10.88 o                         
   7   3   0         49.27         49.25         6.43 o                         
   8   3   0         51.43         40.93         6.06 o                         
  -8   4   0         19.95         24.68         5.23 o                         
  -7   4   0          6.79          7.46         5.20 o                         
  -6   4   0         16.64         18.32         4.64 o                         
  -5   4   0        735.67        763.39        23.17 o                         
  -4   4   0        132.15        128.98         5.93 o                         
  -3   4   0        363.00        378.02         7.71 o                         
  -2   4   0       4176.53       4062.92        65.94 o                         
  -1   4   0       3313.86       3573.65       227.02 o                         
   0   4   0        546.41        552.12        21.75 o                         
   1   4   0        640.91        661.92        41.47 o                         
   2   4   0       2489.11       2663.73       101.09 o                         
   3   4   0       1429.08       1432.51        48.97 o                         
   4   4   0         51.65         53.74         4.54 o                         
   5   4   0        104.70        111.90        10.25 o                         
   6   4   0         72.77         75.57         7.05 o                         
   7   4   0        256.11        252.68        12.37 o                         
   8   4   0         10.43          9.87         6.63 o                         
  -8   5   0          3.49          2.72         5.39 o                         
  -7   5   0        579.45        582.55        33.96 o                         
  -6   5   0        126.41        129.05         6.97 o                         
  -5   5   0       1382.75       1411.74        10.64 o                         
  -4   5   0        234.27        226.78         6.65 o                         
  -3   5   0       1304.14       1153.17       153.16 o                         
  -2   5   0       4211.01       3894.58        48.91 o                         
  -1   5   0        160.68        156.08         8.77 o                         
   0   5   0       2098.56       1928.17        88.57 o                         
   1   5   0        530.24        494.31        32.21 o                         
   2   5   0         58.27         75.14         4.54 o                         
   3   5   0        440.33        438.31        14.00 o                         
   4   5   0        102.99        103.07         6.38 o                         
   5   5   0       4224.31       4114.82       129.52 o                         
   6   5   0          0.30          4.23         5.59 o                         
   7   5   0        253.92        227.36        17.77 o                         
   8   5   0         21.12         13.19         5.60 o                         
  -7   6   0          0.08          2.00         4.78 o                         
  -6   6   0         20.01         17.43         4.82 o                         
  -5   6   0         31.98         48.85         5.23 o                         
  -4   6   0          0.08         -2.22         6.39 o                         
  -3   6   0       3636.33       3731.50        65.96 o                         
  -2   6   0       3269.98       3136.62       145.03 o                         
  -1   6   0         30.37         49.75         4.38 o                         
   0   6   0       2991.95       2960.01       101.73 o                         
   1   6   0       7634.00       8068.20       347.09 o                         
   2   6   0          1.73          4.58         3.91 o                         
   3   6   0        494.23        573.15        20.00 o                         
   4   6   0         35.42         40.09         4.78 o                         
   5   6   0        406.09        391.67        25.02 o                         
   6   6   0          0.06          0.53         5.25 o                         
   7   6   0         18.16         15.30         5.75 o                         
  -7   7   0          9.54          8.18         4.86 o                         
  -6   7   0        284.75        301.25        12.40 o                         
  -5   7   0          8.68          7.17         4.56 o                         
  -4   7   0        172.57        176.66         5.16 o                         
  -3   7   0        515.94        500.94         7.09 o                         
  -2   7   0        126.31        122.46         6.95 o                         
  -1   7   0        223.36        215.18         5.69 o                         
   0   7   0          0.45          2.45         3.92 o                         
   1   7   0       1792.45       1756.76        75.85 o                         
   2   7   0          2.01          1.89         4.21 o                         
   3   7   0        304.97        307.48        11.68 o                         
   4   7   0       1089.08       1089.90        34.13 o                         
   5   7   0         35.96         41.14         5.63 o                         
   6   7   0        209.40        193.38         9.43 o                         
   7   7   0        204.92        198.86        29.57 o                         
  -7   8   0          1.71          3.91         7.01 o                         
  -6   8   0         24.41         28.51         4.76 o                         
  -5   8   0         25.80         32.50         5.50 o                         
  -4   8   0        110.51        122.62         5.12 o                         
  -3   8   0        308.63        316.12        10.69 o                         
  -2   8   0        196.88        184.46         9.91 o                         
  -1   8   0         22.15         19.92         4.53 o                         
   0   8   0          5.51         10.59         3.80 o                         
   1   8   0        113.30        126.78         6.51 o                         
   2   8   0        101.99         97.92         4.70 o                         
   3   8   0        424.26        433.12        13.31 o                         
   4   8   0         12.44         18.29         4.83 o                         
   5   8   0         83.58         77.03         5.42 o                         
   6   8   0          9.37          7.57         7.41 o                         
   7   8   0         40.17         27.00         7.97 o                         
  -6   9   0          7.24          3.61         5.37 o                         
  -5   9   0        293.79        285.20        23.54 o                         
  -4   9   0        119.64        138.33         8.08 o                         
  -3   9   0        156.81        164.62        15.17 o                         
  -2   9   0         96.87         89.56         4.41 o                         
  -1   9   0        295.00        309.35        23.29 o                         
   0   9   0       2292.50       2242.23       102.26 o                         
   1   9   0          3.58          8.98         4.00 o                         
   2   9   0        147.46        139.31         7.59 o                         
   3   9   0       2098.72       2258.51       100.48 o                         
   4   9   0        403.14        417.55        15.08 o                         
   5   9   0        304.85        335.84        18.78 o                         
   6   9   0         99.03        104.29        14.51 o                         
  -6  10   0          0.03         -1.89         4.77 o                         
  -5  10   0          0.36          1.36         4.82 o                         
  -4  10   0       1113.48       1213.69        16.39 o                         
  -3  10   0         75.74         84.94         6.13 o                         
  -2  10   0        613.02        601.95        29.67 o                         
  -1  10   0         26.48         21.58         5.14 o                         
   0  10   0         36.58         47.41         5.82 o                         
   1  10   0        126.79        131.91         6.77 o                         
   2  10   0        343.84        327.80        11.34 o                         
   3  10   0        303.39        324.77        12.09 o                         
   4  10   0        904.80        893.29        40.74 o                         
   5  10   0         49.04         51.34         8.06 o                         
   6  10   0          0.59         -3.35        10.68 o                         
  -5  11   0        153.24        175.74         7.54 o                         
  -4  11   0         71.30         73.67         5.71 o                         
  -3  11   0        281.31        283.45        19.83 o                         
  -2  11   0          4.32          5.82         4.17 o                         
  -1  11   0        190.29        202.97         5.66 o                         
   0  11   0          0.30          0.96         4.34 o                         
   1  11   0          0.05          3.17         4.96 o                         
   2  11   0        151.21        156.13        12.69 o                         
   3  11   0        904.90        889.98        45.46 o                         
   4  11   0        108.74        103.26         8.21 o                         
   5  11   0          0.02          2.96         8.12 o                         
  -5  12   0          2.64          4.20         5.39 o                         
  -4  12   0        159.34        152.21         9.21 o                         
  -3  12   0        231.70        231.23        17.91 o                         
  -2  12   0         16.38         15.89         4.60 o                         
  -1  12   0        558.22        538.28        26.45 o                         
   0  12   0         83.56         73.87         4.60 o                         
   1  12   0         38.09         43.73         6.37 o                         
   2  12   0         32.24         33.85         4.96 o                         
   3  12   0        117.66        121.59        17.22 o                         
   4  12   0         30.88         40.15         8.47 o                         
  -4  13   0         32.55         30.69         5.43 o                         
  -3  13   0         30.10         24.03         6.09 o                         
  -2  13   0         18.90         27.41         4.96 o                         
  -1  13   0          0.06          3.84         5.37 o                         
   0  13   0         43.19         40.19         5.49 o                         
   1  13   0         44.71         50.48         5.97 o                         
   2  13   0          6.18          7.13         5.11 o                         
   3  13   0         98.02         94.84         9.32 o                         
  -2  14   0        105.91        110.16         8.87 o                         
  -1  14   0         88.84         91.42         7.02 o                         
   0  14   0        312.07        341.28        28.05 o                         
   1  14   0          0.83          1.05         5.23 o                         
   2  14   0          6.29          6.93         5.51 o                         
  -2 -14   1          5.75          8.23         5.39 o                         
  -1 -14   1         53.09         53.26         5.62 o                         
   0 -14   1        100.07         97.68         8.42 o                         
   1 -14   1         62.79         60.89         5.70 o                         
   2 -14   1         83.01         72.58         6.82 o                         
  -4 -13   1          4.16          6.92         6.91 o                         
  -3 -13   1        148.70        134.13        10.73 o                         
  -2 -13   1         76.25         71.53         5.74 o                         
  -1 -13   1        139.79        158.57        19.17 o                         
   0 -13   1        347.19        334.90        21.20 o                         
   1 -13   1        426.02        397.70        41.85 o                         
   2 -13   1          6.53          6.43         4.84 o                         
   3 -13   1         61.08         62.65         6.33 o                         
   4 -13   1          2.42          3.40         5.33 o                         
  -4 -12   1         79.28         97.98        12.24 o                         
  -3 -12   1         88.05         86.00         6.31 o                         
  -2 -12   1          0.18          6.65         4.36 o                         
  -1 -12   1        424.07        420.61        19.24 o                         
   0 -12   1        117.63        106.28         5.39 o                         
   1 -12   1         77.93         72.44         4.69 o                         
   2 -12   1        142.38        147.17         5.79 o                         
   3 -12   1        367.56        358.23        19.92 o                         
   4 -12   1         69.04         66.73         5.64 o                         
   5 -12   1          3.98          6.55         7.21 o                         
  -5 -11   1         17.17         19.40         8.26 o                         
  -4 -11   1        200.04        211.27        10.61 o                         
  -3 -11   1        117.00        110.97        10.91 o                         
  -2 -11   1         15.96         15.48         4.37 o                         
  -1 -11   1          8.86         11.09         3.76 o                         
   0 -11   1         15.01         10.44         3.84 o                         
   1 -11   1         76.32         81.69         6.01 o                         
   2 -11   1         33.98         36.72         4.83 o                         
   3 -11   1        311.19        317.21        25.94 o                         
   4 -11   1         11.66         12.30         6.48 o                         
   5 -11   1         74.65         72.56         7.00 o                         
  -6 -10   1         20.58         18.59        10.66 o                         
  -5 -10   1          0.36         -1.02         5.97 o                         
  -4 -10   1         21.91         20.93         5.69 o                         
  -3 -10   1         13.60         13.28         4.45 o                         
  -2 -10   1        535.84        526.23        20.29 o                         
  -1 -10   1        512.23        545.84        25.35 o                         
   0 -10   1       1515.33       1521.74       136.26 o                         
   1 -10   1        483.01        473.76        22.30 o                         
   2 -10   1        424.67        445.79        19.41 o                         
   3 -10   1        251.25        263.34         6.59 o                         
   4 -10   1        209.69        209.72        12.63 o                         
   5 -10   1         65.45         66.86         7.45 o                         
   6 -10   1         34.24         30.79         5.08 o                         
  -6  -9   1        330.48        282.46        29.69 o                         
  -5  -9   1        347.42        363.06        11.09 o                         
  -4  -9   1       1187.83       1192.21        41.67 o                         
  -3  -9   1          6.23          7.61         5.14 o                         
  -2  -9   1         81.33         74.85         3.97 o                         
  -1  -9   1        185.96        190.38        12.69 o                         
   0  -9   1        866.61        811.61        43.67 o                         
   1  -9   1          7.24          9.92         4.30 o                         
   2  -9   1         29.34         39.84        10.95 o                         
   3  -9   1        160.54        164.00         6.29 o                         
   4  -9   1          1.36          4.63         5.15 o                         
   5  -9   1        440.06        397.76        28.84 o                         
   6  -9   1        324.08        276.75         9.36 o                         
  -7  -8   1        383.81        313.00        24.00 o                         
  -6  -8   1        161.88        145.70         6.96 o                         
  -5  -8   1         24.80         25.82         4.99 o                         
  -4  -8   1         49.98         51.09         4.64 o                         
  -3  -8   1         53.11         54.31         5.89 o                         
  -2  -8   1        713.86        726.74        47.39 o                         
  -1  -8   1        252.15        272.97        15.96 o                         
   0  -8   1        948.47        887.31        45.87 o                         
   1  -8   1        389.54        357.12        19.18 o                         
   2  -8   1        455.21        441.60        22.46 o                         
   3  -8   1         14.37         12.41         4.22 o                         
   4  -8   1         10.72         14.75         5.08 o                         
   5  -8   1        204.33        205.44        10.86 o                         
   6  -8   1         51.15         47.84        12.62 o                         
   7  -8   1         20.87         12.95         5.31 o                         
  -7  -7   1         23.72         21.72         6.01 o                         
  -6  -7   1          8.61         12.40         6.20 o                         
  -5  -7   1          7.80          8.59         5.14 o                         
  -4  -7   1       1135.95       1138.76        35.13 o                         
  -3  -7   1         19.14         16.13         4.27 o                         
  -2  -7   1        270.26        247.35        11.58 o                         
  -1  -7   1       2444.97       2384.63        83.27 o                         
   0  -7   1          9.40          8.70         3.68 o                         
   1  -7   1        661.97        644.99        44.50 o                         
   2  -7   1        493.93        451.97        20.87 o                         
   3  -7   1        900.62        882.83        43.89 o                         
   4  -7   1        193.29        186.42         5.31 o                         
   5  -7   1         25.57         21.54         6.57 o                         
   6  -7   1        515.22        503.27         8.06 o                         
   7  -7   1         25.80         25.20         6.85 o                         
  -7  -6   1         67.41         65.78         9.20 o                         
  -6  -6   1          7.56          9.62         5.30 o                         
  -5  -6   1         31.81         32.59         4.68 o                         
  -4  -6   1        518.27        512.57        22.19 o                         
  -3  -6   1        194.92        224.14        13.70 o                         
  -2  -6   1        493.19        469.64        20.92 o                         
  -1  -6   1        180.33        196.31         9.14 o                         
   0  -6   1        175.20        161.38         7.69 o                         
   1  -6   1        115.32        136.53         6.75 o                         
   2  -6   1        112.69        113.07         6.73 o                         
   3  -6   1        941.90        862.08        73.35 o                         
   4  -6   1          0.04         -3.12         4.28 o                         
   5  -6   1          1.78         -1.30         5.29 o                         
   6  -6   1          9.15         14.90         5.27 o                         
   7  -6   1          0.84          3.78         5.60 o                         
  -8  -5   1         18.03         11.66         5.45 o                         
  -7  -5   1          5.16          5.23         5.14 o                         
  -6  -5   1        234.91        226.35        12.47 o                         
  -5  -5   1       1266.44       1254.59        60.10 o                         
  -4  -5   1        514.16        499.23        19.36 o                         
  -3  -5   1         94.88        111.86         5.38 o                         
  -2  -5   1        595.13        519.82        30.24 o                         
  -1  -5   1        224.92        255.98        12.94 o                         
   0  -5   1         94.25         90.26         4.31 o                         
   1  -5   1        170.89        191.99        10.86 o                         
   2  -5   1       1464.66       1322.29        40.33 o                         
   3  -5   1          6.85         14.40         4.86 o                         
   4  -5   1        656.75        606.87        36.72 o                         
   5  -5   1        829.72        878.68        43.83 o                         
   6  -5   1         94.96         89.58         9.46 o                         
   7  -5   1         19.87         21.08         5.82 o                         
   8  -5   1          4.02          3.96         5.93 o                         
  -8  -4   1          0.94         -2.44         4.97 o                         
  -7  -4   1         44.38         35.96         7.00 o                         
  -6  -4   1         22.29         34.26         7.68 o                         
  -5  -4   1         78.22         69.58         6.67 o                         
  -4  -4   1         11.61          8.65         4.01 o                         
  -3  -4   1         39.73         35.06         4.05 o                         
  -2  -4   1       2052.01       2192.01       138.29 o                         
  -1  -4   1       2161.51       2269.41       115.88 o                         
   0  -4   1      28774.92      31115.02       924.97 o                         
   1  -4   1       3472.65       3574.82        36.44 o                         
   2  -4   1          0.51          2.56         6.02 o                         
   3  -4   1        368.78        355.85        12.57 o                         
   4  -4   1          4.17          4.05         4.93 o                         
   5  -4   1         80.77         83.39         5.11 o                         
   6  -4   1        130.05        145.21         5.69 o                         
   7  -4   1         49.94         49.77         5.17 o                         
   8  -4   1         76.30         76.91         6.85 o                         
  -8  -3   1         17.92         15.08         5.20 o                         
  -7  -3   1        212.67        207.66         6.82 o                         
  -6  -3   1        628.30        704.71        11.97 o                         
  -5  -3   1        136.23        154.12         5.51 o                         
  -4  -3   1       2393.74       2399.38        46.93 o                         
  -3  -3   1       2223.76       2434.06        83.94 o                         
  -2  -3   1       6411.70       6640.79       241.53 o                         
  -1  -3   1       3961.79       4529.25       244.16 o                         
   0  -3   1       1020.61       1097.80        61.93 o                         
   1  -3   1       3190.39       3444.13        21.79 o                         
   2  -3   1        607.88        512.33        45.41 o                         
   3  -3   1       3715.52       3654.19        69.79 o                         
   4  -3   1       1876.59       1452.39       248.37 o                         
   5  -3   1         82.06         87.79         6.27 o                         
   6  -3   1       1379.00       1311.00       109.39 o                         
   7  -3   1         53.66         48.55         5.21 o                         
   8  -3   1        118.05        112.90        12.23 o                         
  -8  -2   1          1.90          7.57         5.54 o                         
  -7  -2   1         57.38         64.65         5.31 o                         
  -6  -2   1        287.26        294.33        11.31 o                         
  -5  -2   1          7.09          7.32         5.05 o                         
  -4  -2   1         49.08         44.67         4.68 o                         
  -3  -2   1       1287.34       1372.66        57.12 o                         
  -2  -2   1       1651.37       1813.93        12.89 o                         
  -1  -2   1         74.77         79.88         5.68 o                         
   0  -2   1       1742.36       1932.86       128.77 o                         
   1  -2   1       1682.80       1689.72        17.15 o                         
   2  -2   1        177.57        194.69         6.93 o                         
   3  -2   1        692.25        719.66         9.33 o                         
   4  -2   1       1625.28       1596.32        40.84 o                         
   5  -2   1        289.74        276.99         9.28 o                         
   6  -2   1         38.25         35.20         4.84 o                         
   7  -2   1        269.89        288.12        22.97 o                         
   8  -2   1          2.36          1.40         6.15 o                         
  -8  -1   1         28.14         23.57         4.94 o                         
  -7  -1   1         72.15         73.64         5.29 o                         
  -6  -1   1         44.68         49.89         4.91 o                         
  -5  -1   1          1.30          2.68         4.59 o                         
  -4  -1   1       2731.95       2873.24        51.09 o                         
  -3  -1   1         68.20         67.79         4.20 o                         
  -2  -1   1        635.36        724.72        13.03 o                         
  -1  -1   1        417.44        384.09         8.48 o                         
   0  -1   1          6.02         10.00         5.78 o                         
   1  -1   1        589.88        535.89        12.21 o                         
   2  -1   1          2.52         11.79         7.03 o                         
   3  -1   1        821.01        808.84        10.28 o                         
   4  -1   1        615.52        639.12        29.29 o                         
   5  -1   1         20.10         24.88         4.30 o                         
   6  -1   1        183.38        194.08        11.25 o                         
   7  -1   1          1.30          2.57         5.40 o                         
   8  -1   1          6.42          7.39         5.05 o                         
  -8   0   1          4.90          3.82         6.15 o                         
  -7   0   1          3.71          3.44         5.40 o                         
  -6   0   1         24.78         25.27         4.88 o                         
  -5   0   1          0.86          2.14         4.10 o                         
  -4   0   1         46.02         44.65         4.22 o                         
  -3   0   1         13.80         15.55         5.47 o                         
  -2   0   1         45.84         46.58         5.11 o                         
  -1   0   1          0.81          4.33         5.13 o                         
   1   0   1         19.97         24.81         8.25 o                         
   2   0   1         10.65         14.56         5.48 o                         
   3   0   1          2.72          6.83         3.88 o                         
   4   0   1         69.98         65.62         5.07 o                         
   5   0   1         12.94         13.06         4.69 o                         
   6   0   1         18.57         14.42         4.68 o                         
   7   0   1         10.92         13.84         4.61 o                         
   8   0   1          1.67          1.10         5.36 o                         
  -8   1   1          5.99          9.63         4.93 o                         
  -7   1   1        543.68        596.80        18.30 o                         
  -6   1   1         14.01         17.63         3.99 o                         
  -5   1   1        186.31        173.88         5.46 o                         
  -4   1   1       9157.89       9415.08       649.13 o                         
  -3   1   1        142.11        134.45         5.17 o                         
  -2   1   1       4694.58       5335.84       261.45 o                         
  -1   1   1        589.01        518.15        32.40 o                         
   0   1   1        429.84        443.06        12.84 o                         
   1   1   1        895.26       1022.34        49.69 o                         
   2   1   1      10061.18      11538.65       394.98 o                         
   3   1   1       1078.89       1135.51        53.97 o                         
   4   1   1        268.48        282.63        10.03 o                         
   5   1   1       1132.20       1161.40        64.42 o                         
   6   1   1          8.04          9.56         4.47 o                         
   7   1   1         52.50         55.45         5.84 o                         
   8   1   1         93.42         89.38         6.56 o                         
  -8   2   1         68.19         72.32         8.07 o                         
  -7   2   1         13.06         19.46         6.13 o                         
  -6   2   1          6.51          4.41         5.03 o                         
  -5   2   1         79.19         84.42         5.47 o                         
  -4   2   1       4838.77       4752.46       198.04 o                         
  -3   2   1        211.13        198.72         5.91 o                         
  -2   2   1       7135.88       6747.84       506.40 o                         
  -1   2   1       4497.56       5245.25        30.52 o                         
   0   2   1       1579.23       1724.96        81.82 o                         
   1   2   1       4379.73       4795.51        73.26 o                         
   2   2   1       8074.46       8442.16       125.24 o                         
   3   2   1       3096.12       3103.53        96.65 o                         
   4   2   1         21.18         17.27         4.56 o                         
   5   2   1        518.18        546.67        17.61 o                         
   6   2   1        976.45       1061.16        48.47 o                         
   7   2   1         47.23         53.51         5.80 o                         
   8   2   1        695.07        752.82        68.10 o                         
  -8   3   1        143.78        130.66         7.65 o                         
  -7   3   1         41.53         39.74         5.63 o                         
  -6   3   1        142.41        140.07         6.61 o                         
  -5   3   1         58.66         62.79         4.81 o                         
  -4   3   1       1433.41       1419.92        47.84 o                         
  -3   3   1        102.27         90.02        12.79 o                         
  -2   3   1        172.73        169.43         5.86 o                         
  -1   3   1        210.92        244.82        13.90 o                         
   0   3   1         14.04         20.05         5.03 o                         
   1   3   1        621.49        647.65        27.87 o                         
   2   3   1      11965.00      12961.32       120.99 o                         
   3   3   1          7.75          7.00         5.23 o                         
   4   3   1        404.70        391.47        13.04 o                         
   5   3   1        444.82        461.69        17.35 o                         
   6   3   1        264.92        282.19        10.66 o                         
   7   3   1         29.12         32.16         5.95 o                         
   8   3   1          9.47         16.13         6.42 o                         
  -8   4   1          2.81          4.20         5.33 o                         
  -7   4   1         13.84         14.75         4.97 o                         
  -6   4   1          0.00          1.10         4.47 o                         
  -5   4   1          8.56         10.74         4.03 o                         
  -4   4   1        115.31        122.26         5.60 o                         
  -3   4   1         13.13         17.82         6.06 o                         
  -2   4   1         37.35         38.49         6.54 o                         
  -1   4   1        948.07       1020.35        39.25 o                         
   0   4   1       3900.03       4033.53       149.44 o                         
   1   4   1        506.45        547.80        27.57 o                         
   2   4   1         18.61         19.43         4.36 o                         
   3   4   1       1167.16       1207.57        54.68 o                         
   4   4   1         10.42         10.58         5.24 o                         
   5   4   1          7.78          5.26         6.00 o                         
   6   4   1          0.70         -4.87         6.67 o                         
   7   4   1        115.43        116.74        25.60 o                         
   8   4   1          1.40          6.13         6.06 o                         
  -8   5   1          9.34         11.09         5.33 o                         
  -7   5   1        250.08        250.59        15.66 o                         
  -6   5   1         32.88         32.32         4.64 o                         
  -5   5   1        234.09        268.51         8.43 o                         
  -4   5   1          4.01         -0.45         4.96 o                         
  -3   5   1          5.79         10.92         4.80 o                         
  -2   5   1        865.52        894.96        34.69 o                         
  -1   5   1        277.04        277.39        16.68 o                         
   0   5   1       2324.21       2179.30       110.28 o                         
   1   5   1        336.41        369.88        19.02 o                         
   2   5   1        675.83        707.93        52.18 o                         
   3   5   1        968.53       1000.74        35.05 o                         
   4   5   1          6.74          6.73         4.71 o                         
   5   5   1          0.01          0.91         5.12 o                         
   6   5   1        115.82        113.42         5.96 o                         
   7   5   1         91.73         81.87         6.71 o                         
  -7   6   1         89.93         81.62        13.71 o                         
  -6   6   1        331.00        328.68        11.88 o                         
  -5   6   1         63.35         72.99         6.32 o                         
  -4   6   1        651.06        644.48         7.54 o                         
  -3   6   1          2.24          6.59         5.04 o                         
  -2   6   1       1202.05       1198.88        62.91 o                         
  -1   6   1        473.11        491.06        21.27 o                         
   0   6   1         10.90         21.30         4.57 o                         
   1   6   1       2005.66       2035.79       100.48 o                         
   2   6   1         76.89         62.68         4.89 o                         
   3   6   1        456.80        458.04        16.79 o                         
   4   6   1       1166.37       1178.50        41.09 o                         
   5   6   1        366.04        341.27        12.13 o                         
   6   6   1        117.86        106.18         6.34 o                         
   7   6   1          0.76          1.49         7.27 o                         
  -7   7   1         61.53         52.15         5.59 o                         
  -6   7   1        375.38        405.68        22.72 o                         
  -5   7   1          1.36          4.40         4.24 o                         
  -4   7   1          3.44          8.44         4.99 o                         
  -3   7   1       1229.98       1324.57        68.30 o                         
  -2   7   1         36.88         37.37         4.66 o                         
  -1   7   1       2342.55       2549.30        84.46 o                         
   0   7   1        501.58        456.33        24.43 o                         
   1   7   1       2735.91       2559.68       125.29 o                         
   2   7   1          3.97          6.80         4.77 o                         
   3   7   1        147.18        172.09         5.79 o                         
   4   7   1        514.93        571.29        27.00 o                         
   5   7   1         22.45         24.85         6.29 o                         
   6   7   1         10.63          6.73         7.50 o                         
   7   7   1         17.25         16.51         6.86 o                         
  -7   8   1          6.32          8.62         5.21 o                         
  -6   8   1         18.35         18.82         5.36 o                         
  -5   8   1         89.52         99.36         5.16 o                         
  -4   8   1        558.41        576.41        32.70 o                         
  -3   8   1       1267.81       1255.20        46.47 o                         
  -2   8   1          0.26          2.46         4.53 o                         
  -1   8   1       1107.29       1075.73        42.76 o                         
   0   8   1       1012.87        982.63        52.40 o                         
   1   8   1          0.04          2.61         3.80 o                         
   2   8   1         34.35         36.01         4.59 o                         
   3   8   1        391.96        386.45         7.52 o                         
   4   8   1         16.71         18.40         6.03 o                         
   5   8   1        283.93        297.14        11.13 o                         
   6   8   1        401.02        382.13        15.54 o                         
   7   8   1         19.82          9.17        10.47 o                         
  -6   9   1         24.46         24.49         4.79 o                         
  -5   9   1         23.39         25.02         4.82 o                         
  -4   9   1        183.66        188.62         9.29 o                         
  -3   9   1          3.61          5.23         4.34 o                         
  -2   9   1          0.02          1.12         3.77 o                         
  -1   9   1        236.71        254.15        21.62 o                         
   0   9   1       1041.82       1103.07        59.11 o                         
   1   9   1         47.88         50.27         4.37 o                         
   2   9   1         77.12         77.27         5.08 o                         
   3   9   1       1133.06       1197.22        24.36 o                         
   4   9   1         30.42         39.94         6.44 o                         
   5   9   1         22.90         20.90         9.53 o                         
   6   9   1         50.18         49.16        10.24 o                         
  -6  10   1        115.05        106.95        13.76 o                         
  -5  10   1          0.08          5.11         5.76 o                         
  -4  10   1        185.24        170.55        12.43 o                         
  -3  10   1          4.12          4.24         4.82 o                         
  -2  10   1        347.47        357.34        16.03 o                         
  -1  10   1         38.10         37.27         4.91 o                         
   0  10   1       1546.78       1488.10        75.85 o                         
   1  10   1        372.28        397.28        22.67 o                         
   2  10   1          2.93          5.99         5.14 o                         
   3  10   1          0.21          4.08         5.21 o                         
   4  10   1          0.86         -3.95         6.33 o                         
   5  10   1        304.36        300.48        12.67 o                         
   6  10   1          5.75         10.38        11.15 o                         
  -5  11   1         94.67         86.49         5.84 o                         
  -4  11   1        203.94        208.41         5.92 o                         
  -3  11   1        166.06        165.44         8.98 o                         
  -2  11   1         13.15         12.54         5.84 o                         
  -1  11   1        403.90        421.32        32.95 o                         
   0  11   1         15.56         18.69         5.13 o                         
   1  11   1        685.26        637.13        19.12 o                         
   2  11   1        141.44        141.92         8.59 o                         
   3  11   1        334.37        325.94         7.52 o                         
   4  11   1          5.52          4.96         6.72 o                         
   5  11   1         23.13         11.96        10.87 o                         
  -4  12   1          6.37          4.26         5.08 o                         
  -3  12   1          0.36         -0.35         4.70 o                         
  -2  12   1          0.55          1.88         6.27 o                         
  -1  12   1         74.98         71.06         6.73 o                         
   0  12   1          1.28          3.04         5.10 o                         
   1  12   1        499.68        490.12        18.42 o                         
   2  12   1        193.89        216.72         7.40 o                         
   3  12   1          2.22          2.48         6.69 o                         
   4  12   1         54.42         53.69         7.51 o                         
  -3  13   1          0.68          3.66         4.94 o                         
  -2  13   1          4.73         10.56         6.51 o                         
  -1  13   1        100.41         94.84         7.99 o                         
   0  13   1         22.06         22.70         6.26 o                         
   1  13   1         54.11         57.93         6.10 o                         
   2  13   1        185.22        182.74         6.22 o                         
   3  13   1         31.38         27.55         6.14 o                         
  -2  14   1         50.56         58.29         7.17 o                         
  -1  14   1          0.08          3.97         6.87 o                         
   0  14   1         11.03         17.68         6.14 o                         
   1  14   1         10.17         12.59         5.87 o                         
   2  14   1         49.52         38.27         6.37 o                         
  -2 -14   2          0.94          3.72         5.63 o                         
  -1 -14   2         15.98         20.14         6.04 o                         
   0 -14   2         98.18        104.60        12.92 o                         
   1 -14   2         78.43         68.23         7.27 o                         
   2 -14   2         56.42         55.58         7.70 o                         
  -4 -13   2        126.12        118.10        12.70 o                         
  -3 -13   2          3.80          1.41         5.51 o                         
  -2 -13   2         15.16         12.52         4.71 o                         
  -1 -13   2         57.39         55.71         5.61 o                         
   0 -13   2         75.15         83.62        10.13 o                         
   1 -13   2         22.38         25.73         4.72 o                         
   2 -13   2         11.95         17.41         5.13 o                         
   3 -13   2        134.42        132.45         6.23 o                         
   4 -13   2          1.54          6.76         5.83 o                         
  -5 -12   2          0.07          1.69         7.09 o                         
  -4 -12   2        144.71        152.88         6.88 o                         
  -3 -12   2        176.69        163.33         9.90 o                         
  -2 -12   2          8.53          5.94         4.80 o                         
  -1 -12   2          7.84         11.79         4.24 o                         
   0 -12   2         64.18         68.82         9.04 o                         
   1 -12   2         54.28         58.18         6.14 o                         
   2 -12   2          3.84         -1.00         4.16 o                         
   3 -12   2        395.56        380.10        13.77 o                         
   4 -12   2         92.33         99.55        12.28 o                         
   5 -12   2         10.49          8.12         6.05 o                         
  -5 -11   2         52.89         42.81         5.57 o                         
  -4 -11   2        231.39        237.36         9.73 o                         
  -3 -11   2        822.78        751.28        28.92 o                         
  -2 -11   2         71.20         78.70         5.88 o                         
  -1 -11   2        765.10        807.72        39.60 o                         
   0 -11   2          7.65         14.65         4.71 o                         
   1 -11   2         54.95         66.63         6.47 o                         
   2 -11   2        129.22        138.33         5.16 o                         
   3 -11   2         25.78         20.62         4.99 o                         
   4 -11   2         12.92          5.22         6.92 o                         
   5 -11   2        235.89        218.08        29.96 o                         
  -6 -10   2         14.64         11.99         6.40 o                         
  -5 -10   2          6.77          7.86         5.09 o                         
  -4 -10   2         44.22         43.46         5.69 o                         
  -3 -10   2         42.25         45.70         4.65 o                         
  -2 -10   2       1191.48       1189.71        60.30 o                         
  -1 -10   2          1.17          2.93         3.90 o                         
   0 -10   2        295.49        292.97        13.26 o                         
   1 -10   2        170.99        168.74         5.57 o                         
   2 -10   2        950.54        985.71        68.14 o                         
   3 -10   2         50.07         54.82         7.84 o                         
   4 -10   2        294.57        306.74        15.38 o                         
   5 -10   2        118.79        122.55        10.25 o                         
   6 -10   2         61.25         60.94         6.57 o                         
  -6  -9   2          1.12          3.13         4.93 o                         
  -5  -9   2        717.85        702.29        18.72 o                         
  -4  -9   2         17.71         18.89         5.52 o                         
  -3  -9   2        118.10        116.93         7.14 o                         
  -2  -9   2        449.12        454.02        30.78 o                         
  -1  -9   2          8.04         18.41         3.92 o                         
   0  -9   2          3.41          7.89         4.61 o                         
   1  -9   2        137.15        141.70         8.67 o                         
   2  -9   2        576.48        558.36        28.16 o                         
   3  -9   2         76.50         73.17         5.52 o                         
   4  -9   2        146.15        127.57        12.18 o                         
   5  -9   2        197.66        194.97         5.87 o                         
   6  -9   2         50.18         48.12         5.26 o                         
  -7  -8   2         23.96         19.65         7.08 o                         
  -6  -8   2          2.53          1.45         5.20 o                         
  -5  -8   2          0.62          0.92         4.37 o                         
  -4  -8   2         20.92         24.98         4.46 o                         
  -3  -8   2        147.17        151.74        10.21 o                         
  -2  -8   2       1293.76       1214.76        69.13 o                         
  -1  -8   2       2140.21       2101.29       106.78 o                         
   0  -8   2         32.30         30.00         4.46 o                         
   1  -8   2       1815.51       1766.88       110.20 o                         
   2  -8   2        512.22        522.24        33.07 o                         
   3  -8   2         19.00         22.28         4.53 o                         
   4  -8   2         17.73         17.84         5.16 o                         
   5  -8   2         55.28         63.45        14.07 o                         
   6  -8   2         27.97         27.28         8.29 o                         
   7  -8   2         99.68         84.75        10.76 o                         
  -7  -7   2         48.05         44.45         6.45 o                         
  -6  -7   2        162.57        168.22         8.80 o                         
  -5  -7   2         71.36         67.24         4.80 o                         
  -4  -7   2          3.77          5.39         4.22 o                         
  -3  -7   2        434.45        401.79        16.30 o                         
  -2  -7   2        912.89        854.03        33.24 o                         
  -1  -7   2       1417.96       1604.35        75.83 o                         
   0  -7   2         36.88         40.87         5.32 o                         
   1  -7   2       4630.06       4987.85       173.92 o                         
   2  -7   2          3.66          7.12         4.25 o                         
   3  -7   2        185.27        147.01         5.80 o                         
   4  -7   2        645.27        658.81        25.61 o                         
   5  -7   2         92.04         94.19         6.73 o                         
   6  -7   2         10.11         18.07         6.01 o                         
   7  -7   2        169.38        153.12         7.04 o                         
  -7  -6   2         44.89         44.96         5.59 o                         
  -6  -6   2        422.66        409.71        20.55 o                         
  -5  -6   2        126.86        130.72         9.54 o                         
  -4  -6   2        275.44        278.38        12.12 o                         
  -3  -6   2       1735.25       1757.65        68.12 o                         
  -2  -6   2        899.37        924.64        43.34 o                         
  -1  -6   2        431.86        427.68        26.13 o                         
   0  -6   2        698.23        643.23        42.66 o                         
   1  -6   2         69.91         55.05         4.61 o                         
   2  -6   2       1819.67       1891.50        30.37 o                         
   3  -6   2         20.73         15.71         4.23 o                         
   4  -6   2       1492.97       1461.81        10.43 o                         
   5  -6   2        294.82        289.99         7.46 o                         
   6  -6   2         75.63         75.91         9.67 o                         
   7  -6   2        213.96        215.75        12.37 o                         
  -8  -5   2          0.90          2.09         6.98 o                         
  -7  -5   2          1.09          2.98         5.21 o                         
  -6  -5   2         46.26         48.54         4.89 o                         
  -5  -5   2        658.43        650.69        26.01 o                         
  -4  -5   2        477.66        483.35        23.22 o                         
  -3  -5   2         14.18         22.25         4.28 o                         
  -2  -5   2       1550.05       1416.88        72.52 o                         
  -1  -5   2         55.90         59.07         5.14 o                         
   0  -5   2        255.15        244.11        10.24 o                         
   1  -5   2        315.47        322.91        21.66 o                         
   2  -5   2        381.33        318.74         8.53 o                         
   3  -5   2        518.81        527.53        17.64 o                         
   4  -5   2        413.05        391.49         7.04 o                         
   5  -5   2        577.76        579.78        42.78 o                         
   6  -5   2         61.51         65.81         5.22 o                         
   7  -5   2         88.66         91.85        14.34 o                         
   8  -5   2          3.17          4.43         6.31 o                         
  -8  -4   2          8.29          6.11         6.65 o                         
  -7  -4   2          0.02          5.37         5.38 o                         
  -6  -4   2         29.79         26.97         5.60 o                         
  -5  -4   2        384.41        391.28        18.34 o                         
  -4  -4   2          3.18         20.36        10.35 o                         
  -3  -4   2         92.29        104.49         4.43 o                         
  -2  -4   2       1716.71       1661.19       113.19 o                         
  -1  -4   2       1047.44       1093.11        63.78 o                         
   0  -4   2        205.72        195.34         7.24 o                         
   1  -4   2        310.08        301.56         7.26 o                         
   2  -4   2        897.25        884.09         9.76 o                         
   3  -4   2        137.80        133.08         6.57 o                         
   4  -4   2          4.32          9.84         5.07 o                         
   5  -4   2          2.73          0.38         5.37 o                         
   6  -4   2          4.15          3.81         4.08 o                         
   7  -4   2         19.10         19.87         4.69 o                         
   8  -4   2          1.92          8.20         6.73 o                         
  -8  -3   2        151.20        134.78        28.85 o                         
  -7  -3   2        207.40        199.31         6.24 o                         
  -6  -3   2         85.74         84.56         7.03 o                         
  -5  -3   2         48.23         50.78         6.24 o                         
  -4  -3   2       2236.92       2432.73        98.91 o                         
  -3  -3   2         56.56         55.67         3.88 o                         
  -2  -3   2       1379.75       1395.94        62.87 o                         
  -1  -3   2         22.10         19.80         4.61 o                         
   0  -3   2       1547.73       1661.08       110.70 o                         
   1  -3   2        524.80        479.18         9.12 o                         
   2  -3   2       7758.14       7651.91       130.30 o                         
   3  -3   2         97.27         92.36         4.87 o                         
   4  -3   2        363.07        313.08        11.90 o                         
   5  -3   2         87.84         87.46         5.13 o                         
   6  -3   2        265.24        272.32        10.00 o                         
   7  -3   2         10.73         16.70         5.71 o                         
   8  -3   2         50.64         45.69         8.01 o                         
  -8  -2   2        121.91        121.69         6.03 o                         
  -7  -2   2          0.14         -0.97         5.75 o                         
  -6  -2   2        195.34        221.46        12.81 o                         
  -5  -2   2        375.49        402.91        10.93 o                         
  -4  -2   2       5692.17       6069.28       133.77 o                         
  -3  -2   2       1700.30       1711.16        16.99 o                         
  -2  -2   2       1600.95       1752.13        22.22 o                         
  -1  -2   2       6659.71       7828.32       420.65 o                         
   0  -2   2       4561.69       4652.52        32.01 o                         
   1  -2   2        452.74        413.17        13.39 o                         
   2  -2   2       5985.18       5764.15        36.00 o                         
   3  -2   2       1771.53       1618.75        43.15 o                         
   4  -2   2       1668.56       1309.00       150.56 o                         
   5  -2   2         70.30         80.31         4.49 o                         
   6  -2   2        661.06        712.74        39.11 o                         
   7  -2   2         15.97         22.03         4.95 o                         
   8  -2   2        723.67        762.84        37.75 o                         
  -8  -1   2         10.71         15.35         5.35 o                         
  -7  -1   2        276.11        288.87        14.22 o                         
  -6  -1   2          2.32          2.73         4.70 o                         
  -5  -1   2        707.01        706.39        10.18 o                         
  -4  -1   2       3008.91       3338.17       123.44 o                         
  -3  -1   2       1019.37       1054.73        18.99 o                         
  -2  -1   2       6450.85       7271.58       392.10 o                         
  -1  -1   2         46.14         92.94         7.04 o                         
   0  -1   2       1983.82       1901.69        23.46 o                         
   1  -1   2         19.96         34.09         6.17 o                         
   2  -1   2      26527.46      27113.27       761.72 o                         
   3  -1   2        118.86        104.20         5.37 o                         
   4  -1   2        344.27        348.46         7.39 o                         
   5  -1   2       1621.65       1595.00        52.82 o                         
   6  -1   2        288.05        301.19        15.24 o                         
   7  -1   2         55.72         53.56         4.94 o                         
   8  -1   2        120.50        112.83        11.69 o                         
  -8   0   2          3.39          9.29         6.00 o                         
  -7   0   2          0.81          3.96         5.55 o                         
  -6   0   2         16.44         19.11         5.26 o                         
  -5   0   2          0.64          2.56         4.11 o                         
  -4   0   2          0.01          3.33         4.79 o                         
  -3   0   2          6.07          6.52         4.22 o                         
  -2   0   2        123.86        134.16         5.79 o                         
  -1   0   2         16.94         18.42         5.16 o                         
   0   0   2         19.92         17.79         5.86 o                         
   1   0   2          6.89         10.03         5.34 o                         
   2   0   2          0.46          1.04         5.72 o                         
   3   0   2          2.63          3.59         5.64 o                         
   4   0   2         47.42         49.94         4.99 o                         
   5   0   2         25.20         22.27         4.10 o                         
   6   0   2         20.83         20.22         5.22 o                         
   7   0   2          1.03          6.53         5.47 o                         
   8   0   2         19.07         24.63         5.97 o                         
  -8   1   2         40.93         48.36         4.98 o                         
  -7   1   2          1.57          6.65         4.94 o                         
  -6   1   2        132.97        141.46         4.82 o                         
  -5   1   2        347.02        343.10        11.61 o                         
  -4   1   2          1.29          0.40         4.85 o                         
  -3   1   2        330.50        350.60        14.98 o                         
  -2   1   2       1082.69       1154.48        32.25 o                         
  -1   1   2         54.74         36.87         5.58 o                         
   0   1   2        595.71        643.13        17.83 o                         
   1   1   2        165.75        152.77        13.07 o                         
   2   1   2       6229.94       6655.57       346.85 o                         
   3   1   2         19.96         21.95         4.26 o                         
   4   1   2        173.13        178.84         7.58 o                         
   5   1   2        141.37        143.87         8.37 o                         
   6   1   2        243.11        258.14         8.07 o                         
   7   1   2         12.00         11.43         5.36 o                         
   8   1   2          0.41          3.37         4.65 o                         
  -8   2   2         15.39         15.09         5.92 o                         
  -7   2   2         28.11         37.40         4.52 o                         
  -6   2   2        255.06        266.90         6.78 o                         
  -5   2   2        389.27        398.50        16.87 o                         
  -4   2   2         56.79         63.97         4.63 o                         
  -3   2   2        331.23        320.97         8.71 o                         
  -2   2   2       1995.21       2016.74        75.35 o                         
  -1   2   2        816.69        800.08        12.33 o                         
   0   2   2        245.15        273.44         9.48 o                         
   1   2   2       1993.62       2239.92        29.58 o                         
   2   2   2        166.54        172.65         7.36 o                         
   3   2   2        206.20        198.31        11.05 o                         
   4   2   2        984.17       1002.64        20.62 o                         
   5   2   2        407.85        431.24        19.20 o                         
   6   2   2          6.57         17.97         8.38 o                         
   7   2   2         18.11         15.58         5.14 o                         
   8   2   2         18.68         15.59         5.51 o                         
  -8   3   2        410.77        391.27        24.85 o                         
  -7   3   2         27.67         31.37         5.45 o                         
  -6   3   2        688.40        680.76        21.98 o                         
  -5   3   2        476.97        493.11        20.26 o                         
  -4   3   2        394.23        381.50         6.85 o                         
  -3   3   2       1070.63       1022.44        17.50 o                         
  -2   3   2       1022.02       1023.74        21.07 o                         
  -1   3   2       5357.41       5821.18       233.48 o                         
   0   3   2       5657.64       5852.72       181.70 o                         
   1   3   2       9497.32      10325.04        42.95 o                         
   2   3   2       6465.95       6598.68        39.75 o                         
   3   3   2        877.55        961.96        31.24 o                         
   4   3   2       2107.48       2118.31        84.64 o                         
   5   3   2        153.89        171.84         5.97 o                         
   6   3   2         57.64         65.00         5.18 o                         
   7   3   2          7.76          4.35         5.43 o                         
   8   3   2         60.64         65.00         7.47 o                         
  -8   4   2          0.71          3.48         5.88 o                         
  -7   4   2          5.89          7.29         4.79 o                         
  -6   4   2        269.12        287.54         6.86 o                         
  -5   4   2        404.63        428.34        15.80 o                         
  -4   4   2         99.16         96.19         5.97 o                         
  -3   4   2       1338.07       1267.36        50.11 o                         
  -2   4   2      12273.26      11728.73       181.52 o                         
  -1   4   2       1093.60       1139.57        57.09 o                         
   0   4   2       2457.58       2550.10       109.11 o                         
   1   4   2        639.50        647.95        21.20 o                         
   2   4   2       1963.98       2036.82        86.76 o                         
   3   4   2        190.13        234.79        16.71 o                         
   4   4   2       1052.46       1140.49        82.88 o                         
   5   4   2        225.22        202.25        16.74 o                         
   6   4   2         24.73         18.48         7.45 o                         
   7   4   2        791.18        740.44        51.07 o                         
   8   4   2        250.28        203.27         8.60 o                         
  -7   5   2        284.34        280.12        23.03 o                         
  -6   5   2        116.65        132.14         8.57 o                         
  -5   5   2          5.06         11.52         4.10 o                         
  -4   5   2        152.87        146.31         4.83 o                         
  -3   5   2          0.63          3.07         4.48 o                         
  -2   5   2        237.85        245.26        11.45 o                         
  -1   5   2        669.98        707.64        52.57 o                         
   0   5   2       3015.48       2899.40        91.90 o                         
   1   5   2        378.44        427.51        31.42 o                         
   2   5   2       1269.36       1210.83        27.48 o                         
   3   5   2       1822.94       1858.13        27.28 o                         
   4   5   2        369.37        361.10        14.94 o                         
   5   5   2          9.49         11.12         6.53 o                         
   6   5   2          0.01          4.03         5.56 o                         
   7   5   2        184.12        152.20         6.57 o                         
  -7   6   2          0.42          0.22         5.00 o                         
  -6   6   2          3.40          8.00         4.39 o                         
  -5   6   2        370.33        399.07        16.53 o                         
  -4   6   2          0.90         -0.41         4.49 o                         
  -3   6   2        177.53        175.71        20.22 o                         
  -2   6   2         24.27         21.62         5.57 o                         
  -1   6   2         44.93         58.65         4.93 o                         
   0   6   2        464.95        472.59        24.98 o                         
   1   6   2        578.47        612.55        30.33 o                         
   2   6   2       1100.08       1106.25        39.30 o                         
   3   6   2         88.32         92.28         6.15 o                         
   4   6   2         77.28         85.13        12.06 o                         
   5   6   2         78.35         70.09         6.75 o                         
   6   6   2         16.74         13.04         6.51 o                         
   7   6   2         43.52         37.32         7.10 o                         
  -7   7   2          5.46          4.76         6.94 o                         
  -6   7   2        128.08        129.04         6.01 o                         
  -5   7   2        166.97        175.71         6.08 o                         
  -4   7   2        636.67        654.48        27.94 o                         
  -3   7   2        262.85        259.44        13.38 o                         
  -2   7   2         62.25         67.62         4.39 o                         
  -1   7   2       2223.05       2149.44        63.08 o                         
   0   7   2         12.32         10.90         3.80 o                         
   1   7   2          0.82          5.90         4.73 o                         
   2   7   2        842.56        862.24        23.89 o                         
   3   7   2        376.15        393.96        22.76 o                         
   4   7   2          0.77         -0.68         8.21 o                         
   5   7   2          5.44         11.11         8.44 o                         
   6   7   2        643.99        618.50        12.99 o                         
   7   7   2        146.74        124.98        11.33 o                         
  -7   8   2         33.37         30.61         5.58 o                         
  -6   8   2          0.05         -2.75         4.62 o                         
  -5   8   2          3.48          4.81         5.63 o                         
  -4   8   2         38.01         49.83         6.11 o                         
  -3   8   2        355.69        344.90        16.99 o                         
  -2   8   2        242.89        230.57         5.51 o                         
  -1   8   2        237.67        218.26        10.35 o                         
   0   8   2       1870.09       1907.26       103.49 o                         
   1   8   2         49.60         59.91         4.69 o                         
   2   8   2         83.35         73.22         5.65 o                         
   3   8   2         35.48         48.29         7.07 o                         
   4   8   2        418.72        409.65        14.68 o                         
   5   8   2        742.05        765.28        13.77 o                         
   6   8   2        133.32        122.90        10.43 o                         
   7   8   2        179.25        175.30        11.33 o                         
  -6   9   2         39.29         38.50         5.05 o                         
  -5   9   2         19.14         22.54         6.47 o                         
  -4   9   2         76.79         75.08         6.70 o                         
  -3   9   2        159.98        170.50         6.67 o                         
  -2   9   2        107.88        103.69         5.16 o                         
  -1   9   2        732.44        721.80        33.87 o                         
   0   9   2        317.54        325.48         8.27 o                         
   1   9   2          9.42          6.01         3.69 o                         
   2   9   2       2346.93       2379.20       115.82 o                         
   3   9   2        467.49        527.16        11.90 o                         
   4   9   2        342.32        418.42        15.21 o                         
   5   9   2         67.05         67.39         9.82 o                         
   6   9   2          1.71         13.16        10.26 o                         
  -6  10   2         13.65         22.87         6.61 o                         
  -5  10   2        174.20        166.71        27.84 o                         
  -4  10   2         94.78        105.96         7.04 o                         
  -3  10   2        121.68        115.04         6.47 o                         
  -2  10   2       1223.85       1244.70        31.26 o                         
  -1  10   2        107.94        107.95         8.12 o                         
   0  10   2        717.83        688.64        26.05 o                         
   1  10   2        140.88        146.58         8.76 o                         
   2  10   2         50.99         55.52         5.25 o                         
   3  10   2         59.60         88.52        10.94 o                         
   4  10   2         37.43         36.94         9.98 o                         
   5  10   2        792.15        790.36        15.50 o                         
   6  10   2          3.92          8.96        11.56 o                         
  -5  11   2         99.41         96.75         6.09 o                         
  -4  11   2         10.09         15.17         5.88 o                         
  -3  11   2        108.79         97.55        11.97 o                         
  -2  11   2         65.49         58.97         5.13 o                         
  -1  11   2        127.41        135.14         8.06 o                         
   0  11   2          6.14          4.61         4.18 o                         
   1  11   2        166.40        163.09         8.66 o                         
   2  11   2        172.79        176.50         8.11 o                         
   3  11   2          8.32          8.82         6.71 o                         
   4  11   2         16.45         12.57        10.21 o                         
   5  11   2          1.46          2.69        11.06 o                         
  -4  12   2        123.05        136.65         8.34 o                         
  -3  12   2         13.72         18.36         5.00 o                         
  -2  12   2         16.77         19.16         5.19 o                         
  -1  12   2        492.06        521.41        27.88 o                         
   0  12   2          0.29          1.39         4.51 o                         
   1  12   2        250.83        275.44         9.67 o                         
   2  12   2         89.09         99.43         8.47 o                         
   3  12   2          8.42          9.28         7.94 o                         
   4  12   2         36.50         24.91        11.70 o                         
  -3  13   2        230.43        195.31        12.90 o                         
  -2  13   2        171.24        187.23        15.22 o                         
  -1  13   2         28.14         31.92         5.08 o                         
   0  13   2         29.00         33.14         5.90 o                         
   1  13   2         14.47         12.31         6.00 o                         
   2  13   2         56.51         59.62         5.60 o                         
   3  13   2        103.46        106.59         8.08 o                         
  -2  14   2        118.53        115.06        11.19 o                         
  -1  14   2          0.28          2.88         5.17 o                         
   0  14   2         21.85         18.89         6.97 o                         
   1  14   2         44.85         46.88         6.67 o                         
   2  14   2         19.10         13.40         6.79 o                         
  -2 -14   3        184.46        181.01        16.40 o                         
  -1 -14   3         23.06         27.88         5.99 o                         
   0 -14   3        123.68        112.80         9.12 o                         
   1 -14   3        128.38        121.01         5.71 o                         
   2 -14   3        166.68        171.28        19.00 o                         
   3 -14   3          5.01          6.19         5.11 o                         
  -4 -13   3          4.77          6.37         6.16 o                         
  -3 -13   3         14.82         13.78         5.29 o                         
  -2 -13   3          2.83          8.21         5.54 o                         
  -1 -13   3         15.05         15.25         4.75 o                         
   0 -13   3         22.03         22.28         5.44 o                         
   1 -13   3         88.47         92.64         5.67 o                         
   2 -13   3         62.56         67.97        10.10 o                         
   3 -13   3          2.85          2.27         5.32 o                         
   4 -13   3         45.62         42.93         6.15 o                         
  -5 -12   3          0.05          5.68         6.21 o                         
  -4 -12   3         51.69         53.02         6.07 o                         
  -3 -12   3          4.93          2.22         4.47 o                         
  -2 -12   3        206.09        206.44        14.44 o                         
  -1 -12   3        643.38        619.73        36.21 o                         
   0 -12   3         36.83         36.74         5.33 o                         
   1 -12   3        371.59        364.12        20.32 o                         
   2 -12   3        132.30        129.64         9.44 o                         
   3 -12   3         15.79         15.44         5.96 o                         
   4 -12   3          0.06         -0.38         4.76 o                         
   5 -12   3         15.43         13.03         5.15 o                         
  -5 -11   3        382.61        343.11         8.58 o                         
  -4 -11   3         58.55         49.04         5.77 o                         
  -3 -11   3          0.02         -0.14         4.86 o                         
  -2 -11   3          4.64          4.65         4.85 o                         
  -1 -11   3        902.94        878.60        42.45 o                         
   0 -11   3          2.68          4.53         4.34 o                         
   1 -11   3        160.12        166.37        10.91 o                         
   2 -11   3         57.39         66.52         5.00 o                         
   3 -11   3        178.66        186.36         9.99 o                         
   4 -11   3        224.82        238.24         8.14 o                         
   5 -11   3        137.35        136.34        10.06 o                         
  -6 -10   3        413.09        361.68        23.17 o                         
  -5 -10   3        139.50        139.06         7.13 o                         
  -4 -10   3        223.76        227.97        13.41 o                         
  -3 -10   3          6.03          9.56         4.96 o                         
  -2 -10   3        202.95        207.51         8.15 o                         
  -1 -10   3         26.48         27.60         4.93 o                         
   0 -10   3        900.30        876.57        41.49 o                         
   1 -10   3        194.79        196.87         5.56 o                         
   2 -10   3       1900.10       1933.42        89.93 o                         
   3 -10   3         93.03         96.14         6.92 o                         
   4 -10   3         41.51         51.11         5.22 o                         
   5 -10   3          0.51          2.18         5.79 o                         
   6 -10   3         63.27         68.11         6.41 o                         
  -6  -9   3         40.76         38.22         5.65 o                         
  -5  -9   3       1299.62       1265.19        49.29 o                         
  -4  -9   3         47.25         53.08         5.27 o                         
  -3  -9   3         61.34         60.38         4.49 o                         
  -2  -9   3       1557.72       1562.07        95.23 o                         
  -1  -9   3        110.88        125.28         4.84 o                         
   0  -9   3         79.04         75.81         4.50 o                         
   1  -9   3         23.03         27.75         5.25 o                         
   2  -9   3       1026.38       1039.11        43.33 o                         
   3  -9   3        478.81        513.88        43.61 o                         
   4  -9   3        129.31        142.97        11.12 o                         
   5  -9   3       1299.15       1277.64        55.57 o                         
   6  -9   3         21.43         25.75         5.99 o                         
  -7  -8   3         29.56         34.22         6.63 o                         
  -6  -8   3          8.46         13.19         4.85 o                         
  -5  -8   3        102.57        104.50         4.63 o                         
  -4  -8   3         28.59         33.13         5.22 o                         
  -3  -8   3         21.48         20.80         5.41 o                         
  -2  -8   3         78.77         75.62         4.99 o                         
  -1  -8   3        183.79        171.42        10.00 o                         
   0  -8   3        145.46        150.07         7.56 o                         
   1  -8   3        816.31        817.94        57.30 o                         
   2  -8   3        242.38        238.83        13.03 o                         
   3  -8   3        106.65         97.39         4.85 o                         
   4  -8   3         41.95         36.22         5.10 o                         
   5  -8   3         10.54          7.31         5.31 o                         
   6  -8   3         50.88         47.43         5.27 o                         
   7  -8   3          0.50         -2.52         5.30 o                         
  -7  -7   3          0.00          4.88         6.52 o                         
  -6  -7   3        437.72        437.48        22.57 o                         
  -5  -7   3         18.42         21.93         4.52 o                         
  -4  -7   3         10.58         12.61         4.15 o                         
  -3  -7   3        545.31        565.10        34.94 o                         
  -2  -7   3        406.62        379.54        19.34 o                         
  -1  -7   3        358.34        372.96        17.73 o                         
   0  -7   3          6.48          9.58         4.20 o                         
   1  -7   3       1722.15       1627.50        93.09 o                         
   2  -7   3        243.98        225.25        13.26 o                         
   3  -7   3         30.27         26.87         4.89 o                         
   4  -7   3        647.61        635.52        16.36 o                         
   5  -7   3          4.09          0.60         4.48 o                         
   6  -7   3          7.13          7.71         4.81 o                         
   7  -7   3         21.72         24.28         6.67 o                         
  -7  -6   3          0.01          2.41         5.61 o                         
  -6  -6   3         78.96         81.11         4.81 o                         
  -5  -6   3         43.44         54.13         5.09 o                         
  -4  -6   3         44.06         48.22         4.61 o                         
  -3  -6   3       6384.32       6732.05       223.78 o                         
  -2  -6   3       1374.24       1306.60        44.79 o                         
  -1  -6   3         33.57         86.98        20.57 o                         
   0  -6   3       3302.34       3174.76       197.55 o                         
   1  -6   3       4105.27       4551.66       267.16 o                         
   2  -6   3        454.09        446.54         8.41 o                         
   3  -6   3        629.25        651.13        27.55 o                         
   4  -6   3        922.59        893.90         8.83 o                         
   5  -6   3        186.14        184.62         8.17 o                         
   6  -6   3          8.95          8.94         5.50 o                         
   7  -6   3         91.14         93.51         8.00 o                         
  -8  -5   3          0.68          1.24         5.38 o                         
  -7  -5   3       1135.57       1023.96        37.34 o                         
  -6  -5   3          1.72          2.27         5.33 o                         
  -5  -5   3        347.48        354.84        22.12 o                         
  -4  -5   3         26.92         28.48         4.32 o                         
  -3  -5   3       1281.52       1237.74        48.26 o                         
  -2  -5   3        559.70        458.66        32.87 o                         
  -1  -5   3       1132.08       1120.99        64.07 o                         
   0  -5   3       6877.91       6415.83       391.03 o                         
   1  -5   3       1439.15       1412.05        13.42 o                         
   2  -5   3         40.33         28.83         4.27 o                         
   3  -5   3       1898.51       1811.61        81.41 o                         
   4  -5   3        128.06        129.95         5.71 o                         
   5  -5   3       2192.46       2203.28        73.44 o                         
   6  -5   3        124.14        140.93         9.87 o                         
   7  -5   3        406.99        405.42        29.54 o                         
   8  -5   3          3.54          4.81         4.97 o                         
  -8  -4   3         20.40         18.43         5.11 o                         
  -7  -4   3        131.69        121.46        16.47 o                         
  -6  -4   3          3.01          4.08         4.49 o                         
  -5  -4   3        271.49        273.05        16.90 o                         
  -4  -4   3        324.88        321.15        11.03 o                         
  -3  -4   3          3.04          7.10         3.79 o                         
  -2  -4   3        544.72        539.51        33.05 o                         
  -1  -4   3       2955.87       3165.15       171.93 o                         
   0  -4   3      10036.56      10350.89       451.32 o                         
   1  -4   3       2380.54       2263.22        36.74 o                         
   2  -4   3        109.75        102.69        10.60 o                         
   3  -4   3       2844.03       2694.53       107.99 o                         
   4  -4   3          0.12          1.50         4.13 o                         
   5  -4   3         25.28         32.78         4.93 o                         
   6  -4   3          8.75          8.94         4.32 o                         
   7  -4   3        275.26        268.32        22.22 o                         
   8  -4   3         28.65         29.53         5.90 o                         
  -8  -3   3        119.25        112.30        11.21 o                         
  -7  -3   3          2.52         -0.55         5.42 o                         
  -6  -3   3         87.77         91.36         5.40 o                         
  -5  -3   3        179.23        185.26         4.79 o                         
  -4  -3   3        426.55        458.56        12.06 o                         
  -3  -3   3         79.07         71.86         4.33 o                         
  -2  -3   3          0.04          0.81         4.23 o                         
  -1  -3   3        160.18        180.68        11.30 o                         
   0  -3   3        134.08        120.44        10.08 o                         
   1  -3   3        590.76        560.32         9.67 o                         
   2  -3   3       2974.55       2802.78        19.28 o                         
   3  -3   3         14.18         15.54         4.79 o                         
   4  -3   3        151.73        148.66        12.16 o                         
   5  -3   3         46.79         58.08         4.87 o                         
   6  -3   3        212.41        211.25         5.84 o                         
   7  -3   3         78.87         83.33         5.23 o                         
   8  -3   3          5.71          9.47         5.19 o                         
  -8  -2   3          9.94          5.02         5.26 o                         
  -7  -2   3          0.74          2.10         5.82 o                         
  -6  -2   3        156.29        172.10         7.35 o                         
  -5  -2   3        143.69        143.32         5.80 o                         
  -4  -2   3        230.16        245.51         5.13 o                         
  -3  -2   3        168.03        167.03         5.47 o                         
  -2  -2   3       1325.92       1416.15        71.67 o                         
  -1  -2   3        259.83        245.04        17.22 o                         
   0  -2   3        251.69        245.31         8.03 o                         
   1  -2   3       1616.90       1538.86        23.98 o                         
   2  -2   3          0.38          7.61         4.92 o                         
   3  -2   3          4.66          6.13         4.85 o                         
   4  -2   3        528.80        511.71        27.35 o                         
   5  -2   3        486.94        446.71         6.85 o                         
   6  -2   3         13.25         15.23         5.02 o                         
   7  -2   3         53.19         53.54         4.93 o                         
   8  -2   3         26.57         25.98         5.56 o                         
  -8  -1   3        276.16        279.39        26.50 o                         
  -7  -1   3         13.15         18.01         5.73 o                         
  -6  -1   3        568.34        578.49        17.46 o                         
  -5  -1   3        968.36       1009.52        16.68 o                         
  -4  -1   3        243.68        254.16         6.66 o                         
  -3  -1   3        814.80        911.16        15.62 o                         
  -2  -1   3       7032.00       7928.82        83.29 o                         
  -1  -1   3        529.64        360.52        26.11 o                         
   0  -1   3       1521.95       1355.14        16.94 o                         
   1  -1   3       1544.70       1446.72        17.00 o                         
   2  -1   3      12767.57      12570.33        50.95 o                         
   3  -1   3          9.65          6.33         4.10 o                         
   4  -1   3       1909.94       1807.27        13.44 o                         
   5  -1   3          5.27          8.64         4.65 o                         
   6  -1   3        353.73        367.60        11.09 o                         
   7  -1   3          1.80          4.80         6.05 o                         
   8  -1   3          1.43          3.60         4.65 o                         
  -8   0   3        138.33        134.78         7.59 o                         
  -7   0   3        211.26        213.06         6.63 o                         
  -6   0   3       1321.07       1420.22        21.99 o                         
  -5   0   3       1053.49        967.31        28.61 o                         
  -4   0   3       7797.25       8808.92       271.26 o                         
  -3   0   3         10.69         11.11         3.94 o                         
  -1   0   3       1223.74       1233.72        16.91 o                         
   0   0   3      21302.92      21409.81       147.25 o                         
   1   0   3        905.93        692.16        14.04 o                         
   2   0   3      12989.76      12128.24       201.84 o                         
   3   0   3        612.44        641.29         9.80 o                         
   4   0   3         45.09         35.26         5.26 o                         
   5   0   3       2016.82       1948.52        75.58 o                         
   6   0   3        542.60        563.65        30.72 o                         
   7   0   3        339.61        373.83        10.60 o                         
   8   0   3        385.87        398.34        37.15 o                         
  -8   1   3         54.44         60.06         7.28 o                         
  -7   1   3          2.47          4.28         5.24 o                         
  -6   1   3       1041.34       1125.89        30.95 o                         
  -5   1   3        205.75        217.01        11.16 o                         
  -4   1   3        692.01        739.92        30.30 o                         
  -3   1   3        478.12        527.13         7.42 o                         
  -2   1   3       6688.34       7125.55        92.15 o                         
  -1   1   3        782.22        708.13        25.45 o                         
   0   1   3        192.63        171.75        10.73 o                         
   1   1   3       3071.29       2990.72        35.38 o                         
   2   1   3       6453.61       6019.30       223.29 o                         
   3   1   3        171.95        166.18        10.39 o                         
   4   1   3       3461.40       3439.42       107.12 o                         
   5   1   3        428.98        443.82        22.48 o                         
   6   1   3        233.62        251.63         6.26 o                         
   7   1   3          0.11          2.17         5.57 o                         
   8   1   3        101.79        121.19         7.40 o                         
  -8   2   3         28.42         29.52         6.95 o                         
  -7   2   3          6.07         11.59         4.97 o                         
  -6   2   3          2.79          3.44         5.41 o                         
  -5   2   3        186.26        190.74         8.69 o                         
  -4   2   3        380.63        403.93        19.06 o                         
  -3   2   3         89.79         91.66         4.49 o                         
  -2   2   3        186.16        187.30         6.45 o                         
  -1   2   3        841.80        857.07        12.08 o                         
   0   2   3         59.26         67.38         8.74 o                         
   1   2   3        108.73        117.18         8.08 o                         
   2   2   3       1678.85       1757.77        82.37 o                         
   3   2   3        585.87        579.74        23.92 o                         
   4   2   3        316.57        330.78        21.32 o                         
   5   2   3        467.60        465.36        15.42 o                         
   6   2   3         12.27         12.86         4.59 o                         
   7   2   3         35.69         37.95         6.43 o                         
   8   2   3          5.07          5.06         5.30 o                         
  -8   3   3          0.26          2.53         5.66 o                         
  -7   3   3         11.63         20.63         5.46 o                         
  -6   3   3         49.04         55.61         5.34 o                         
  -5   3   3          1.42          2.74         4.80 o                         
  -4   3   3        607.92        596.77         8.25 o                         
  -3   3   3          9.89         11.48         4.76 o                         
  -2   3   3        791.11        768.22        24.57 o                         
  -1   3   3        115.00        133.61         6.90 o                         
   0   3   3       2213.26       2280.97        48.38 o                         
   1   3   3        747.17        791.42        28.10 o                         
   2   3   3         77.48        111.97         8.71 o                         
   3   3   3          0.14          3.01         5.65 o                         
   4   3   3        198.60        230.59        15.50 o                         
   5   3   3        348.19        348.91        16.11 o                         
   6   3   3        254.80        276.19        16.34 o                         
   7   3   3          7.99         11.78         5.91 o                         
   8   3   3         76.34         72.19        10.58 o                         
  -8   4   3          8.36          9.63         5.69 o                         
  -7   4   3        141.82        148.54         6.27 o                         
  -6   4   3        125.19        115.94         5.08 o                         
  -5   4   3         17.72         22.08         5.79 o                         
  -4   4   3        464.43        467.15        14.72 o                         
  -3   4   3        981.95        976.36        31.19 o                         
  -2   4   3        296.47        304.24         6.55 o                         
  -1   4   3        460.07        451.64        19.07 o                         
   0   4   3       6568.68       6892.97       165.33 o                         
   1   4   3       3665.99       3820.88        87.53 o                         
   2   4   3        178.67        178.39        11.94 o                         
   3   4   3         48.21         68.20         7.60 o                         
   4   4   3         88.64         73.06         6.20 o                         
   5   4   3        722.55        739.96        46.94 o                         
   6   4   3          3.49          9.24         6.20 o                         
   7   4   3        250.81        249.19         8.38 o                         
   8   4   3          4.53          1.73         9.12 o                         
  -7   5   3        435.44        414.18        16.28 o                         
  -6   5   3         28.83         36.30         5.20 o                         
  -5   5   3        633.20        652.74        32.40 o                         
  -4   5   3        886.65        847.60        27.48 o                         
  -3   5   3        942.74        899.97        25.61 o                         
  -2   5   3       2449.97       2357.93       118.37 o                         
  -1   5   3         12.77         25.81         5.43 o                         
   0   5   3         67.15         51.37         4.52 o                         
   1   5   3         92.81        113.48         4.87 o                         
   2   5   3        292.30        291.93        10.78 o                         
   3   5   3       8402.33       8828.70        38.75 o                         
   4   5   3          0.05         20.56        11.34 o                         
   5   5   3        623.98        642.39        37.24 o                         
   6   5   3          5.64          7.40         5.33 o                         
   7   5   3        479.48        466.44        68.66 o                         
  -7   6   3          0.07          3.63         5.72 o                         
  -6   6   3         43.11         43.74         5.26 o                         
  -5   6   3       1573.67       1574.99        50.81 o                         
  -4   6   3       1120.27       1107.16        32.82 o                         
  -3   6   3        110.64        125.72         8.33 o                         
  -2   6   3       1155.34       1176.50        57.62 o                         
  -1   6   3       2321.39       2461.24        73.29 o                         
   0   6   3         93.45         84.19         4.84 o                         
   1   6   3       1650.56       1848.96        63.49 o                         
   2   6   3       1301.85       1378.50        18.59 o                         
   3   6   3       2431.01       2398.55        22.98 o                         
   4   6   3         78.98         77.22         8.76 o                         
   5   6   3         41.42         51.78         8.59 o                         
   6   6   3        174.87        175.26        12.74 o                         
   7   6   3        105.45         86.96         9.51 o                         
  -7   7   3          0.01          2.09         5.21 o                         
  -6   7   3         30.98         31.56         4.97 o                         
  -5   7   3         25.65         24.44         4.61 o                         
  -4   7   3        245.15        222.21        19.05 o                         
  -3   7   3         53.98         61.54         4.90 o                         
  -2   7   3        344.10        320.03        19.18 o                         
  -1   7   3       1827.14       1781.21        45.76 o                         
   0   7   3          5.74          3.98         3.86 o                         
   1   7   3        781.78        768.87        25.23 o                         
   2   7   3       1022.62       1037.08        26.00 o                         
   3   7   3        438.97        431.11        11.97 o                         
   4   7   3        311.93        354.17        13.67 o                         
   5   7   3        182.86        221.33        13.39 o                         
   6   7   3        403.74        382.12        12.16 o                         
   7   7   3        105.89         99.48        11.54 o                         
  -7   8   3          1.48          3.09         6.28 o                         
  -6   8   3         19.74         20.79         6.17 o                         
  -5   8   3         37.25         34.46         5.90 o                         
  -4   8   3        162.23        160.10         6.45 o                         
  -3   8   3          8.23         17.23         6.16 o                         
  -2   8   3          3.34          0.88         4.10 o                         
  -1   8   3        135.13        131.87         5.77 o                         
   0   8   3        115.35        109.92         5.32 o                         
   1   8   3        576.32        583.34        25.25 o                         
   2   8   3          0.04          2.31         4.35 o                         
   3   8   3        119.97        129.32        10.01 o                         
   4   8   3          1.09         14.01         9.06 o                         
   5   8   3        249.96        256.51        10.92 o                         
   6   8   3         10.18         17.00         9.13 o                         
  -6   9   3          0.06          0.00         6.22 o                         
  -5   9   3        185.94        189.78         6.21 o                         
  -4   9   3         48.27         60.18         5.97 o                         
  -3   9   3        200.41        198.47        10.95 o                         
  -2   9   3       1131.71       1152.77        26.93 o                         
  -1   9   3        311.21        330.81        21.11 o                         
   0   9   3        122.36        111.72         5.02 o                         
   1   9   3       1663.66       1747.33        48.71 o                         
   2   9   3       1387.01       1358.96        37.17 o                         
   3   9   3        862.56       1050.56        17.07 o                         
   4   9   3         18.75         28.63        13.56 o                         
   5   9   3        186.45        174.68        11.60 o                         
   6   9   3         63.63         61.79        10.95 o                         
  -6  10   3        311.73        262.59        11.96 o                         
  -5  10   3          9.99         17.83         6.33 o                         
  -4  10   3        251.50        247.84        18.73 o                         
  -3  10   3         38.86         38.80         4.82 o                         
  -2  10   3        523.74        553.41        23.94 o                         
  -1  10   3        193.13        199.44        15.16 o                         
   0  10   3        358.68        352.31        13.46 o                         
   1  10   3        235.72        258.73        12.03 o                         
   2  10   3        887.80        913.89        37.00 o                         
   3  10   3          3.78         10.54         8.80 o                         
   4  10   3          0.06          0.83        13.39 o                         
   5  10   3         33.96         20.80        10.19 o                         
  -5  11   3        212.22        200.77        28.50 o                         
  -4  11   3         32.38         32.61         5.38 o                         
  -3  11   3          0.58          8.81         6.44 o                         
  -2  11   3          7.25         12.78         4.98 o                         
  -1  11   3          2.17          2.03         4.81 o                         
   0  11   3        201.56        201.14         9.46 o                         
   1  11   3        835.64        805.34        26.23 o                         
   2  11   3         88.51         91.27         5.25 o                         
   3  11   3          6.39          4.72        14.22 o                         
   4  11   3         29.68         34.27        10.92 o                         
   5  11   3         70.59         66.25        10.59 o                         
  -4  12   3         10.61          9.90         7.90 o                         
  -3  12   3        176.70        177.50        18.44 o                         
  -2  12   3          1.46          3.60         4.69 o                         
  -1  12   3        109.30        116.88         9.92 o                         
   0  12   3          3.60          6.60         5.52 o                         
   1  12   3        468.53        470.14        17.32 o                         
   2  12   3         44.86         50.05         5.95 o                         
   3  12   3         20.51         25.43        10.28 o                         
   4  12   3        213.36        191.75        12.49 o                         
  -3  13   3          7.76          3.66         5.59 o                         
  -2  13   3         68.94         66.08         6.28 o                         
  -1  13   3         49.83         50.90         6.34 o                         
   0  13   3          6.61          9.83         5.49 o                         
   1  13   3         88.30         85.66         5.91 o                         
   2  13   3          4.63          4.55         6.79 o                         
   3  13   3          2.53          9.86        10.71 o                         
  -1  14   3          4.55          3.89         5.57 o                         
   0  14   3         26.14         20.03         7.01 o                         
   1  14   3         49.95         45.46         8.54 o                         
  -2 -14   4         34.16         30.93         6.33 o                         
  -1 -14   4          0.90          5.38         4.45 o                         
   0 -14   4        124.78         97.14         7.42 o                         
   1 -14   4         19.22         20.41         5.11 o                         
   2 -14   4         41.92         44.75         5.69 o                         
   3 -14   4        188.01        181.67        12.73 o                         
  -4 -13   4         59.83         53.46         6.47 o                         
  -3 -13   4         91.51         98.19         5.97 o                         
  -2 -13   4        267.68        264.11        24.81 o                         
  -1 -13   4        239.34        225.99        15.60 o                         
   0 -13   4          1.97          5.10         4.70 o                         
   1 -13   4          1.88          4.81         4.36 o                         
   2 -13   4         97.13         90.88         5.41 o                         
   3 -13   4         55.88         72.88         5.68 o                         
   4 -13   4          5.93          8.99         6.88 o                         
  -5 -12   4          0.26          2.06         5.63 o                         
  -4 -12   4          0.43         -1.19         5.50 o                         
  -3 -12   4        139.51        139.86         9.30 o                         
  -2 -12   4        226.83        218.05        10.91 o                         
  -1 -12   4        152.62        147.09        12.56 o                         
   0 -12   4        115.49        120.17        10.99 o                         
   1 -12   4        887.39        907.70        62.33 o                         
   2 -12   4         69.82         66.44         5.63 o                         
   3 -12   4          1.85          3.29         4.48 o                         
   4 -12   4         82.97         88.79        10.05 o                         
   5 -12   4          0.05          1.00         5.22 o                         
  -5 -11   4         39.70         38.79         5.94 o                         
  -4 -11   4         34.30         28.62         5.55 o                         
  -3 -11   4         37.45         38.79         5.17 o                         
  -2 -11   4          2.44          5.38         4.41 o                         
  -1 -11   4         13.26         15.32         4.58 o                         
   0 -11   4         57.32         54.88         4.85 o                         
   1 -11   4        365.87        391.34        17.11 o                         
   2 -11   4         42.54         44.43         5.59 o                         
   3 -11   4        220.84        216.73        15.10 o                         
   4 -11   4         28.17         30.78         5.13 o                         
   5 -11   4         19.39         19.71         5.21 o                         
  -6 -10   4        107.10         99.36         8.06 o                         
  -5 -10   4        106.55        106.42         7.44 o                         
  -4 -10   4        202.76        211.44        10.78 o                         
  -3 -10   4        472.03        475.05        31.62 o                         
  -2 -10   4        734.30        742.22        50.18 o                         
  -1 -10   4        371.57        368.91        37.67 o                         
   0 -10   4        754.07        725.50        38.31 o                         
   1 -10   4         62.04         88.54        15.70 o                         
   2 -10   4        878.83        876.21        39.41 o                         
   3 -10   4          5.77          8.06         5.90 o                         
   4 -10   4          0.27          4.93         5.74 o                         
   5 -10   4         70.77         73.31         6.07 o                         
   6 -10   4         72.64         66.22         5.65 o                         
  -6  -9   4        297.06        271.53        22.16 o                         
  -5  -9   4          7.31         14.80         5.08 o                         
  -4  -9   4          2.46          4.62         3.87 o                         
  -3  -9   4          5.52          9.05         3.70 o                         
  -2  -9   4       1011.71        964.10        65.49 o                         
  -1  -9   4        179.22        194.60         7.73 o                         
   0  -9   4          3.59          9.77         4.29 o                         
   1  -9   4        283.52        251.54        14.01 o                         
   2  -9   4        313.21        292.34        22.10 o                         
   3  -9   4        944.48        900.03        42.75 o                         
   4  -9   4        614.98        600.73         9.74 o                         
   5  -9   4         30.94         36.51         9.41 o                         
   6  -9   4        135.71        129.66        15.83 o                         
  -7  -8   4         34.23         29.79         6.63 o                         
  -6  -8   4          1.84          5.92         5.80 o                         
  -5  -8   4         71.12         70.27         5.28 o                         
  -4  -8   4        121.11        110.84         8.97 o                         
  -3  -8   4          4.66          7.23         4.00 o                         
  -2  -8   4       1165.22       1138.47        76.97 o                         
  -1  -8   4         96.72         82.95         4.06 o                         
   0  -8   4        857.62        809.07        38.94 o                         
   1  -8   4          7.84          2.56         4.12 o                         
   2  -8   4          0.39         -2.30         4.54 o                         
   3  -8   4        622.95        560.60        51.93 o                         
   4  -8   4         43.76         45.10         5.40 o                         
   5  -8   4         97.39        105.74         5.15 o                         
   6  -8   4         32.22         35.60         5.33 o                         
   7  -8   4        256.38        226.16        14.26 o                         
  -7  -7   4         18.76         12.42         5.37 o                         
  -6  -7   4        545.34        530.02         9.46 o                         
  -5  -7   4         11.37         11.94         4.31 o                         
  -4  -7   4        188.10        189.47         9.24 o                         
  -3  -7   4        955.05        981.31        58.83 o                         
  -2  -7   4        305.60        288.89        18.22 o                         
  -1  -7   4        532.36        514.72        40.60 o                         
   0  -7   4          0.31          2.24         3.86 o                         
   1  -7   4       2176.94       2121.33       162.91 o                         
   2  -7   4        111.44        116.76         4.81 o                         
   3  -7   4        440.24        414.13         6.41 o                         
   4  -7   4       1185.28       1201.16        35.98 o                         
   5  -7   4        148.56        141.61         5.37 o                         
   6  -7   4        374.15        359.37         9.71 o                         
   7  -7   4        135.36        123.85        16.98 o                         
  -7  -6   4         15.10         13.85         5.17 o                         
  -6  -6   4        100.00         90.84         4.36 o                         
  -5  -6   4         20.84         21.60         3.75 o                         
  -4  -6   4         92.08         91.46         5.43 o                         
  -3  -6   4        157.76        171.48         7.99 o                         
  -2  -6   4        268.07        251.20        19.06 o                         
  -1  -6   4         23.67         33.64         3.88 o                         
   0  -6   4        516.92        497.33        29.76 o                         
   1  -6   4       1305.06       1298.49        10.58 o                         
   2  -6   4         26.65         31.84         3.94 o                         
   3  -6   4          0.25          5.97         4.60 o                         
   4  -6   4          2.47          6.61         4.44 o                         
   5  -6   4         17.17         18.55         4.50 o                         
   6  -6   4         14.11         18.64         4.98 o                         
   7  -6   4          7.15          5.43         6.32 o                         
  -8  -5   4         48.92         43.84         6.11 o                         
  -7  -5   4        445.30        396.12         7.06 o                         
  -6  -5   4         46.27         51.83         4.55 o                         
  -5  -5   4         73.54         83.28         6.77 o                         
  -4  -5   4          4.06          8.25         4.19 o                         
  -3  -5   4         18.26         11.17         4.14 o                         
  -2  -5   4        829.34        812.58        50.04 o                         
  -1  -5   4        613.81        616.05        34.71 o                         
   0  -5   4       3059.71       2794.22       165.52 o                         
   1  -5   4        140.90        157.60         5.31 o                         
   2  -5   4       1057.26       1000.80         9.06 o                         
   3  -5   4       1402.35       1321.07        11.81 o                         
   4  -5   4         35.10         33.24         4.63 o                         
   5  -5   4         77.44         79.88         5.80 o                         
   6  -5   4         25.17         30.51         5.65 o                         
   7  -5   4         75.63         85.94         6.45 o                         
   8  -5   4         12.83          9.50         6.02 o                         
  -8  -4   4         15.67         16.05         5.38 o                         
  -7  -4   4        202.09        188.23        13.19 o                         
  -6  -4   4        111.09        125.57         7.44 o                         
  -5  -4   4        349.74        351.94        19.43 o                         
  -4  -4   4        489.25        457.58        44.37 o                         
  -3  -4   4        646.01        647.29        26.62 o                         
  -2  -4   4      10584.05       9758.51       993.40 o                         
  -1  -4   4       2028.38       2183.52       168.07 o                         
   0  -4   4        967.74        972.30        62.26 o                         
   1  -4   4         88.40         88.85         4.91 o                         
   2  -4   4       2121.68       1907.00        16.26 o                         
   3  -4   4       1275.48       1218.02        17.03 o                         
   4  -4   4       1373.32       1367.36        44.70 o                         
   5  -4   4        326.44        299.44         6.25 o                         
   6  -4   4        192.44        188.73         7.33 o                         
   7  -4   4        166.23        158.22         5.69 o                         
   8  -4   4        178.06        161.76         7.02 o                         
  -8  -3   4         75.77         72.82         8.10 o                         
  -7  -3   4         56.51         58.99         7.28 o                         
  -6  -3   4        467.61        498.73        20.60 o                         
  -5  -3   4        104.29        112.68         6.05 o                         
  -4  -3   4       2412.62       2514.36        76.69 o                         
  -3  -3   4        832.21        825.88        37.05 o                         
  -2  -3   4       3610.45       3751.14       208.83 o                         
  -1  -3   4       4368.15       4771.56       289.98 o                         
   0  -3   4       1059.27        971.22        30.55 o                         
   1  -3   4      12033.24      11976.42       104.30 o                         
   2  -3   4       1107.01        954.41        10.78 o                         
   3  -3   4        633.45        580.36        28.59 o                         
   4  -3   4       2348.95       2271.59        70.66 o                         
   5  -3   4         14.89         11.25         7.77 o                         
   6  -3   4        639.42        643.86        37.02 o                         
   7  -3   4         14.87         19.08         5.59 o                         
   8  -3   4        239.47        238.58         9.73 o                         
  -8  -2   4         36.41         31.69         6.07 o                         
  -7  -2   4          1.86          2.02         5.74 o                         
  -6  -2   4          3.50          5.45         5.31 o                         
  -5  -2   4        323.14        332.75         5.46 o                         
  -4  -2   4       1163.73       1252.07        34.64 o                         
  -3  -2   4         33.12         34.98         3.94 o                         
  -2  -2   4        214.76        233.60        13.79 o                         
  -1  -2   4       1947.07       1958.05       130.88 o                         
   0  -2   4          9.87         10.40         4.99 o                         
   1  -2   4        238.79        215.25        53.27 o                         
   2  -2   4       4173.84       3921.50        31.06 o                         
   3  -2   4       1602.87       1402.67        11.79 o                         
   4  -2   4        130.88        129.86         7.32 o                         
   5  -2   4        786.87        780.83        48.93 o                         
   6  -2   4          8.70         11.91         4.12 o                         
   7  -2   4         17.86         16.69         4.74 o                         
   8  -2   4         35.80         43.77         7.44 o                         
  -8  -1   4          1.42          2.95         5.13 o                         
  -7  -1   4          1.43          5.90         6.38 o                         
  -6  -1   4        768.60        829.94        42.05 o                         
  -5  -1   4          5.72          7.04         4.50 o                         
  -4  -1   4        304.33        346.17         5.23 o                         
  -3  -1   4        106.70        121.13         4.82 o                         
  -2  -1   4        649.91        653.87        10.36 o                         
  -1  -1   4        128.84        105.44        17.51 o                         
   0  -1   4        119.84        143.67         6.78 o                         
   1  -1   4        471.09        433.20        31.93 o                         
   2  -1   4       1228.03       1185.29        18.46 o                         
   3  -1   4         18.76         18.42         4.34 o                         
   4  -1   4        442.84        424.87        10.28 o                         
   5  -1   4         55.20         60.92         6.42 o                         
   6  -1   4         78.84         84.05         7.21 o                         
   7  -1   4          4.28          3.54         4.38 o                         
   8  -1   4          8.49         14.54         5.95 o                         
  -8   0   4          5.00          0.81         4.74 o                         
  -7   0   4          0.21          3.17         4.72 o                         
  -6   0   4         43.39         50.16         6.02 o                         
  -5   0   4         11.84         11.64         4.49 o                         
  -4   0   4         29.02         35.47         4.02 o                         
  -3   0   4          1.46          5.23         3.57 o                         
  -2   0   4          0.06          0.07         4.84 o                         
  -1   0   4         19.87         20.41         4.91 o                         
   0   0   4         73.93         69.34         8.10 o                         
   1   0   4         59.87         60.44         5.87 o                         
   2   0   4         74.64         60.52         6.71 o                         
   3   0   4         57.66         51.39         6.08 o                         
   4   0   4         56.96         57.64         5.32 o                         
   5   0   4          8.78         14.21         5.62 o                         
   6   0   4         14.15         16.65         4.47 o                         
   7   0   4         18.86         21.69         4.54 o                         
   8   0   4          0.42          4.94         5.89 o                         
  -8   1   4         40.00         35.93         5.88 o                         
  -7   1   4         45.19         46.58         5.03 o                         
  -6   1   4       1918.68       2038.75        61.16 o                         
  -5   1   4        139.54        132.71        10.28 o                         
  -4   1   4       2215.28       2398.79        33.40 o                         
  -3   1   4        897.13        894.85        17.55 o                         
  -2   1   4       1430.97       1375.67        14.63 o                         
  -1   1   4        219.49        239.18         8.23 o                         
   0   1   4      11156.96      12361.47      1418.40 o                         
   1   1   4        162.73        195.19         9.53 o                         
   2   1   4        817.70        752.23        15.54 o                         
   3   1   4       2134.90       1899.61        57.42 o                         
   4   1   4         58.87         74.60         4.37 o                         
   5   1   4        349.28        338.80         8.16 o                         
   6   1   4          0.34         -1.11         5.73 o                         
   7   1   4         74.36         71.89         6.24 o                         
   8   1   4          2.68          9.19         6.27 o                         
  -8   2   4         40.97         45.09         5.92 o                         
  -7   2   4         16.33         16.38         5.15 o                         
  -6   2   4       1921.58       1993.26        81.99 o                         
  -5   2   4         51.29         52.58         4.75 o                         
  -4   2   4       1525.49       1522.85        35.80 o                         
  -3   2   4       1822.15       1692.97        58.52 o                         
  -2   2   4         21.66         22.85         5.10 o                         
  -1   2   4       1803.67       1776.04        60.59 o                         
   0   2   4        781.48        817.20        16.39 o                         
   1   2   4       5717.06       5432.73       511.32 o                         
   2   2   4       2455.76       2173.99        63.81 o                         
   3   2   4       3530.87       3866.40       227.47 o                         
   4   2   4       3133.16       3054.08       113.15 o                         
   5   2   4        469.73        490.57        28.42 o                         
   6   2   4       2050.37       2148.75        91.75 o                         
   7   2   4        177.62        178.18         6.51 o                         
   8   2   4        145.20        164.46        26.82 o                         
  -8   3   4          5.75          6.02         6.84 o                         
  -7   3   4          5.68          7.38         5.11 o                         
  -6   3   4         92.53         89.51         8.29 o                         
  -5   3   4          5.39          9.03         5.77 o                         
  -4   3   4        719.85        730.49        15.96 o                         
  -3   3   4        397.58        379.40        11.41 o                         
  -2   3   4        602.73        582.85        15.08 o                         
  -1   3   4        468.09        488.79         8.83 o                         
   0   3   4      15957.90      16416.02       227.97 o                         
   1   3   4        179.13        177.77        10.80 o                         
   2   3   4        279.33        247.51        10.12 o                         
   3   3   4        366.68        394.09        13.46 o                         
   4   3   4         58.20         75.59         5.57 o                         
   5   3   4        194.36        215.90        13.94 o                         
   6   3   4        332.99        349.99        17.26 o                         
   7   3   4         41.55         43.34         6.17 o                         
   8   3   4         18.29         18.14         6.19 o                         
  -8   4   4          0.66          3.22         5.82 o                         
  -7   4   4          0.00          0.23         5.67 o                         
  -6   4   4          2.79          5.60         5.11 o                         
  -5   4   4          8.22         11.16         4.72 o                         
  -4   4   4          7.81         12.09         4.67 o                         
  -3   4   4        155.97        153.08         5.71 o                         
  -2   4   4       1814.03       1826.61       114.70 o                         
  -1   4   4        316.17        323.65        12.40 o                         
   0   4   4          0.56          2.75         4.77 o                         
   1   4   4       1861.58       1989.88        64.82 o                         
   2   4   4          5.39          1.67         7.52 o                         
   3   4   4        111.70        111.74         7.94 o                         
   4   4   4         77.76         69.60         6.22 o                         
   5   4   4        412.56        427.15        38.59 o                         
   6   4   4          0.06          0.94         5.35 o                         
   7   4   4         18.13         29.93        13.17 o                         
  -7   5   4        113.15        102.58         6.72 o                         
  -6   5   4         11.06         13.21         4.71 o                         
  -5   5   4          8.85          8.10         4.89 o                         
  -4   5   4        396.60        412.51        17.98 o                         
  -3   5   4        302.34        316.24         6.93 o                         
  -2   5   4        880.97        793.48        15.38 o                         
  -1   5   4        372.25        382.62        13.96 o                         
   0   5   4         27.58         21.86         4.94 o                         
   1   5   4        614.07        668.34        25.99 o                         
   2   5   4         73.95         61.61         8.43 o                         
   3   5   4          0.74          2.08        11.41 o                         
   4   5   4        697.15        757.52        12.62 o                         
   5   5   4        313.78        365.89        13.46 o                         
   6   5   4         88.09         80.72         6.51 o                         
   7   5   4         74.34         77.44         7.70 o                         
  -7   6   4         36.28         40.89         6.17 o                         
  -6   6   4        119.15        124.58         6.95 o                         
  -5   6   4          1.16          9.70         5.14 o                         
  -4   6   4        745.97        765.30        33.01 o                         
  -3   6   4        292.30        292.88         6.34 o                         
  -2   6   4        463.45        445.64         7.56 o                         
  -1   6   4        566.60        585.70        19.19 o                         
   0   6   4         13.91          9.37         4.19 o                         
   1   6   4        700.13        691.62        38.42 o                         
   2   6   4       1513.49       1484.23        17.43 o                         
   3   6   4       1237.87       1361.93        18.40 o                         
   4   6   4         55.79         73.88        11.89 o                         
   5   6   4         66.93         80.75         8.68 o                         
   6   6   4         16.36         15.12         9.46 o                         
   7   6   4         24.12         15.73         9.72 o                         
  -7   7   4         55.50         49.82         6.21 o                         
  -6   7   4          0.25          1.69         5.73 o                         
  -5   7   4        158.73        175.16         6.20 o                         
  -4   7   4        211.07        206.89         7.54 o                         
  -3   7   4       1194.14       1201.52        41.86 o                         
  -2   7   4          1.52          3.83         4.16 o                         
  -1   7   4       2409.83       2347.80       119.88 o                         
   0   7   4          1.07          3.45         4.07 o                         
   1   7   4         16.19         29.25         4.70 o                         
   2   7   4        675.08        697.14        13.62 o                         
   3   7   4        121.38        116.36        12.04 o                         
   4   7   4         52.27         49.45         8.75 o                         
   5   7   4          0.71          4.50         9.13 o                         
   6   7   4        183.40        191.82        10.58 o                         
   7   7   4         82.10         70.08        10.57 o                         
  -6   8   4        252.39        239.49         7.34 o                         
  -5   8   4        332.60        320.99        26.79 o                         
  -4   8   4         15.36         12.65         6.87 o                         
  -3   8   4        104.64        103.61         6.13 o                         
  -2   8   4        225.10        215.92        10.01 o                         
  -1   8   4        248.11        244.17         8.72 o                         
   0   8   4        289.74        289.63        14.41 o                         
   1   8   4       1391.44       1446.68        64.75 o                         
   2   8   4         80.24         70.26         7.86 o                         
   3   8   4        788.00        793.23        16.83 o                         
   4   8   4        698.87        796.18        16.31 o                         
   5   8   4          0.39          9.24        13.09 o                         
   6   8   4          0.00         -4.81        10.14 o                         
  -6   9   4         16.50         20.23         6.62 o                         
  -5   9   4         11.90         18.09         5.30 o                         
  -4   9   4          1.42          6.76         7.01 o                         
  -3   9   4        302.26        306.70        28.57 o                         
  -2   9   4        819.66        833.41        25.26 o                         
  -1   9   4         13.40         11.20         5.60 o                         
   0   9   4         99.70         90.63         4.57 o                         
   1   9   4        722.70        773.78        36.56 o                         
   2   9   4        188.72        186.87        10.02 o                         
   3   9   4          5.21         12.10         8.35 o                         
   4   9   4          1.33         14.55         9.29 o                         
   5   9   4        106.57        118.86        10.69 o                         
   6   9   4          9.55         -7.17        10.47 o                         
  -5  10   4         14.85         16.02         5.39 o                         
  -4  10   4        184.74        170.37        13.98 o                         
  -3  10   4         21.59         21.95        10.04 o                         
  -2  10   4        949.03        954.77        36.30 o                         
  -1  10   4        474.19        488.23        17.13 o                         
   0  10   4          4.66          4.78         4.48 o                         
   1  10   4         38.57         30.34         5.45 o                         
   2  10   4         11.52         14.07         6.28 o                         
   3  10   4        202.03        208.01        10.73 o                         
   4  10   4         59.82         51.83        13.73 o                         
   5  10   4         82.24         80.49        10.71 o                         
  -5  11   4         94.57         85.83         5.91 o                         
  -4  11   4         13.36         13.77         5.43 o                         
  -3  11   4         40.39         44.98        11.90 o                         
  -2  11   4         11.67          8.61         4.95 o                         
  -1  11   4        156.20        129.45         9.69 o                         
   0  11   4          9.87         11.82         4.79 o                         
   1  11   4        736.30        720.57        34.21 o                         
   2  11   4          6.46         10.18         6.51 o                         
   3  11   4        186.45        182.38        15.12 o                         
   4  11   4        253.48        246.97        12.29 o                         
   5  11   4        106.40        100.47        11.63 o                         
  -4  12   4         24.71         22.13         5.77 o                         
  -3  12   4         54.52         62.48         6.51 o                         
  -2  12   4          8.25          9.48         7.18 o                         
  -1  12   4        471.94        424.06        47.89 o                         
   0  12   4        106.34        111.39         7.02 o                         
   1  12   4         53.80         56.09         6.99 o                         
   2  12   4         43.66         38.52         7.42 o                         
   3  12   4         70.00         64.53        11.09 o                         
   4  12   4         78.56         86.05        11.33 o                         
  -3  13   4         74.97         58.91         6.08 o                         
  -2  13   4         18.76         14.66         5.72 o                         
  -1  13   4         86.04         79.58         7.06 o                         
   0  13   4        135.12        126.07         7.26 o                         
   1  13   4         54.08         56.29         7.50 o                         
   2  13   4         20.53         16.79         7.40 o                         
   3  13   4         16.79         26.16        15.94 o                         
   0  14   4         80.84         78.66         8.43 o                         
  -2 -14   5         75.15         62.61         5.71 o                         
  -1 -14   5         77.59         78.09        11.26 o                         
   0 -14   5         51.81         47.71         5.96 o                         
   1 -14   5         17.13          9.61         5.42 o                         
   2 -14   5          9.34         14.32         4.66 o                         
  -4 -13   5          5.92          3.09         5.15 o                         
  -3 -13   5         18.48         15.96         5.28 o                         
  -2 -13   5        132.11        141.39         6.26 o                         
  -1 -13   5         39.47         33.87         4.78 o                         
   0 -13   5          2.34          7.05         5.08 o                         
   1 -13   5        149.62        146.92         9.68 o                         
   2 -13   5          5.15          9.11         5.70 o                         
   3 -13   5         20.12         21.61         5.23 o                         
   4 -13   5         68.61         56.79         5.45 o                         
  -5 -12   5          8.72          2.02         5.71 o                         
  -4 -12   5         29.41         39.02         6.46 o                         
  -3 -12   5         24.63         25.70         4.50 o                         
  -2 -12   5        196.55        195.29        15.31 o                         
  -1 -12   5        123.18        119.72         5.82 o                         
   0 -12   5          9.08          8.31         4.09 o                         
   1 -12   5        738.08        713.44        69.24 o                         
   2 -12   5         78.26         76.36         4.82 o                         
   3 -12   5         39.93         38.71         5.54 o                         
   4 -12   5          9.06          6.74         5.67 o                         
   5 -12   5         27.27         29.21         6.08 o                         
  -5 -11   5        346.65        315.03        11.20 o                         
  -4 -11   5         39.28         42.22         4.91 o                         
  -3 -11   5        465.06        495.64        20.28 o                         
  -2 -11   5         66.80         68.94         7.29 o                         
  -1 -11   5         49.12         53.72         4.79 o                         
   0 -11   5          1.51          4.67         3.77 o                         
   1 -11   5         55.62         67.36         4.34 o                         
   2 -11   5          3.10          7.26         4.77 o                         
   3 -11   5        674.69        645.36        35.37 o                         
   4 -11   5        460.41        522.31        18.72 o                         
   5 -11   5         15.58         24.15         7.58 o                         
  -6 -10   5         73.50         61.43         6.19 o                         
  -5 -10   5         13.65         19.88         5.52 o                         
  -4 -10   5        411.23        413.46        17.36 o                         
  -3 -10   5         34.87         36.89         4.10 o                         
  -2 -10   5         70.20         69.28         4.63 o                         
  -1 -10   5        274.52        269.76        26.36 o                         
   0 -10   5       1777.18       1801.12        87.16 o                         
   1 -10   5        152.21        168.76         6.54 o                         
   2 -10   5        495.56        480.47        19.32 o                         
   3 -10   5         45.64         47.01         5.15 o                         
   4 -10   5          2.82          2.56         4.46 o                         
   5 -10   5         85.29         71.97         9.05 o                         
   6 -10   5          7.47         13.38         6.06 o                         
  -6  -9   5          0.12         -1.81         5.21 o                         
  -5  -9   5        112.63        107.80         5.79 o                         
  -4  -9   5         48.12         52.59         5.69 o                         
  -3  -9   5         85.78         77.39         8.80 o                         
  -2  -9   5         16.81         14.18         4.05 o                         
  -1  -9   5        256.19        265.33        10.40 o                         
   0  -9   5        630.03        624.82        41.97 o                         
   1  -9   5         31.22         35.01         4.52 o                         
   2  -9   5        327.33        298.66        26.77 o                         
   3  -9   5        249.42        262.91        18.44 o                         
   4  -9   5        246.54        259.11        12.30 o                         
   5  -9   5         55.40         61.31         5.06 o                         
   6  -9   5          5.11          0.63         7.30 o                         
  -7  -8   5         46.24         44.29         5.68 o                         
  -6  -8   5         48.29         48.72         5.19 o                         
  -5  -8   5        122.21        132.29         6.27 o                         
  -4  -8   5        742.02        759.30        26.52 o                         
  -3  -8   5       1057.16       1024.72        73.80 o                         
  -2  -8   5        132.75        123.68         8.43 o                         
  -1  -8   5        631.93        582.58        34.51 o                         
   0  -8   5        133.25        124.31         8.06 o                         
   1  -8   5        120.53        116.39         5.68 o                         
   2  -8   5        323.78        321.26         6.85 o                         
   3  -8   5        631.41        612.60         6.98 o                         
   4  -8   5        136.01        144.26         5.06 o                         
   5  -8   5        480.41        483.23        22.64 o                         
   6  -8   5        255.58        242.01        14.38 o                         
   7  -8   5          0.11          4.81         5.66 o                         
  -7  -7   5          4.26          3.13         4.63 o                         
  -6  -7   5          1.72          5.91         5.51 o                         
  -5  -7   5          5.12          5.63         4.85 o                         
  -4  -7   5        522.60        521.77        16.16 o                         
  -3  -7   5        299.43        330.19        23.58 o                         
  -2  -7   5        122.10        121.48         8.04 o                         
  -1  -7   5       6092.87       6290.25       330.16 o                         
   0  -7   5        218.16        222.84        15.43 o                         
   1  -7   5        961.70        856.19        44.95 o                         
   2  -7   5        310.26        311.71        14.24 o                         
   3  -7   5          0.79          6.61         4.17 o                         
   4  -7   5          0.79          5.66         5.57 o                         
   5  -7   5        153.53        140.07        16.08 o                         
   6  -7   5        301.58        304.53         8.30 o                         
   7  -7   5        182.51        171.99         6.22 o                         
  -7  -6   5          5.67          6.95         4.88 o                         
  -6  -6   5        146.72        143.15         7.20 o                         
  -5  -6   5        573.80        589.73        30.81 o                         
  -4  -6   5       1025.66       1043.54        47.11 o                         
  -3  -6   5        364.34        370.60        23.03 o                         
  -2  -6   5        258.16        277.26        17.20 o                         
  -1  -6   5        343.06        296.57        19.40 o                         
   0  -6   5        883.16        884.45        68.15 o                         
   1  -6   5         79.00         91.10         5.16 o                         
   2  -6   5       2356.92       1813.93       292.53 o                         
   3  -6   5        798.50        766.71        18.72 o                         
   4  -6   5        540.12        540.90         9.57 o                         
   5  -6   5        484.19        455.21        14.72 o                         
   6  -6   5         24.46         29.78         6.59 o                         
   7  -6   5        114.34        110.19        10.53 o                         
  -7  -5   5        254.56        230.82        15.04 o                         
  -6  -5   5         87.82         95.41         7.08 o                         
  -5  -5   5          0.11          5.26         4.38 o                         
  -4  -5   5        270.05        268.43        13.08 o                         
  -3  -5   5          0.99          2.15         3.33 o                         
  -2  -5   5         27.90         34.04         6.10 o                         
  -1  -5   5        740.88        709.48        71.14 o                         
   0  -5   5       2018.80       1945.57       181.28 o                         
   1  -5   5        999.79        968.01        12.42 o                         
   2  -5   5       1170.95        960.15        91.27 o                         
   3  -5   5        656.25        456.03       156.84 o                         
   4  -5   5        101.28         99.67         5.68 o                         
   5  -5   5        317.93        318.80        13.76 o                         
   6  -5   5          2.56          3.57         4.87 o                         
   7  -5   5        176.11        165.81         7.07 o                         
  -8  -4   5         14.60          9.31         5.53 o                         
  -7  -4   5         91.46         89.66         6.04 o                         
  -6  -4   5         28.25         28.73         5.02 o                         
  -5  -4   5         15.60         16.42         4.31 o                         
  -4  -4   5        197.76        190.83         9.59 o                         
  -3  -4   5        363.31        353.11        21.03 o                         
  -2  -4   5         92.53         74.43        13.54 o                         
  -1  -4   5        248.71        234.24        17.90 o                         
   0  -4   5       2255.91       2119.78        16.66 o                         
   1  -4   5        510.00        484.51        17.95 o                         
   2  -4   5          2.60          4.09         3.94 o                         
   3  -4   5         61.03         65.90         5.37 o                         
   4  -4   5          3.07          1.28         4.25 o                         
   5  -4   5         37.58         35.94         6.58 o                         
   6  -4   5          0.01          6.17         5.34 o                         
   7  -4   5         83.45         77.23         5.69 o                         
   8  -4   5         12.21         11.62         5.18 o                         
  -8  -3   5          0.04         -1.06         6.42 o                         
  -7  -3   5          7.33         14.19         7.14 o                         
  -6  -3   5        187.58        192.10         5.88 o                         
  -5  -3   5          7.60          8.50         4.85 o                         
  -4  -3   5       1277.17       1226.41        52.58 o                         
  -3  -3   5        122.65        114.87         6.78 o                         
  -2  -3   5       1804.28       1866.66       173.79 o                         
  -1  -3   5        527.94        514.97        37.67 o                         
   0  -3   5       9598.47       9232.99        32.89 o                         
   1  -3   5         40.44         43.73         5.65 o                         
   2  -3   5         10.61          5.48         4.69 o                         
   3  -3   5         37.91         44.32         4.89 o                         
   4  -3   5        111.24        113.73         6.14 o                         
   5  -3   5        112.56        117.75         5.70 o                         
   6  -3   5        532.40        536.81        18.83 o                         
   7  -3   5          1.15          3.47         4.17 o                         
   8  -3   5         12.33         16.44         4.93 o                         
  -8  -2   5        122.91        128.64         7.56 o                         
  -7  -2   5          4.59          6.04         4.89 o                         
  -6  -2   5       2226.90       2431.96        31.18 o                         
  -5  -2   5        307.96        318.40         6.21 o                         
  -4  -2   5         49.64         48.54         4.31 o                         
  -3  -2   5       3613.20       3759.69        37.39 o                         
  -2  -2   5          8.98          4.42         3.92 o                         
  -1  -2   5         48.98         43.11         4.55 o                         
   0  -2   5        645.29        594.53        13.97 o                         
   1  -2   5       5549.92       4907.33        40.43 o                         
   2  -2   5      10477.42       9690.86       124.49 o                         
   3  -2   5        662.97        684.39        31.99 o                         
   4  -2   5       1710.69       1428.55        29.88 o                         
   5  -2   5          8.85         12.51         4.94 o                         
   6  -2   5       1672.76       1684.66        54.80 o                         
   7  -2   5        110.03        114.30         5.43 o                         
   8  -2   5        158.72        149.54         6.54 o                         
  -8  -1   5         97.37         95.82         6.49 o                         
  -7  -1   5        163.27        170.77         5.84 o                         
  -6  -1   5        611.82        637.79        20.64 o                         
  -5  -1   5        435.67        458.35        11.09 o                         
  -4  -1   5       3225.01       3627.03        80.39 o                         
  -3  -1   5       1272.62       1272.36        10.99 o                         
  -2  -1   5         66.91         89.10         6.80 o                         
  -1  -1   5          8.18          7.48         6.07 o                         
   0  -1   5      19512.63      19837.51        59.82 o                         
   1  -1   5        106.21         71.65         6.84 o                         
   2  -1   5        666.11        622.44         9.37 o                         
   3  -1   5       3102.87       2792.49       115.88 o                         
   4  -1   5       2564.07       2496.72        72.08 o                         
   5  -1   5        349.81        320.65        11.67 o                         
   6  -1   5          0.75          4.58         4.25 o                         
   7  -1   5        270.82        257.35         6.31 o                         
   8  -1   5         19.74         17.21         5.11 o                         
  -8   0   5          0.02          1.52         6.18 o                         
  -7   0   5          1.23          2.85         5.58 o                         
  -6   0   5          0.26          3.13         4.52 o                         
  -5   0   5          0.31          5.70         4.66 o                         
  -4   0   5        133.51        139.79         5.63 o                         
  -3   0   5          6.22         10.28         3.96 o                         
  -2   0   5          1.44          3.48         3.96 o                         
  -1   0   5          3.21          4.27         6.98 o                         
   0   0   5        122.91        116.83         7.70 o                         
   1   0   5          5.15          4.68         5.22 o                         
   2   0   5         42.37         43.00         6.12 o                         
   3   0   5         76.39         71.71         5.46 o                         
   4   0   5         13.35         68.80        34.73 o                         
   5   0   5          2.50          1.29         4.38 o                         
   6   0   5         55.01         63.94         4.91 o                         
   7   0   5          2.74          3.98         5.19 o                         
   8   0   5          0.28         -2.92         6.73 o                         
  -8   1   5         14.39         10.12         5.34 o                         
  -7   1   5         83.85         82.53         5.92 o                         
  -6   1   5          6.02         11.56         7.64 o                         
  -5   1   5        112.61        117.16         7.78 o                         
  -4   1   5        653.34        675.07        15.03 o                         
  -3   1   5        117.96        104.41         4.61 o                         
  -2   1   5        130.62        143.33         5.84 o                         
  -1   1   5         99.58        106.88         6.91 o                         
   0   1   5       4009.25       4242.29       562.70 o                         
   1   1   5        273.87        226.48         8.38 o                         
   2   1   5        346.97        333.77         9.11 o                         
   3   1   5        203.47        171.62        14.98 o                         
   4   1   5       1098.30       1035.70        66.94 o                         
   5   1   5         45.18         37.71         5.14 o                         
   6   1   5         29.04         32.22         4.63 o                         
   7   1   5         69.18         68.31         5.30 o                         
   8   1   5          0.01          1.33         5.27 o                         
  -8   2   5         15.22         15.38         5.09 o                         
  -7   2   5        139.29        133.56        10.55 o                         
  -6   2   5         19.47         18.50         5.42 o                         
  -5   2   5         30.81         31.22         5.78 o                         
  -4   2   5        558.44        572.08        14.82 o                         
  -3   2   5        426.21        449.63         7.79 o                         
  -2   2   5        140.27        131.76         5.67 o                         
  -1   2   5        381.44        409.93         8.80 o                         
   0   2   5        551.00        624.58        12.37 o                         
   1   2   5       1052.84       1081.59       102.54 o                         
   2   2   5       1715.21       1641.15        35.45 o                         
   3   2   5       1420.40       1382.74        58.75 o                         
   4   2   5          1.15          4.48         4.10 o                         
   5   2   5          5.35         10.23         4.88 o                         
   6   2   5         13.38         14.21         6.16 o                         
   7   2   5          2.36          2.15         5.06 o                         
   8   2   5         51.64         59.70         7.35 o                         
  -8   3   5         86.98         83.14        14.70 o                         
  -7   3   5          7.63         12.91         5.38 o                         
  -6   3   5        211.86        234.60        11.11 o                         
  -5   3   5        192.68        202.30         5.83 o                         
  -4   3   5       1755.39       1856.50        17.99 o                         
  -3   3   5       2411.24       2393.13       102.30 o                         
  -2   3   5        968.71        962.06        18.15 o                         
  -1   3   5       6542.79       7146.12       231.74 o                         
   0   3   5       4267.47       4417.87        73.51 o                         
   1   3   5       3195.53       3405.58       122.08 o                         
   2   3   5       2772.14       2839.44        24.23 o                         
   3   3   5          5.47          5.56         6.11 o                         
   4   3   5        195.48        194.82         7.38 o                         
   5   3   5          0.28          4.14         5.65 o                         
   6   3   5        667.55        696.18        40.57 o                         
   7   3   5        151.04        142.38        12.22 o                         
   8   3   5         11.95         12.07         5.94 o                         
  -7   4   5        151.08        149.72         6.74 o                         
  -6   4   5         23.97         25.62         5.17 o                         
  -5   4   5        259.05        264.24         9.87 o                         
  -4   4   5       1407.44       1414.46        51.89 o                         
  -3   4   5          2.98          1.76         4.36 o                         
  -2   4   5        324.97        314.97         6.80 o                         
  -1   4   5        850.34        762.66        27.42 o                         
   0   4   5       6698.43       6621.96       223.09 o                         
   1   4   5       1518.97       1701.64        72.65 o                         
   2   4   5       5363.71       5698.43        34.95 o                         
   3   4   5        254.85        217.95         9.30 o                         
   4   4   5          1.72          4.15        10.78 o                         
   5   4   5        875.29        908.49        60.80 o                         
   6   4   5        237.10        283.00        26.08 o                         
   7   4   5          2.97          4.61         8.90 o                         
  -7   5   5         13.69         13.42         5.97 o                         
  -6   5   5          3.21          7.98         5.14 o                         
  -5   5   5         35.03         35.01         4.58 o                         
  -4   5   5        272.13        288.96        12.91 o                         
  -3   5   5        535.35        589.65        18.73 o                         
  -2   5   5       2418.75       2314.08        61.98 o                         
  -1   5   5        313.04        303.38        14.87 o                         
   0   5   5        590.35        513.33        16.17 o                         
   1   5   5        787.20        839.08        31.62 o                         
   2   5   5         51.86         69.54         8.33 o                         
   3   5   5          7.00         -4.81        11.06 o                         
   4   5   5        169.23        181.82         9.21 o                         
   5   5   5        829.39        888.73        13.64 o                         
   6   5   5        204.17        238.19        13.18 o                         
   7   5   5         15.67         11.00         6.44 o                         
  -7   6   5        105.13        103.43         7.85 o                         
  -6   6   5         16.90         12.52         4.93 o                         
  -5   6   5        128.19        118.74         7.54 o                         
  -4   6   5          0.39         -2.27         5.10 o                         
  -3   6   5          0.31          8.52         6.59 o                         
  -2   6   5         15.78         16.54         5.16 o                         
  -1   6   5        464.90        480.94        15.44 o                         
   0   6   5        860.08        853.91        40.91 o                         
   1   6   5        121.46        122.83         6.06 o                         
   2   6   5        290.66        323.78        13.11 o                         
   3   6   5         17.82         20.99         8.51 o                         
   4   6   5        186.75        203.90         9.73 o                         
   5   6   5         75.90         74.33         9.20 o                         
   6   6   5         41.92         38.71         9.18 o                         
   7   6   5         77.47         68.55        10.05 o                         
  -7   7   5         13.25         12.18         5.94 o                         
  -6   7   5        245.13        237.60        13.23 o                         
  -5   7   5         31.52         31.29         6.94 o                         
  -4   7   5         47.20         51.15         5.88 o                         
  -3   7   5        931.83        985.29        14.16 o                         
  -2   7   5        198.77        194.18         5.69 o                         
  -1   7   5         14.19         20.56         5.92 o                         
   0   7   5         85.59         97.99         5.13 o                         
   1   7   5       1216.39       1184.61        42.80 o                         
   2   7   5         32.29         29.96        11.35 o                         
   3   7   5          0.40          4.29         8.18 o                         
   4   7   5       1305.54       1392.40        15.86 o                         
   5   7   5        253.36        277.59        10.75 o                         
   6   7   5         24.64         15.28         9.58 o                         
   7   7   5          5.21         -1.37         9.95 o                         
  -6   8   5          7.05         13.46        10.71 o                         
  -5   8   5        165.47        160.42         6.73 o                         
  -4   8   5         40.58         40.70        11.74 o                         
  -3   8   5         42.46         29.98        12.88 o                         
  -2   8   5       1475.71       1458.00        62.55 o                         
  -1   8   5          1.92          5.65         4.65 o                         
   0   8   5         20.25         19.36         5.01 o                         
   1   8   5        562.51        548.38        17.37 o                         
   2   8   5        400.32        399.52        11.30 o                         
   3   8   5        844.99        865.77        13.93 o                         
   4   8   5        498.59        514.05        15.33 o                         
   5   8   5        350.34        385.89        14.66 o                         
   6   8   5          0.13         -2.62         9.60 o                         
  -6   9   5         62.84         51.28         6.80 o                         
  -5   9   5        118.55        104.76         8.17 o                         
  -4   9   5         31.82         39.04         7.24 o                         
  -3   9   5        583.44        573.71        36.75 o                         
  -2   9   5        259.86        248.84        15.98 o                         
  -1   9   5          4.23          8.83         5.48 o                         
   0   9   5       2144.51       2058.16        77.84 o                         
   1   9   5         80.71         85.72         6.54 o                         
   2   9   5        169.59        164.18         8.01 o                         
   3   9   5         19.04         22.64         8.94 o                         
   4   9   5         48.43         48.15         9.81 o                         
   5   9   5        418.67        414.47        13.32 o                         
   6   9   5         25.20         13.26        10.99 o                         
  -5  10   5          0.61         -3.32         5.58 o                         
  -4  10   5        427.83        419.79        36.60 o                         
  -3  10   5          4.70          9.74         7.01 o                         
  -2  10   5        539.88        512.51        32.34 o                         
  -1  10   5        490.63        472.47        23.67 o                         
   0  10   5        258.98        252.50        18.47 o                         
   1  10   5        115.40        140.95         6.53 o                         
   2  10   5         41.89         48.45         7.05 o                         
   3  10   5        944.91       1073.52        18.47 o                         
   4  10   5         55.21         49.71        13.61 o                         
   5  10   5         12.40         17.19        10.78 o                         
  -5  11   5         57.07         47.56         6.13 o                         
  -4  11   5         59.63         61.53         5.71 o                         
  -3  11   5        130.17        122.37        15.99 o                         
  -2  11   5          3.71          5.39         6.91 o                         
  -1  11   5         79.11         76.80         7.36 o                         
   0  11   5         56.61         61.24         5.32 o                         
   1  11   5          8.42         10.04         4.99 o                         
   2  11   5          1.81          3.76         6.71 o                         
   3  11   5         13.96         11.44        14.13 o                         
   4  11   5         54.93         49.33        11.18 o                         
  -4  12   5          0.02         -0.49         5.47 o                         
  -3  12   5        217.83        199.86         7.63 o                         
  -2  12   5          0.15          0.05         6.23 o                         
  -1  12   5        195.27        171.30        17.35 o                         
   0  12   5         41.71         42.20         5.72 o                         
   1  12   5         76.43         77.36         8.32 o                         
   2  12   5         23.20         30.44         8.98 o                         
   3  12   5         39.27         33.07        11.09 o                         
   4  12   5         58.63         33.45        16.14 o                         
  -2  13   5          0.05          2.86         6.14 o                         
  -1  13   5         26.07         25.06         6.57 o                         
   0  13   5        117.91        105.03         8.60 o                         
   1  13   5        233.71        222.24        17.00 o                         
   2  13   5        137.52        130.86        15.85 o                         
  -2 -14   6         70.28         68.13         9.35 o                         
  -1 -14   6        136.18        139.21        14.43 o                         
   0 -14   6        282.37        281.31        11.67 o                         
   1 -14   6          1.28          2.70         5.39 o                         
   2 -14   6         28.46         36.26         5.12 o                         
  -4 -13   6          5.75          5.40         5.34 o                         
  -3 -13   6         33.16         30.05         5.84 o                         
  -2 -13   6          9.19         18.10         5.25 o                         
  -1 -13   6         95.12         95.82         4.91 o                         
   0 -13   6         37.52         42.71         5.24 o                         
   1 -13   6          1.47          5.48         5.27 o                         
   2 -13   6         77.84         75.30         5.51 o                         
   3 -13   6         13.92         15.73         4.66 o                         
   4 -13   6         17.58         17.70         5.34 o                         
  -4 -12   6        171.92        161.66         8.52 o                         
  -3 -12   6        263.47        234.70        13.77 o                         
  -2 -12   6         54.99         52.08         4.82 o                         
  -1 -12   6        212.59        201.36        11.57 o                         
   0 -12   6         29.46         26.95         5.15 o                         
   1 -12   6        148.12        165.10         6.36 o                         
   2 -12   6         13.79         14.77         4.77 o                         
   3 -12   6        165.23        166.34        13.06 o                         
   4 -12   6         47.16         55.04        12.02 o                         
   5 -12   6         33.41         23.04         5.01 o                         
  -5 -11   6          3.15         10.87         5.24 o                         
  -4 -11   6          1.93          5.03         5.21 o                         
  -3 -11   6       1078.38       1126.68        70.64 o                         
  -2 -11   6         20.16         19.78         5.78 o                         
  -1 -11   6         43.79         36.09         4.37 o                         
   0 -11   6          4.46         10.60         4.44 o                         
   1 -11   6         27.31         26.57         5.28 o                         
   2 -11   6        267.05        249.21        17.37 o                         
   3 -11   6        141.37        146.45         9.48 o                         
   4 -11   6        268.47        285.17        33.21 o                         
   5 -11   6          4.21          2.08         5.59 o                         
  -6 -10   6         69.68         63.07         5.73 o                         
  -5 -10   6         13.09         10.28         5.32 o                         
  -4 -10   6        484.59        518.44        29.44 o                         
  -3 -10   6        223.93        228.08        22.56 o                         
  -2 -10   6        695.06        664.65        35.72 o                         
  -1 -10   6        157.14        143.15         5.36 o                         
   0 -10   6       1154.80       1087.80        48.49 o                         
   1 -10   6        257.19        266.39        14.14 o                         
   2 -10   6        131.39        150.42        11.29 o                         
   3 -10   6         62.04         64.26         4.54 o                         
   4 -10   6        401.96        408.19        26.86 o                         
   5 -10   6        110.32         86.65         6.32 o                         
   6 -10   6          1.04          1.39         6.01 o                         
  -6  -9   6          1.15          1.43         4.90 o                         
  -5  -9   6         34.70         37.87         4.78 o                         
  -4  -9   6        369.89        381.69        14.18 o                         
  -3  -9   6         10.88         11.33         3.74 o                         
  -2  -9   6         36.77         37.71         4.45 o                         
  -1  -9   6        597.08        600.17        34.81 o                         
   0  -9   6       2184.01       2186.15       125.60 o                         
   1  -9   6        403.66        411.99        32.96 o                         
   2  -9   6        414.62        406.11        17.01 o                         
   3  -9   6       2322.50       2449.86        12.29 o                         
   4  -9   6        156.17        166.19         5.40 o                         
   5  -9   6         20.53         13.91         5.56 o                         
   6  -9   6         92.17         82.66         5.61 o                         
  -7  -8   6          5.24          8.56         5.04 o                         
  -6  -8   6          1.66          2.78         5.34 o                         
  -5  -8   6          1.83          6.75         4.18 o                         
  -4  -8   6        129.83        127.56         6.23 o                         
  -3  -8   6        194.66        188.37        10.70 o                         
  -2  -8   6         33.38         29.83         3.90 o                         
  -1  -8   6        665.37        640.39        38.07 o                         
   0  -8   6        163.15        163.54         7.58 o                         
   1  -8   6        148.49        147.83        10.78 o                         
   2  -8   6         14.35          6.04         4.81 o                         
   3  -8   6        192.46        195.42        11.03 o                         
   4  -8   6         45.57         39.35         4.49 o                         
   5  -8   6         51.48         45.18         4.79 o                         
   6  -8   6        175.05        178.63         6.40 o                         
   7  -8   6         11.27         11.84         7.51 o                         
  -7  -7   6          6.78          5.65         4.68 o                         
  -6  -7   6         25.26         25.25         4.15 o                         
  -5  -7   6         35.80         34.33         3.99 o                         
  -4  -7   6        494.49        481.25        21.32 o                         
  -3  -7   6        189.39        198.49         9.94 o                         
  -2  -7   6        136.05        135.66         9.72 o                         
  -1  -7   6       1675.03       1589.31        86.21 o                         
   0  -7   6         22.30         18.57         3.76 o                         
   1  -7   6         11.08          6.78         4.64 o                         
   2  -7   6        456.99        439.16         7.04 o                         
   3  -7   6        253.87        252.99        19.31 o                         
   4  -7   6          0.26          1.35         4.14 o                         
   5  -7   6          8.93         17.31         4.73 o                         
   6  -7   6        339.85        353.11         7.51 o                         
   7  -7   6        110.65        109.15         6.80 o                         
  -7  -6   6         13.24         10.87         5.14 o                         
  -6  -6   6         32.56         34.41         4.47 o                         
  -5  -6   6       2546.73       2585.60       114.28 o                         
  -4  -6   6        118.30        118.34         6.18 o                         
  -3  -6   6        208.99        255.59        24.53 o                         
  -2  -6   6        737.85        745.29        57.91 o                         
  -1  -6   6        870.39       1021.26        54.09 o                         
   0  -6   6       1082.18       1016.43        73.51 o                         
   1  -6   6       2339.79       2459.70        16.63 o                         
   2  -6   6       3947.28       3859.08        77.11 o                         
   3  -6   6       1040.27        951.76        15.06 o                         
   4  -6   6          5.30          7.69         6.25 o                         
   5  -6   6        129.59        122.33         5.19 o                         
   6  -6   6        117.16        114.16         5.42 o                         
   7  -6   6         93.96         83.70         5.80 o                         
  -7  -5   6         66.23         56.57         5.06 o                         
  -6  -5   6         36.74         37.05         4.99 o                         
  -5  -5   6        828.34        870.84        49.59 o                         
  -4  -5   6        123.14        115.19         4.74 o                         
  -3  -5   6       1888.04       1971.82       101.95 o                         
  -2  -5   6       3090.34       3029.91       142.79 o                         
  -1  -5   6        203.99        182.94         8.91 o                         
   0  -5   6        260.16        306.86        20.50 o                         
   1  -5   6        222.42        169.52        19.74 o                         
   2  -5   6          0.29         -3.48         3.90 o                         
   3  -5   6       4581.00       4727.58        47.22 o                         
   4  -5   6        654.35        645.25         7.53 o                         
   5  -5   6       1334.47       1332.57        49.21 o                         
   6  -5   6        126.61        120.46        15.12 o                         
   7  -5   6        349.15        357.63         7.84 o                         
  -8  -4   6         17.86         14.01         6.64 o                         
  -7  -4   6         53.70         46.84         6.93 o                         
  -6  -4   6          6.08          6.46         4.44 o                         
  -5  -4   6         99.74        104.79         7.85 o                         
  -4  -4   6        105.24        110.75         5.46 o                         
  -3  -4   6        414.98        404.61        18.93 o                         
  -2  -4   6       5313.62       4616.18       677.67 o                         
  -1  -4   6       1521.33       1448.80        88.76 o                         
   0  -4   6        579.31        508.93        38.90 o                         
   1  -4   6       5087.76       4833.48        20.15 o                         
   2  -4   6         69.60         36.61         6.88 o                         
   3  -4   6        665.75        676.25        15.78 o                         
   4  -4   6         92.05         97.99         5.61 o                         
   5  -4   6       1074.48       1054.76       116.27 o                         
   6  -4   6         24.08         25.07         5.13 o                         
   7  -4   6        110.67        121.91        13.50 o                         
   8  -4   6         46.68         47.15         6.08 o                         
  -8  -3   6         14.71         18.42         6.08 o                         
  -7  -3   6         32.42         30.19         6.10 o                         
  -6  -3   6         33.99         37.48         5.41 o                         
  -5  -3   6         15.74         14.04         3.67 o                         
  -4  -3   6        172.45        165.08         8.06 o                         
  -3  -3   6        171.11        166.26        11.60 o                         
  -2  -3   6        122.53        116.01         5.85 o                         
  -1  -3   6        405.12        364.73        30.49 o                         
   0  -3   6       4556.80       4302.24        20.82 o                         
   1  -3   6          4.34          8.53         4.51 o                         
   2  -3   6        224.59        177.96        16.53 o                         
   3  -3   6         35.23         42.52        12.88 o                         
   4  -3   6        214.20        217.51         6.76 o                         
   5  -3   6        322.64        319.37         6.93 o                         
   6  -3   6         78.67         90.50         6.88 o                         
   7  -3   6         17.62         22.96         4.60 o                         
   8  -3   6         20.22         18.57         5.09 o                         
  -8  -2   6          6.82         11.25         7.20 o                         
  -7  -2   6         54.98         50.24         5.34 o                         
  -6  -2   6         89.64         88.23         4.80 o                         
  -5  -2   6         14.76         16.85         3.88 o                         
  -4  -2   6        593.44        630.60         7.68 o                         
  -3  -2   6        171.54        187.76         9.06 o                         
  -2  -2   6         59.45         50.17         3.83 o                         
  -1  -2   6        575.26        541.15        35.90 o                         
   0  -2   6         59.84         65.84         4.76 o                         
   1  -2   6         42.93         48.84         5.16 o                         
   2  -2   6       1076.47       1014.87        10.23 o                         
   3  -2   6       1551.29       1210.41       229.26 o                         
   4  -2   6         39.33         37.67         6.04 o                         
   5  -2   6        124.40        126.82         5.43 o                         
   6  -2   6         95.94         83.66        12.90 o                         
   7  -2   6          0.94          7.22         4.65 o                         
   8  -2   6          1.33          4.05         5.34 o                         
  -8  -1   6         16.41          9.37         5.82 o                         
  -7  -1   6        160.22        160.79         6.43 o                         
  -6  -1   6        127.04        150.25         6.23 o                         
  -5  -1   6        335.03        384.01        15.28 o                         
  -4  -1   6       4116.57       4463.99        19.85 o                         
  -3  -1   6        126.21        112.46         4.78 o                         
  -2  -1   6        198.46        218.76         6.23 o                         
  -1  -1   6        789.98        731.26        12.85 o                         
   0  -1   6       4416.70       4079.72        73.03 o                         
   1  -1   6         42.78         33.04         5.09 o                         
   2  -1   6       2426.51       2220.84        15.84 o                         
   3  -1   6         87.90         85.30         5.56 o                         
   4  -1   6       2153.94       2171.86        89.89 o                         
   5  -1   6         54.08         43.09         6.53 o                         
   6  -1   6        211.42        204.31         5.63 o                         
   7  -1   6         45.77         50.08         6.45 o                         
   8  -1   6         93.30         99.07         6.65 o                         
  -8   0   6       1113.62        914.41        18.09 o                         
  -7   0   6        574.26        589.57        37.29 o                         
  -6   0   6       3262.68       3385.54       157.67 o                         
  -5   0   6          9.46         14.93         5.00 o                         
  -4   0   6      23138.30      26086.18       561.13 o                         
  -3   0   6          3.52         10.84         3.73 o                         
  -2   0   6       4047.57       4557.30        85.21 o                         
  -1   0   6       1382.93       1408.57       154.59 o                         
   0   0   6      44122.79      42913.45       132.00 o                         
   1   0   6        459.51        448.98         8.92 o                         
   2   0   6       3053.99       2478.50        51.55 o                         
   3   0   6       2466.45       2135.07        43.03 o                         
   4   0   6         86.73        111.15         5.82 o                         
   5   0   6        767.30        780.56        20.04 o                         
   6   0   6        509.16        539.73        21.92 o                         
   7   0   6        774.07        773.93        25.92 o                         
   8   0   6          9.11         10.00         5.80 o                         
  -8   1   6         86.79         77.72         7.74 o                         
  -7   1   6         13.80         15.07         6.55 o                         
  -6   1   6        192.00        194.93         7.24 o                         
  -5   1   6        204.32        231.55         5.91 o                         
  -4   1   6       3852.12       4076.68        71.41 o                         
  -3   1   6          1.72          5.43         3.86 o                         
  -2   1   6          3.19         10.99         4.71 o                         
  -1   1   6       1252.83       1360.18        20.05 o                         
   0   1   6        661.57        679.69       100.61 o                         
   1   1   6         27.43         33.26         5.23 o                         
   2   1   6       3289.26       3043.27        22.85 o                         
   3   1   6       1472.30       1381.05        27.27 o                         
   4   1   6       1670.25       1626.42        62.18 o                         
   5   1   6         40.32         38.37         4.61 o                         
   6   1   6        744.98        730.85        29.79 o                         
   7   1   6         51.27         50.63         5.40 o                         
   8   1   6        257.36        266.41        26.23 o                         
  -8   2   6          5.54         10.62         6.39 o                         
  -7   2   6         31.35         35.87         4.81 o                         
  -6   2   6        131.99        137.23         5.91 o                         
  -5   2   6         40.99         48.87         5.04 o                         
  -4   2   6         35.98         41.20         4.56 o                         
  -3   2   6        320.99        322.74         9.87 o                         
  -2   2   6        160.89        149.51         5.28 o                         
  -1   2   6         29.62         32.85         6.77 o                         
   0   2   6       1232.08       1323.97        20.50 o                         
   1   2   6       1299.78       1256.00        78.77 o                         
   2   2   6        928.91        876.12        14.59 o                         
   3   2   6        899.96        807.71        24.91 o                         
   4   2   6         64.76         64.81         5.11 o                         
   5   2   6         18.33         26.36         5.50 o                         
   6   2   6         14.41         14.89         4.69 o                         
   7   2   6         18.55         16.48         4.78 o                         
   8   2   6          2.26          3.24         5.35 o                         
  -8   3   6          2.25          2.46         5.18 o                         
  -7   3   6          1.28          5.79         5.38 o                         
  -6   3   6        140.42        126.44         7.56 o                         
  -5   3   6         36.79         39.33         4.93 o                         
  -4   3   6        197.08        189.86         6.06 o                         
  -3   3   6         35.88         35.63         4.48 o                         
  -2   3   6        352.66        380.44         8.13 o                         
  -1   3   6        205.90        207.24         8.02 o                         
   0   3   6       1292.18       1381.59        44.63 o                         
   1   3   6          7.30         17.49         5.91 o                         
   2   3   6         13.77         33.29         5.86 o                         
   3   3   6       1098.93       1119.53        35.79 o                         
   4   3   6        551.14        601.24        23.51 o                         
   5   3   6         15.74         19.56         5.28 o                         
   6   3   6        187.33        192.94         7.13 o                         
   7   3   6          0.07          1.19         6.54 o                         
  -7   4   6          0.34          1.73         5.00 o                         
  -6   4   6          7.43         11.05         4.64 o                         
  -5   4   6        261.68        278.29         6.37 o                         
  -4   4   6        150.99        147.66         6.19 o                         
  -3   4   6         55.73         53.77         5.54 o                         
  -2   4   6       3044.45       2962.07       106.71 o                         
  -1   4   6       1360.15       1325.75        28.05 o                         
   0   4   6        149.97        148.25         6.54 o                         
   1   4   6       1065.24       1166.37        55.56 o                         
   2   4   6          0.31          2.38        10.66 o                         
   3   4   6       1350.21       1533.24        18.32 o                         
   4   4   6         15.63         14.20         7.57 o                         
   5   4   6        294.26        333.99        33.25 o                         
   6   4   6         85.26         88.10         7.51 o                         
   7   4   6        159.96        153.27        27.85 o                         
  -7   5   6        236.88        221.66        14.28 o                         
  -6   5   6         90.50         97.30         5.79 o                         
  -5   5   6        539.78        519.25        28.79 o                         
  -4   5   6       1097.66       1078.59        32.83 o                         
  -3   5   6        139.56        150.81        15.46 o                         
  -2   5   6        722.70        682.73        13.15 o                         
  -1   5   6       1370.67       1412.62        26.54 o                         
   0   5   6         22.34         17.97         4.74 o                         
   1   5   6       5947.71       6414.24       256.24 o                         
   2   5   6         24.83         15.71         7.50 o                         
   3   5   6        779.48        881.62        13.90 o                         
   4   5   6         16.88         30.90         7.92 o                         
   5   5   6       2416.86       2529.37        20.43 o                         
   6   5   6          3.32          8.44        12.05 o                         
   7   5   6         96.74         85.41        10.17 o                         
  -7   6   6        406.35        342.66         7.42 o                         
  -6   6   6        157.97        154.46         7.72 o                         
  -5   6   6        211.01        205.98        12.20 o                         
  -4   6   6         35.53         39.12         4.83 o                         
  -3   6   6        102.84        112.03         5.40 o                         
  -2   6   6        396.30        380.16        16.22 o                         
  -1   6   6       1245.96       1336.70        52.69 o                         
   0   6   6       2573.53       2647.90       104.15 o                         
   1   6   6       3876.78       3828.16       111.92 o                         
   2   6   6        298.95        307.27        10.03 o                         
   3   6   6          0.72         10.40        11.48 o                         
   4   6   6          1.59         10.92         7.99 o                         
   5   6   6          3.56         18.25        11.67 o                         
   6   6   6        308.19        293.42        11.35 o                         
   7   6   6          0.08         -3.30         9.76 o                         
  -7   7   6          7.65          7.50         6.60 o                         
  -6   7   6        133.66        141.39         8.68 o                         
  -5   7   6         11.86         11.73         5.08 o                         
  -4   7   6        327.84        325.20        13.37 o                         
  -3   7   6        731.33        747.21        26.55 o                         
  -2   7   6          7.60         10.06         4.35 o                         
  -1   7   6        592.43        593.27        23.59 o                         
   0   7   6        175.57        176.44         9.34 o                         
   1   7   6       1347.21       1332.31        41.69 o                         
   2   7   6        149.69        169.17        12.26 o                         
   3   7   6         31.77         33.43        12.20 o                         
   4   7   6        908.07       1080.18        17.41 o                         
   5   7   6        179.92        194.97        10.46 o                         
   6   7   6        256.43        245.42        11.65 o                         
  -6   8   6         81.87         92.27         6.81 o                         
  -5   8   6         31.36         39.58         6.19 o                         
  -4   8   6          1.81          3.12         5.11 o                         
  -3   8   6         35.92         36.09         5.88 o                         
  -2   8   6         49.93         54.03         6.69 o                         
  -1   8   6        227.20        233.74        12.37 o                         
   0   8   6         29.17         33.33         5.89 o                         
   1   8   6        101.98         92.54         6.68 o                         
   2   8   6         61.34         69.28         8.85 o                         
   3   8   6        696.90        689.99        13.03 o                         
   4   8   6          5.09         -4.27         9.29 o                         
   5   8   6          5.23         22.71        13.25 o                         
   6   8   6         73.03         68.43        10.55 o                         
  -6   9   6          5.20          7.90         5.85 o                         
  -5   9   6         84.06         96.12        20.91 o                         
  -4   9   6        164.52        164.65        18.67 o                         
  -3   9   6        631.87        686.76         8.74 o                         
  -2   9   6         33.80         36.34         6.95 o                         
  -1   9   6        584.03        579.02        25.92 o                         
   0   9   6       1963.08       1917.94        49.08 o                         
   1   9   6        944.79       1004.50        44.49 o                         
   2   9   6          6.34         11.27        12.90 o                         
   3   9   6        348.12        391.93        14.76 o                         
   4   9   6         20.90         13.70         9.51 o                         
   5   9   6         58.57         45.27         9.77 o                         
   6   9   6         11.41          7.95        10.75 o                         
  -5  10   6          7.83          6.27         6.62 o                         
  -4  10   6        536.59        525.33        56.56 o                         
  -3  10   6         84.87         89.48         7.10 o                         
  -2  10   6        320.84        333.92        30.15 o                         
  -1  10   6         57.26         65.36         7.93 o                         
   0  10   6        312.73        303.57        21.79 o                         
   1  10   6         40.31         50.86         6.47 o                         
   2  10   6          5.14         17.40        13.02 o                         
   3  10   6        180.27        235.87        14.78 o                         
   4  10   6         42.06         45.76        13.89 o                         
   5  10   6          0.10          5.26        10.71 o                         
  -4  11   6         11.39         14.49         6.40 o                         
  -3  11   6         12.97         14.59         6.15 o                         
  -2  11   6        127.00        124.52         6.91 o                         
  -1  11   6        244.65        223.77        28.75 o                         
   0  11   6         52.48         55.15         6.14 o                         
   1  11   6          1.56          6.02         6.46 o                         
   2  11   6          0.69          0.44        10.58 o                         
   3  11   6        245.28        260.24        15.52 o                         
   4  11   6         72.74         59.81        11.44 o                         
  -3  12   6        103.66         98.35        22.93 o                         
  -2  12   6          2.48          6.88         6.07 o                         
  -1  12   6        489.92        470.81         9.09 o                         
   0  12   6         20.86         19.60         5.52 o                         
   1  12   6         25.93         22.94         6.82 o                         
   2  12   6        174.35        231.72        15.96 o                         
   3  12   6         21.18         25.45        11.06 o                         
  -2  13   6          5.77          4.48         5.87 o                         
  -1  13   6         27.86         27.82        10.30 o                         
   0  13   6          0.47          2.75         7.71 o                         
   1  13   6         25.35         26.98         8.13 o                         
   2  13   6         13.22         -4.83        15.99 o                         
  -2 -14   7         98.96         96.19        12.73 o                         
  -1 -14   7          1.44          1.53         6.54 o                         
   0 -14   7         42.36         47.79         4.91 o                         
   1 -14   7         98.88         94.28         8.74 o                         
   2 -14   7          2.87          0.95         4.77 o                         
  -4 -13   7         78.62         73.21        12.32 o                         
  -3 -13   7         13.09         11.86         5.59 o                         
  -2 -13   7         23.74         25.31         5.76 o                         
  -1 -13   7        128.09        112.12        10.85 o                         
   0 -13   7        290.69        293.85        15.53 o                         
   1 -13   7        199.93        232.17        15.68 o                         
   2 -13   7         11.51         18.92         8.57 o                         
   3 -13   7        417.95        446.63        43.38 o                         
   4 -13   7         29.17         26.36         6.56 o                         
  -4 -12   7        198.18        189.79         9.34 o                         
  -3 -12   7         78.70         68.31         4.97 o                         
  -2 -12   7         53.63         55.66         5.98 o                         
  -1 -12   7        805.41        797.61        27.59 o                         
   0 -12   7         15.31         14.67         5.28 o                         
   1 -12   7          8.91         12.17         4.65 o                         
   2 -12   7         62.68         67.53         5.33 o                         
   3 -12   7        121.02        136.62         9.27 o                         
   4 -12   7          2.81          9.02         5.34 o                         
  -5 -11   7         82.14         74.19         6.09 o                         
  -4 -11   7         19.17         19.59         5.09 o                         
  -3 -11   7          0.07          7.69         4.82 o                         
  -2 -11   7         42.74         37.74         4.61 o                         
  -1 -11   7        119.18        116.20        11.83 o                         
   0 -11   7         44.57         44.45         4.33 o                         
   1 -11   7        232.88        231.72        19.42 o                         
   2 -11   7        110.70        108.41         5.50 o                         
   3 -11   7         99.41        115.04         5.53 o                         
   4 -11   7         32.67         31.03         5.87 o                         
   5 -11   7         73.69         84.11        10.74 o                         
  -6 -10   7         49.93         51.44         5.05 o                         
  -5 -10   7        140.11        131.83         5.64 o                         
  -4 -10   7        112.84        116.92         7.80 o                         
  -3 -10   7         28.62         24.64         4.11 o                         
  -2 -10   7        594.32        574.80        31.81 o                         
  -1 -10   7         23.20         22.00         4.10 o                         
   0 -10   7       1375.37       1380.29       106.99 o                         
   1 -10   7        328.38        370.43        20.89 o                         
   2 -10   7         48.43         51.17         9.85 o                         
   3 -10   7        137.53        162.34         7.10 o                         
   4 -10   7         69.21         67.85         6.55 o                         
   5 -10   7        431.64        410.94         7.12 o                         
   6 -10   7          1.78         -3.22         7.46 o                         
  -6  -9   7         24.36         23.06         4.44 o                         
  -5  -9   7         59.04         58.67         4.49 o                         
  -4  -9   7        447.90        462.23        25.62 o                         
  -3  -9   7        200.07        196.74        14.94 o                         
  -2  -9   7        120.59        122.54         5.29 o                         
  -1  -9   7        135.61        131.10         8.96 o                         
   0  -9   7       1361.01       1351.12        62.70 o                         
   1  -9   7        695.05        668.16        40.45 o                         
   2  -9   7        587.34        604.55        35.44 o                         
   3  -9   7        292.71        298.14         9.34 o                         
   4  -9   7        179.67        199.31        17.41 o                         
   5  -9   7          0.11          4.31         6.90 o                         
   6  -9   7        140.63        129.15         5.79 o                         
  -7  -8   7         68.20         58.06         6.33 o                         
  -6  -8   7         10.88          9.12         5.18 o                         
  -5  -8   7         36.39         48.42         4.59 o                         
  -4  -8   7        550.16        587.20        33.86 o                         
  -3  -8   7          0.36          0.55         3.17 o                         
  -2  -8   7        527.70        479.87        17.27 o                         
  -1  -8   7         22.50         23.40         3.94 o                         
   0  -8   7        284.24        288.41        22.46 o                         
   1  -8   7        694.45        760.08        45.84 o                         
   2  -8   7          2.39          5.75         4.76 o                         
   3  -8   7        258.27        260.33         7.92 o                         
   4  -8   7        299.96        275.43        24.59 o                         
   5  -8   7        970.84        982.70        25.78 o                         
   6  -8   7         20.12         20.72         5.29 o                         
   7  -8   7        162.16        164.06        31.27 o                         
  -7  -7   7          0.00          4.34         4.74 o                         
  -6  -7   7         35.58         39.06         4.98 o                         
  -5  -7   7        101.58        103.66         5.37 o                         
  -4  -7   7        414.46        421.14        13.97 o                         
  -3  -7   7        130.91        135.64        13.88 o                         
  -2  -7   7        434.98        401.51        23.98 o                         
  -1  -7   7       2250.35       2180.88       184.77 o                         
   0  -7   7         74.66         84.04         7.44 o                         
   1  -7   7       1408.06       1276.95         9.48 o                         
   2  -7   7        962.17        945.86         8.33 o                         
   3  -7   7        575.96        567.22         7.33 o                         
   4  -7   7        671.13        688.95        15.75 o                         
   5  -7   7        104.43        120.75        10.27 o                         
   6  -7   7        373.54        393.50         7.94 o                         
   7  -7   7         23.45         24.39         6.40 o                         
  -7  -6   7          0.06         -0.29         5.44 o                         
  -6  -6   7          4.67          3.55         4.35 o                         
  -5  -6   7         91.54         98.68         8.64 o                         
  -4  -6   7        139.93        146.26         8.09 o                         
  -3  -6   7          2.53          8.39         4.69 o                         
  -2  -6   7        376.83        361.07        23.42 o                         
  -1  -6   7        536.28        577.53        39.45 o                         
   0  -6   7         49.07         48.91         3.86 o                         
   1  -6   7         18.54         29.62         3.88 o                         
   2  -6   7        133.76        139.49         5.33 o                         
   3  -6   7        168.23        166.36         5.57 o                         
   4  -6   7          5.72          1.58         5.01 o                         
   5  -6   7         31.82         38.87         6.56 o                         
   6  -6   7          9.70          8.50         4.82 o                         
   7  -6   7         55.75         50.43         5.74 o                         
  -7  -5   7         68.71         60.81         5.54 o                         
  -6  -5   7         31.39         29.63         4.01 o                         
  -5  -5   7        103.24        106.01         5.83 o                         
  -4  -5   7        448.12        441.12        18.65 o                         
  -3  -5   7        518.68        563.43        35.13 o                         
  -2  -5   7       1494.70       1398.53        82.51 o                         
  -1  -5   7        199.72        193.09        17.00 o                         
   0  -5   7        129.19        119.38         5.18 o                         
   1  -5   7        993.86        996.16        29.17 o                         
   2  -5   7         86.17         72.64         4.32 o                         
   3  -5   7        185.38        187.58         6.00 o                         
   4  -5   7        352.70        360.83        12.57 o                         
   5  -5   7        401.73        392.95        10.89 o                         
   6  -5   7         93.61         99.49         6.12 o                         
   7  -5   7          0.02          3.17         7.31 o                         
  -7  -4   7        173.21        167.55        11.91 o                         
  -6  -4   7         15.47         19.24         3.94 o                         
  -5  -4   7         28.66         25.93         3.81 o                         
  -4  -4   7       1267.73       1233.37        55.34 o                         
  -3  -4   7         29.86         32.20         3.66 o                         
  -2  -4   7       1465.85       1472.56        90.16 o                         
  -1  -4   7         34.43         24.41         3.99 o                         
   0  -4   7       4925.04       4517.40        73.31 o                         
   1  -4   7       3424.08       3286.02        15.95 o                         
   2  -4   7       4039.17       3753.84        90.63 o                         
   3  -4   7        737.29        661.70        15.16 o                         
   4  -4   7         17.10          9.22         5.04 o                         
   5  -4   7         49.16         45.79         7.56 o                         
   6  -4   7         66.36         77.22         8.95 o                         
   7  -4   7          0.30          4.99         7.24 o                         
  -8  -3   7         44.39         43.40         5.67 o                         
  -7  -3   7         11.80         11.56         5.96 o                         
  -6  -3   7        481.21        505.39        23.51 o                         
  -5  -3   7         90.33         89.83        12.99 o                         
  -4  -3   7       1819.97       1808.02        97.13 o                         
  -3  -3   7       1652.67       1631.25        91.37 o                         
  -2  -3   7        841.05        776.14        72.17 o                         
  -1  -3   7       7764.74       7674.66       531.19 o                         
   0  -3   7        264.76        265.64        10.44 o                         
   1  -3   7       2065.33       2007.45        13.23 o                         
   2  -3   7       1535.62       1490.04        17.53 o                         
   3  -3   7        734.43        635.22         8.16 o                         
   4  -3   7       1540.31       1496.65        42.91 o                         
   5  -3   7         15.10         13.93         5.02 o                         
   6  -3   7       1110.01       1081.54        18.94 o                         
   7  -3   7        216.01        210.51         7.97 o                         
   8  -3   7          0.16         -1.09         5.19 o                         
  -8  -2   7          0.21         -4.12         7.32 o                         
  -7  -2   7         48.73         41.60         6.19 o                         
  -6  -2   7        469.32        507.20        12.14 o                         
  -5  -2   7         18.92         17.06         5.76 o                         
  -4  -2   7          4.48          1.54         4.62 o                         
  -3  -2   7        757.00        749.78        35.65 o                         
  -2  -2   7        458.96        404.52        30.96 o                         
  -1  -2   7        128.39        114.00         9.09 o                         
   0  -2   7       2740.24       2629.16        16.24 o                         
   1  -2   7       3253.92       3027.42        65.74 o                         
   2  -2   7        516.56        536.62         8.66 o                         
   3  -2   7       1339.61       1287.69        29.65 o                         
   4  -2   7        125.67        113.58         4.96 o                         
   5  -2   7        169.34        162.32         7.56 o                         
   6  -2   7        214.56        219.59         7.00 o                         
   7  -2   7        101.60        106.42         7.79 o                         
   8  -2   7         71.06         73.98         7.18 o                         
  -8  -1   7        166.23        142.20        12.00 o                         
  -7  -1   7          0.02          4.92         5.25 o                         
  -6  -1   7        148.29        144.72         6.94 o                         
  -5  -1   7         45.53         48.63         4.27 o                         
  -4  -1   7        513.74        525.45        10.05 o                         
  -3  -1   7          0.29          0.67         4.47 o                         
  -2  -1   7        139.14        107.46        27.18 o                         
  -1  -1   7         75.25         73.65         6.19 o                         
   0  -1   7        389.83        369.87        10.97 o                         
   1  -1   7          8.07          7.75         5.51 o                         
   2  -1   7        398.26        375.50         7.51 o                         
   3  -1   7        204.95        207.84         7.10 o                         
   4  -1   7        382.14        401.46        13.52 o                         
   5  -1   7         13.35         10.91         4.41 o                         
   6  -1   7         81.11         76.47         7.92 o                         
   7  -1   7         56.55         57.42         5.03 o                         
   8  -1   7         33.04         30.70         5.38 o                         
  -8   0   7         16.27         13.94         5.76 o                         
  -7   0   7          5.54          9.22         5.25 o                         
  -6   0   7         18.22         22.80         6.06 o                         
  -5   0   7          1.87          6.35         4.39 o                         
  -4   0   7          1.69          2.40         4.44 o                         
  -3   0   7          1.53          2.31         3.36 o                         
  -2   0   7         51.28         55.02         4.65 o                         
  -1   0   7         82.88         79.17        11.22 o                         
   0   0   7         17.40         16.77         3.87 o                         
   1   0   7         81.43         71.17         6.04 o                         
   2   0   7        117.02        107.79         5.60 o                         
   3   0   7          0.12         -0.35         4.33 o                         
   4   0   7         26.84         25.03         4.45 o                         
   5   0   7         52.32         54.75         6.45 o                         
   6   0   7         18.86         22.45         4.69 o                         
   7   0   7         39.09         39.80         4.89 o                         
   8   0   7         12.31         10.15         5.79 o                         
  -8   1   7        311.79        236.16        12.61 o                         
  -7   1   7         62.92         64.15         7.32 o                         
  -6   1   7        675.61        682.60        22.89 o                         
  -5   1   7        514.34        559.02         7.95 o                         
  -4   1   7       1057.81       1092.84        16.79 o                         
  -3   1   7         23.16         31.86         5.36 o                         
  -2   1   7       2407.22       2532.73        14.16 o                         
  -1   1   7         50.45         54.39         9.84 o                         
   0   1   7         23.06         20.32         5.01 o                         
   1   1   7       1504.70       1306.58        21.11 o                         
   2   1   7       1097.81       1020.21        12.92 o                         
   3   1   7        962.61        802.72        54.24 o                         
   4   1   7        422.09        415.20         8.47 o                         
   5   1   7        229.51        226.37         5.55 o                         
   6   1   7          1.61          3.68         4.18 o                         
   7   1   7        238.34        249.76        18.73 o                         
   8   1   7        209.69        215.29        11.65 o                         
  -8   2   7        385.73        379.15        28.68 o                         
  -7   2   7          4.80          6.71         5.85 o                         
  -6   2   7        102.68        106.79         5.01 o                         
  -5   2   7        113.76        113.57         5.35 o                         
  -4   2   7        732.44        762.54        19.37 o                         
  -3   2   7        106.05        101.64         5.07 o                         
  -2   2   7        703.38        730.88        27.21 o                         
  -1   2   7       2342.57       2418.14        24.14 o                         
   0   2   7       5039.99       4842.73       614.22 o                         
   1   2   7       6239.83       6530.42       619.31 o                         
   2   2   7       3307.06       2646.46        22.31 o                         
   3   2   7       1969.04       1900.34        41.41 o                         
   4   2   7       2632.30       2528.19        50.13 o                         
   5   2   7          0.55          3.66         4.42 o                         
   6   2   7        859.57        918.38        34.90 o                         
   7   2   7         47.70         49.85         5.42 o                         
  -7   3   7          0.62          3.28         5.66 o                         
  -6   3   7        347.22        371.63         7.65 o                         
  -5   3   7        172.39        170.76         7.44 o                         
  -4   3   7        212.02        207.07         8.92 o                         
  -3   3   7        286.25        311.90         9.18 o                         
  -2   3   7       3435.77       3586.29       116.88 o                         
  -1   3   7        443.51        471.04         8.66 o                         
   0   3   7        180.22        215.58         9.71 o                         
   1   3   7         78.60         87.49         5.80 o                         
   2   3   7        322.74        258.58        26.05 o                         
   3   3   7        532.66        591.69        20.04 o                         
   4   3   7       1765.34       1915.22       113.00 o                         
   5   3   7        127.42        125.58         6.21 o                         
   6   3   7         52.11         58.96         5.87 o                         
   7   3   7         37.83         44.08         6.83 o                         
  -7   4   7         11.95         15.57         5.65 o                         
  -6   4   7          8.57         10.40         5.46 o                         
  -5   4   7          7.36         11.04         4.79 o                         
  -4   4   7        402.68        416.70        16.82 o                         
  -3   4   7         92.23         88.91         5.11 o                         
  -2   4   7         26.36         32.56         4.86 o                         
  -1   4   7        832.50        854.28        19.30 o                         
   0   4   7        160.41        144.49         5.56 o                         
   1   4   7        447.63        447.56        22.85 o                         
   2   4   7        397.42        443.85        32.81 o                         
   3   4   7        794.12        807.48        13.31 o                         
   4   4   7          0.05          2.59        10.94 o                         
   5   4   7          6.60          9.12         9.21 o                         
   6   4   7         46.02         51.46         8.65 o                         
   7   4   7         65.26         50.11         9.63 o                         
  -7   5   7          1.49          3.07         6.52 o                         
  -6   5   7         71.97         76.92         6.24 o                         
  -5   5   7        139.12        127.35         6.29 o                         
  -4   5   7        105.23        102.76        10.33 o                         
  -3   5   7        212.71        216.97         9.53 o                         
  -2   5   7        103.29        104.99         5.89 o                         
  -1   5   7         62.40         71.31         5.28 o                         
   0   5   7        396.94        404.50         7.42 o                         
   1   5   7         12.60         14.47         5.17 o                         
   2   5   7       1080.46       1152.26        15.49 o                         
   3   5   7        426.36        459.33        13.70 o                         
   4   5   7        182.48        199.54        12.31 o                         
   5   5   7        125.85        138.16         9.82 o                         
   6   5   7         43.40         46.76        12.86 o                         
   7   5   7         32.07         22.05        14.03 o                         
  -7   6   7          2.87          0.86         6.28 o                         
  -6   6   7        225.81        236.23         7.21 o                         
  -5   6   7        134.90        133.00         5.63 o                         
  -4   6   7        299.93        295.16         6.94 o                         
  -3   6   7         89.52        103.85         7.37 o                         
  -2   6   7        148.52        148.62         5.55 o                         
  -1   6   7        428.93        400.58        18.03 o                         
   0   6   7        610.05        640.27        26.24 o                         
   1   6   7       1382.22       1472.74        72.04 o                         
   2   6   7         47.90         61.13         7.79 o                         
   3   6   7        293.56        297.66        10.29 o                         
   4   6   7          3.21          4.62        12.12 o                         
   5   6   7        105.66        116.91        12.53 o                         
   6   6   7        603.93        583.12        13.32 o                         
   7   6   7         11.41         15.33        10.26 o                         
  -6   7   7        136.88        150.45         9.94 o                         
  -5   7   7        245.79        237.57        14.89 o                         
  -4   7   7         77.21         98.17         5.62 o                         
  -3   7   7        850.58        901.98         9.46 o                         
  -2   7   7         30.81         30.16         5.39 o                         
  -1   7   7         90.33         95.63         6.48 o                         
   0   7   7        388.12        385.16         7.44 o                         
   1   7   7       1015.29       1065.40        29.64 o                         
   2   7   7         58.17         34.99         8.35 o                         
   3   7   7         23.04         25.87        11.82 o                         
   4   7   7        558.81        623.23        15.74 o                         
   5   7   7        255.15        264.97        11.15 o                         
   6   7   7         26.05         25.54         9.76 o                         
  -6   8   7         52.13         44.57         6.83 o                         
  -5   8   7         12.59         19.35         5.99 o                         
  -4   8   7          0.63          4.52         5.86 o                         
  -3   8   7        344.84        359.75         7.30 o                         
  -2   8   7        381.86        397.51        23.74 o                         
  -1   8   7       1129.79       1177.74        40.51 o                         
   0   8   7        107.36        105.96         8.20 o                         
   1   8   7        648.68        634.88        31.45 o                         
   2   8   7        490.64        523.53        12.51 o                         
   3   8   7        166.90        187.72        13.20 o                         
   4   8   7         29.74         39.44         9.08 o                         
   5   8   7         31.77         42.53        14.03 o                         
   6   8   7        157.13        159.39        11.29 o                         
  -5   9   7        142.04        139.24         8.37 o                         
  -4   9   7        287.53        283.38        24.45 o                         
  -3   9   7         21.14         23.26         4.88 o                         
  -2   9   7         43.54         45.17         5.97 o                         
  -1   9   7        121.15        129.82         5.98 o                         
   0   9   7        382.79        389.05        10.59 o                         
   1   9   7         15.43         20.54         6.09 o                         
   2   9   7         56.47         63.87         9.39 o                         
   3   9   7        239.09        321.46        13.99 o                         
   4   9   7          9.38         13.58         9.27 o                         
   5   9   7        211.26        186.37        11.13 o                         
  -5  10   7          0.02          8.75         6.18 o                         
  -4  10   7        310.05        314.68        29.23 o                         
  -3  10   7        229.64        225.74        12.25 o                         
  -2  10   7          4.39          6.00         5.04 o                         
  -1  10   7        155.82        151.78        10.48 o                         
   0  10   7         38.79         39.35         6.42 o                         
   1  10   7         35.68         32.43         5.67 o                         
   2  10   7        153.94        161.07        14.64 o                         
   3  10   7        146.26        180.08        14.50 o                         
   4  10   7          0.02         -0.19        14.10 o                         
   5  10   7         69.56         68.59        11.35 o                         
  -4  11   7         52.70         55.00        11.89 o                         
  -3  11   7          0.91          4.49         6.36 o                         
  -2  11   7         13.32         15.88         6.19 o                         
  -1  11   7        590.43        555.63        35.80 o                         
   0  11   7         34.58         35.05         5.28 o                         
   1  11   7        220.97        194.95        11.37 o                         
   2  11   7        118.85        124.73        14.63 o                         
   3  11   7         50.09         60.18        15.07 o                         
   4  11   7        147.74        128.99        11.00 o                         
  -3  12   7        188.24        178.34        29.22 o                         
  -2  12   7         12.14         11.67         6.13 o                         
  -1  12   7        150.33        143.19        21.07 o                         
   0  12   7          4.57          2.91         6.37 o                         
   1  12   7          0.95          4.24         7.24 o                         
   2  12   7        167.88        218.06        16.01 o                         
   3  12   7        123.61         99.82        11.68 o                         
  -1  13   7         77.97         80.69        12.80 o                         
   0  13   7          8.63          8.66         7.90 o                         
   1  13   7          0.01          3.69         7.78 o                         
  -2 -14   8         20.87         19.06         6.13 o                         
  -1 -14   8         66.26         78.30         8.74 o                         
   0 -14   8         41.62         45.55         5.44 o                         
   1 -14   8          1.57          1.69         4.88 o                         
   2 -14   8         34.59         30.43         5.79 o                         
  -3 -13   8         16.77         18.40         5.90 o                         
  -2 -13   8          1.06          0.54         4.74 o                         
  -1 -13   8         54.67         48.60         5.27 o                         
   0 -13   8         48.83         44.35         5.41 o                         
   1 -13   8          7.64          3.50         4.57 o                         
   2 -13   8         52.37         55.71         5.53 o                         
   3 -13   8        140.20        132.25         8.47 o                         
  -4 -12   8        195.53        197.02        12.37 o                         
  -3 -12   8         45.75         38.31         5.76 o                         
  -2 -12   8         25.70         20.51         4.71 o                         
  -1 -12   8        553.21        560.59        18.17 o                         
   0 -12   8          7.06          5.35         4.33 o                         
   1 -12   8        159.17        156.66        12.29 o                         
   2 -12   8          2.14          0.22         5.44 o                         
   3 -12   8          1.63          4.16         4.56 o                         
   4 -12   8         43.86         47.39         4.90 o                         
  -5 -11   8         88.88         92.15        10.58 o                         
  -4 -11   8         90.14         88.71         5.91 o                         
  -3 -11   8        250.52        243.49         8.84 o                         
  -2 -11   8         72.41         68.20         4.31 o                         
  -1 -11   8        338.30        386.67        20.74 o                         
   0 -11   8          6.44          2.67         5.01 o                         
   1 -11   8        809.69        803.36        45.14 o                         
   2 -11   8        413.42        398.15        30.67 o                         
   3 -11   8          4.53          5.01         5.02 o                         
   4 -11   8         16.41         14.91         4.80 o                         
   5 -11   8         12.24         20.11         7.26 o                         
  -6 -10   8         67.74         54.92         7.74 o                         
  -5 -10   8         48.99         53.93         5.68 o                         
  -4 -10   8          0.47         -1.87         3.97 o                         
  -3 -10   8         81.50         76.63         9.78 o                         
  -2 -10   8       1363.15       1357.41        67.90 o                         
  -1 -10   8         77.44         83.93         5.90 o                         
   0 -10   8        435.07        430.61        24.80 o                         
   1 -10   8         25.46         20.45         4.15 o                         
   2 -10   8         78.32         88.41         4.62 o                         
   3 -10   8         35.73         25.18         4.57 o                         
   4 -10   8         23.62         24.05         4.76 o                         
   5 -10   8        461.09        390.84        36.40 o                         
   6 -10   8         24.66         26.20         6.43 o                         
  -6  -9   8          0.09          1.16         5.81 o                         
  -5  -9   8         99.23        101.87         5.91 o                         
  -4  -9   8         18.43         21.57         4.06 o                         
  -3  -9   8        147.84        141.06         8.60 o                         
  -2  -9   8        236.43        230.29        15.51 o                         
  -1  -9   8         24.14         27.51         4.26 o                         
   0  -9   8        268.64        256.23        21.08 o                         
   1  -9   8        130.70        155.26         8.11 o                         
   2  -9   8        560.79        569.12        25.99 o                         
   3  -9   8        275.36        288.79         6.42 o                         
   4  -9   8         14.43         13.58         5.21 o                         
   5  -9   8         32.93         31.12         5.11 o                         
   6  -9   8          6.85         10.91         6.21 o                         
  -6  -8   8        225.67        224.21         9.76 o                         
  -5  -8   8        160.23        172.77         5.87 o                         
  -4  -8   8        232.60        237.19        10.05 o                         
  -3  -8   8          9.42          9.60         4.16 o                         
  -2  -8   8          0.45          6.25         4.11 o                         
  -1  -8   8        620.73        615.90        28.95 o                         
   0  -8   8        531.68        551.30        44.41 o                         
   1  -8   8       1296.37       1318.95       126.14 o                         
   2  -8   8        126.74        119.53         5.40 o                         
   3  -8   8        894.03        765.92        76.25 o                         
   4  -8   8        201.38        206.53         5.71 o                         
   5  -8   8         86.97         94.12         6.94 o                         
   6  -8   8          4.50          8.76         5.71 o                         
  -7  -7   8         88.36         72.32         5.92 o                         
  -6  -7   8        133.05        120.25         5.54 o                         
  -5  -7   8         96.75        111.28         4.92 o                         
  -4  -7   8         94.63         92.81         6.38 o                         
  -3  -7   8       2723.17       2938.35       235.14 o                         
  -2  -7   8        342.17        317.37        20.41 o                         
  -1  -7   8        469.57        397.97        29.01 o                         
   0  -7   8          1.89          4.66         3.52 o                         
   1  -7   8        574.40        488.78         7.15 o                         
   2  -7   8         25.35         28.67         6.91 o                         
   3  -7   8          7.33          5.82         4.59 o                         
   4  -7   8        553.70        664.63        19.22 o                         
   5  -7   8        475.52        520.79        10.47 o                         
   6  -7   8         71.52         69.95         6.22 o                         
   7  -7   8         44.91         37.61         6.51 o                         
  -7  -6   8        106.41         95.59         8.04 o                         
  -6  -6   8        454.66        467.41        15.81 o                         
  -5  -6   8        196.68        205.82         7.56 o                         
  -4  -6   8         62.96         75.62         4.22 o                         
  -3  -6   8        423.32        432.31        24.44 o                         
  -2  -6   8         98.81         92.74         7.03 o                         
  -1  -6   8        249.15        255.61        20.16 o                         
   0  -6   8       1575.23       1340.35       175.92 o                         
   1  -6   8       1237.84       1160.74        13.21 o                         
   2  -6   8       1647.91       1394.78       244.03 o                         
   3  -6   8        488.42        453.06        27.24 o                         
   4  -6   8        262.29        256.83         6.75 o                         
   5  -6   8        239.53        259.82        10.99 o                         
   6  -6   8        142.11        148.05        15.70 o                         
   7  -6   8        167.04        155.67         9.95 o                         
  -7  -5   8          1.74          4.97         4.34 o                         
  -6  -5   8          3.26          8.13         5.38 o                         
  -5  -5   8         26.89         27.73         4.14 o                         
  -4  -5   8         90.15         93.54         5.40 o                         
  -3  -5   8        665.85        680.22        36.52 o                         
  -2  -5   8       1562.88       1528.25        94.90 o                         
  -1  -5   8        424.86        404.05        37.18 o                         
   0  -5   8       1003.13        861.14        23.86 o                         
   1  -5   8        140.57        137.71         5.29 o                         
   2  -5   8          0.08          1.00         3.88 o                         
   3  -5   8        647.23        509.11        98.03 o                         
   4  -5   8        165.58        169.57         6.03 o                         
   5  -5   8        435.17        444.37         8.17 o                         
   6  -5   8         32.11         41.93         5.68 o                         
   7  -5   8        111.94        123.11        10.18 o                         
  -7  -4   8          3.62          4.23         4.57 o                         
  -6  -4   8          3.86          6.80         3.74 o                         
  -5  -4   8        125.53        123.46         4.27 o                         
  -4  -4   8          4.88          5.78         3.57 o                         
  -3  -4   8         42.59         44.39         4.14 o                         
  -2  -4   8       1071.14        984.66        68.28 o                         
  -1  -4   8        225.02        205.03        18.23 o                         
   0  -4   8         12.80         18.57         4.08 o                         
   1  -4   8        391.57        400.04         6.87 o                         
   2  -4   8        134.22        121.33         6.31 o                         
   3  -4   8         47.64         49.87         4.43 o                         
   4  -4   8          7.24          9.57         4.74 o                         
   5  -4   8         82.08         88.25         5.64 o                         
   6  -4   8         27.58         30.63         6.44 o                         
   7  -4   8         11.31         14.15         5.99 o                         
  -7  -3   8         22.03         27.04         6.18 o                         
  -6  -3   8        392.28        414.09        16.22 o                         
  -5  -3   8        138.69        122.83        20.55 o                         
  -4  -3   8        481.19        462.27        26.61 o                         
  -3  -3   8        258.36        240.66         9.90 o                         
  -2  -3   8       1654.98       1578.93       179.84 o                         
  -1  -3   8          2.63         14.56         8.55 o                         
   0  -3   8       1152.09       1130.70        10.12 o                         
   1  -3   8          0.61          1.10         4.30 o                         
   2  -3   8         63.09         39.22         4.34 o                         
   3  -3   8        455.63        453.37         6.73 o                         
   4  -3   8       1920.21       1896.95        46.35 o                         
   5  -3   8          2.07          6.40         5.32 o                         
   6  -3   8         33.95         29.61         5.19 o                         
   7  -3   8         36.62         40.39         6.17 o                         
  -8  -2   8        492.84        388.43        39.23 o                         
  -7  -2   8         19.94         18.64         8.60 o                         
  -6  -2   8         62.88         65.12         5.34 o                         
  -5  -2   8        459.28        481.83         7.60 o                         
  -4  -2   8        802.91        673.48       119.05 o                         
  -3  -2   8        103.64         99.74         6.53 o                         
  -2  -2   8         63.10         54.64         4.42 o                         
  -1  -2   8       4117.52       3500.53        55.23 o                         
   0  -2   8      12329.04      11657.01        33.40 o                         
   1  -2   8       1330.20       1345.12        20.27 o                         
   2  -2   8        812.97        583.06        13.16 o                         
   3  -2   8        392.86        414.07         7.30 o                         
   4  -2   8       1503.69       1491.36        37.00 o                         
   5  -2   8          8.17         10.51         4.92 o                         
   6  -2   8       1021.67       1062.05        38.90 o                         
   7  -2   8          1.55          1.17         4.75 o                         
  -8  -1   8        158.80        108.37         7.36 o                         
  -7  -1   8        117.24        114.97         6.28 o                         
  -6  -1   8        931.04        944.60        21.31 o                         
  -5  -1   8        814.17        828.41        12.08 o                         
  -4  -1   8          5.72         11.76         4.20 o                         
  -3  -1   8         11.05          6.04         5.28 o                         
  -2  -1   8       2840.77       2705.44       199.19 o                         
  -1  -1   8        791.96        656.70        10.96 o                         
   0  -1   8         36.81         31.73         4.66 o                         
   1  -1   8       2827.54       2491.06        35.55 o                         
   2  -1   8       7422.38       6983.20        76.86 o                         
   3  -1   8        934.25        649.29       198.50 o                         
   4  -1   8        479.96        436.48        28.59 o                         
   5  -1   8        630.00        625.71        16.55 o                         
   6  -1   8          4.55          5.29         5.00 o                         
   7  -1   8        193.43        203.79        25.67 o                         
   8  -1   8        140.47        130.43        11.27 o                         
  -8   0   8          1.27          7.58         5.60 o                         
  -7   0   8          2.14          5.35         5.39 o                         
  -6   0   8         67.68         70.27         5.88 o                         
  -5   0   8          0.25          2.32         4.72 o                         
  -4   0   8          0.32          4.71         4.10 o                         
  -3   0   8          0.94          6.12         3.72 o                         
  -2   0   8         44.01         42.48         6.40 o                         
  -1   0   8          9.76          7.97         4.93 o                         
   0   0   8         50.27         45.18         4.20 o                         
   1   0   8        147.64        130.37         5.65 o                         
   2   0   8         20.45         21.69         4.21 o                         
   3   0   8          6.48          3.98         3.81 o                         
   4   0   8         56.09         55.04         6.44 o                         
   5   0   8         22.01         24.79         5.32 o                         
   6   0   8          2.56          7.81         4.60 o                         
   7   0   8          9.12         10.29         5.75 o                         
  -8   1   8          0.43          9.37         6.51 o                         
  -7   1   8         32.97         33.17         4.85 o                         
  -6   1   8        259.02        252.00        14.67 o                         
  -5   1   8         84.80         85.29         5.00 o                         
  -4   1   8         55.37         57.24         4.99 o                         
  -3   1   8         30.39         30.54         4.55 o                         
  -2   1   8        568.36        601.46         8.36 o                         
  -1   1   8        398.88        366.97        48.77 o                         
   0   1   8         63.77         79.51         9.55 o                         
   1   1   8        123.86        125.69         5.56 o                         
   2   1   8       2203.22       1997.85        16.59 o                         
   3   1   8         63.05         56.45         6.13 o                         
   4   1   8        165.23        156.10         5.87 o                         
   5   1   8        131.81        131.90         6.19 o                         
   6   1   8         14.88         18.59         5.35 o                         
   7   1   8          1.47          1.31         5.80 o                         
  -7   2   8          0.06          1.43         7.05 o                         
  -6   2   8        102.85        111.40         7.43 o                         
  -5   2   8        162.65        177.04         5.87 o                         
  -4   2   8         96.48         90.16         4.83 o                         
  -3   2   8         24.73         26.50         4.21 o                         
  -2   2   8        633.52        626.90        24.93 o                         
  -1   2   8        929.92       1033.41        45.38 o                         
   0   2   8        823.60        920.28        85.71 o                         
   1   2   8       1645.16       1767.60       163.35 o                         
   2   2   8         81.68         93.09         5.28 o                         
   3   2   8          4.07          3.65         5.87 o                         
   4   2   8          4.32          8.70         6.08 o                         
   5   2   8         32.26         31.84         5.77 o                         
   6   2   8        142.53        146.25         6.41 o                         
   7   2   8         31.49         36.57         6.04 o                         
  -7   3   8         18.19         14.77         5.28 o                         
  -6   3   8        785.34        837.22        11.72 o                         
  -5   3   8        409.43        407.70        14.10 o                         
  -4   3   8        115.80        115.66         5.33 o                         
  -3   3   8       2164.24       2469.70        73.11 o                         
  -2   3   8        154.28        155.70         5.95 o                         
  -1   3   8       2582.69       3004.39        32.01 o                         
   0   3   8        836.10        828.82        15.24 o                         
   1   3   8        674.17        551.53        43.97 o                         
   2   3   8        355.11        348.79        29.95 o                         
   3   3   8          0.28          2.96         6.24 o                         
   4   3   8       2322.71       2519.24       163.15 o                         
   5   3   8        369.05        383.99        11.65 o                         
   6   3   8         12.02          9.70         5.50 o                         
   7   3   8         25.75         24.87         6.19 o                         
  -7   4   8         18.05         12.73         5.89 o                         
  -6   4   8         20.44         13.67         7.10 o                         
  -5   4   8        131.44        132.09         5.40 o                         
  -4   4   8         16.58         17.87         5.37 o                         
  -3   4   8        433.36        412.56         7.94 o                         
  -2   4   8       3911.68       3791.58        51.05 o                         
  -1   4   8       1264.85       1388.82        21.16 o                         
   0   4   8       5843.32       6246.14       218.73 o                         
   1   4   8         20.26         14.18         4.63 o                         
   2   4   8        246.48        277.63        12.37 o                         
   3   4   8        127.18        133.67         8.97 o                         
   4   4   8          4.61         -0.71        11.23 o                         
   5   4   8         67.13         70.51        12.22 o                         
   6   4   8         46.72         55.50         9.86 o                         
   7   4   8        691.34        746.86       134.86 o                         
  -7   5   8         13.03         15.15         6.71 o                         
  -6   5   8         79.39         95.65        18.38 o                         
  -5   5   8        229.51        268.51         8.01 o                         
  -4   5   8        585.31        593.45        16.36 o                         
  -3   5   8        156.77        154.62         5.59 o                         
  -2   5   8          9.10          4.14         5.21 o                         
  -1   5   8         34.58         40.67         5.02 o                         
   0   5   8        322.56        312.00         6.49 o                         
   1   5   8         14.87         24.43         5.62 o                         
   2   5   8        678.08        693.11        50.97 o                         
   3   5   8       1357.47       1429.75        18.45 o                         
   4   5   8        578.82        651.02        14.47 o                         
   5   5   8         40.72         53.50         8.96 o                         
   6   5   8         26.83         26.04         9.32 o                         
   7   5   8         13.05         19.98        13.84 o                         
  -7   6   8         53.04         47.60         6.84 o                         
  -6   6   8          3.75         10.70         7.27 o                         
  -5   6   8          2.01          5.10         5.53 o                         
  -4   6   8         26.17         28.11         4.99 o                         
  -3   6   8        117.98        125.99         5.52 o                         
  -2   6   8        253.86        249.98        12.08 o                         
  -1   6   8         65.18         57.12         4.61 o                         
   0   6   8        280.90        298.99        10.91 o                         
   1   6   8         15.74         11.80         4.58 o                         
   2   6   8        432.19        427.69        11.23 o                         
   3   6   8         85.39         94.06         8.78 o                         
   4   6   8         39.63         51.17        12.67 o                         
   5   6   8         64.70         78.92        12.41 o                         
   6   6   8          8.09         17.76         9.46 o                         
  -6   7   8          8.36          6.38         6.40 o                         
  -5   7   8        221.10        202.96        16.41 o                         
  -4   7   8        282.48        288.28        15.79 o                         
  -3   7   8         36.89         42.32         5.03 o                         
  -2   7   8         31.29         37.87         7.70 o                         
  -1   7   8       1221.99       1260.78        39.63 o                         
   0   7   8         23.53         22.34         4.75 o                         
   1   7   8          7.36         10.95         6.98 o                         
   2   7   8       1035.61       1179.03        18.11 o                         
   3   7   8        189.79        201.29         9.92 o                         
   4   7   8         20.77         20.52        12.88 o                         
   5   7   8         65.97         66.40         9.56 o                         
   6   7   8        139.57        119.40        10.86 o                         
  -6   8   8         17.09         25.87         8.40 o                         
  -5   8   8          0.05         11.40         7.64 o                         
  -4   8   8        471.39        496.26         8.13 o                         
  -3   8   8          6.86         22.15         5.75 o                         
  -2   8   8         13.79         10.22         5.62 o                         
  -1   8   8        879.64        871.32        46.45 o                         
   0   8   8         67.70         60.38         7.47 o                         
   1   8   8        628.94        644.39        37.47 o                         
   2   8   8        898.17        924.20        17.58 o                         
   3   8   8        261.98        299.66        13.43 o                         
   4   8   8         55.34         48.20         9.32 o                         
   5   8   8        200.49        211.77        14.62 o                         
   6   8   8          7.56          3.87        14.76 o                         
  -5   9   8        181.99        162.71        10.52 o                         
  -4   9   8        192.39        184.76        15.43 o                         
  -3   9   8         35.17         38.87         5.78 o                         
  -2   9   8        871.45        880.23        39.32 o                         
  -1   9   8         66.65         81.13         6.72 o                         
   0   9   8         62.40         75.48         6.59 o                         
   1   9   8          0.18          2.56         5.50 o                         
   2   9   8        212.97        188.45        10.35 o                         
   3   9   8        639.46        731.81        16.24 o                         
   4   9   8          4.81          1.06         9.24 o                         
   5   9   8         36.65         37.36        10.43 o                         
  -5  10   8         28.50         22.74         6.06 o                         
  -4  10   8        232.70        220.83        12.85 o                         
  -3  10   8        378.88        354.64        17.79 o                         
  -2  10   8        261.97        256.75        17.54 o                         
  -1  10   8         10.32         14.22         5.13 o                         
   0  10   8         16.71         16.35         6.26 o                         
   1  10   8        438.01        436.64        29.97 o                         
   2  10   8        221.03        231.56        15.40 o                         
   3  10   8        141.52        198.39        14.33 o                         
   4  10   8         10.49         14.08        14.08 o                         
  -4  11   8          4.61          7.47         6.44 o                         
  -3  11   8          7.27          8.97         7.68 o                         
  -2  11   8          2.50          6.88         5.48 o                         
  -1  11   8         62.40         63.71         7.90 o                         
   0  11   8          3.78          5.34         6.72 o                         
   1  11   8         69.74         60.10         7.11 o                         
   2  11   8         48.67         57.92        15.03 o                         
   3  11   8         69.93         61.11        14.72 o                         
   4  11   8         92.08         82.47        16.97 o                         
  -3  12   8         52.97         56.86        12.03 o                         
  -2  12   8          2.83          2.88         5.64 o                         
  -1  12   8        116.63        108.81        27.79 o                         
   0  12   8          7.70          7.06         5.80 o                         
   1  12   8        140.95        151.07        10.80 o                         
   2  12   8         79.25         92.78        16.33 o                         
   0  13   8         93.91         88.27         9.36 o                         
  -2 -14   9        206.30        182.34         7.68 o                         
  -1 -14   9          9.61         16.19         5.96 o                         
   0 -14   9         56.61         55.92         5.95 o                         
   1 -14   9         22.30         25.09         4.83 o                         
   2 -14   9         45.83         54.17        10.47 o                         
  -3 -13   9         45.83         43.23         6.14 o                         
  -2 -13   9          2.01          4.71         4.59 o                         
  -1 -13   9          0.30          3.42         4.29 o                         
   0 -13   9         61.41         78.57        11.59 o                         
   1 -13   9         63.20         69.49         7.58 o                         
   2 -13   9         29.50         29.14         4.73 o                         
   3 -13   9          4.54          6.66         4.86 o                         
  -4 -12   9         58.76         49.29         5.53 o                         
  -3 -12   9         46.91         43.20         5.07 o                         
  -2 -12   9          1.50          0.35         4.20 o                         
  -1 -12   9        250.37        246.54        10.49 o                         
   0 -12   9         34.87         29.59         4.70 o                         
   1 -12   9        331.10        321.25        36.14 o                         
   2 -12   9         44.76         49.97         8.14 o                         
   3 -12   9         30.77         34.76         5.97 o                         
   4 -12   9         44.13         50.39         5.47 o                         
  -5 -11   9        508.43        514.26        35.97 o                         
  -4 -11   9         28.73         19.62         5.07 o                         
  -3 -11   9         10.00         10.13         4.87 o                         
  -2 -11   9         12.59         12.82         4.37 o                         
  -1 -11   9         62.75         60.19         4.70 o                         
   0 -11   9        185.90        173.74         6.40 o                         
   1 -11   9         28.23         26.03         7.46 o                         
   2 -11   9        349.51        391.04        10.39 o                         
   3 -11   9         23.15         23.67         5.11 o                         
   4 -11   9         34.18         25.48         5.83 o                         
   5 -11   9        191.90        174.82         6.92 o                         
  -5 -10   9        198.40        184.60         5.53 o                         
  -4 -10   9        311.13        304.31        15.97 o                         
  -3 -10   9         24.17         29.93         4.72 o                         
  -2 -10   9        128.06        124.21        11.73 o                         
  -1 -10   9        128.49        128.98        11.11 o                         
   0 -10   9        186.87        184.43         5.99 o                         
   1 -10   9        334.72        355.78        14.29 o                         
   2 -10   9        848.89        886.69        54.59 o                         
   3 -10   9         60.64         58.02         4.86 o                         
   4 -10   9         21.80         30.00         4.91 o                         
   5 -10   9        133.93        149.32         7.59 o                         
  -6  -9   9         15.95         15.47         5.26 o                         
  -5  -9   9         76.31         84.13         6.07 o                         
  -4  -9   9          8.52         13.85         4.19 o                         
  -3  -9   9        870.08        855.45        69.88 o                         
  -2  -9   9       1467.83       1493.21       113.69 o                         
  -1  -9   9        214.17        208.73        20.40 o                         
   0  -9   9        508.35        497.03        33.71 o                         
   1  -9   9       1832.63       2047.16       166.65 o                         
   2  -9   9        693.86        686.14        27.90 o                         
   3  -9   9          6.76          5.84         6.16 o                         
   4  -9   9          6.85          4.70         4.50 o                         
   5  -9   9         80.60         89.04         5.55 o                         
   6  -9   9         15.05         12.04         5.57 o                         
  -6  -8   9         76.54         83.57         6.79 o                         
  -5  -8   9         71.91         75.55         6.55 o                         
  -4  -8   9          5.16         10.54         4.54 o                         
  -3  -8   9        146.69        151.13        14.03 o                         
  -2  -8   9         23.45         28.55         4.22 o                         
  -1  -8   9         55.35         52.24         6.16 o                         
   0  -8   9          2.69          2.07         3.78 o                         
   1  -8   9        609.04        592.73         7.44 o                         
   2  -8   9         36.40         37.32         6.36 o                         
   3  -8   9        287.23        258.18         6.18 o                         
   4  -8   9        330.58        353.09         6.94 o                         
   5  -8   9         45.53         47.19         8.87 o                         
   6  -8   9         40.36         47.85         7.62 o                         
  -7  -7   9          1.49          1.85         4.54 o                         
  -6  -7   9        196.81        195.47         8.41 o                         
  -5  -7   9         31.46         31.04         4.40 o                         
  -4  -7   9         98.05        107.78         4.17 o                         
  -3  -7   9        595.01        620.23        83.65 o                         
  -2  -7   9         81.48         78.04         8.06 o                         
  -1  -7   9          2.39          6.15         3.92 o                         
   0  -7   9         33.49         34.90         4.46 o                         
   1  -7   9        979.48        939.89        20.71 o                         
   2  -7   9         12.16         13.70         4.70 o                         
   3  -7   9          0.77          1.03         3.93 o                         
   4  -7   9        798.00        860.53         8.66 o                         
   5  -7   9        200.48        195.82         5.81 o                         
   6  -7   9          1.28          2.35         5.81 o                         
   7  -7   9          1.52          1.57         6.16 o                         
  -7  -6   9        618.42        531.25        43.24 o                         
  -6  -6   9          6.24          3.89         4.34 o                         
  -5  -6   9        345.57        370.81        16.53 o                         
  -4  -6   9          5.93          7.92         4.44 o                         
  -3  -6   9          8.17          8.33         4.66 o                         
  -2  -6   9        422.39        379.81        26.98 o                         
  -1  -6   9       2056.04       2117.82       164.84 o                         
   0  -6   9       4350.89       4122.69        16.68 o                         
   1  -6   9       1607.64       1463.17        43.26 o                         
   2  -6   9         36.78         39.27         4.33 o                         
   3  -6   9          6.55          7.42         4.14 o                         
   4  -6   9         53.07         51.61         6.24 o                         
   5  -6   9          0.70          5.93         6.50 o                         
   6  -6   9         17.72         21.67         5.49 o                         
   7  -6   9         79.75         82.19         6.81 o                         
  -7  -5   9        266.45        254.80        12.50 o                         
  -6  -5   9         54.00         49.22         4.46 o                         
  -5  -5   9        719.72        735.29        25.88 o                         
  -4  -5   9        684.50        719.41        42.84 o                         
  -3  -5   9         33.60         38.04         4.50 o                         
  -2  -5   9         83.75         84.65         4.97 o                         
  -1  -5   9        611.42        635.46        41.70 o                         
   0  -5   9        510.75        449.61         7.34 o                         
   1  -5   9       3564.18       3590.35        15.44 o                         
   2  -5   9        847.96        764.12         8.63 o                         
   3  -5   9       2014.30       1996.16        41.63 o                         
   4  -5   9        312.67        313.49        12.10 o                         
   5  -5   9       1595.08       1666.47        79.88 o                         
   6  -5   9         16.50         18.45         5.60 o                         
   7  -5   9        121.54        121.17        15.22 o                         
  -7  -4   9         93.28         88.99         5.16 o                         
  -6  -4   9          0.46          3.46         4.67 o                         
  -5  -4   9         20.64         23.83         3.95 o                         
  -4  -4   9       1243.91       1267.73        53.42 o                         
  -3  -4   9        347.93        342.47        30.30 o                         
  -2  -4   9        577.01        585.37        30.28 o                         
  -1  -4   9       1937.03       1798.78       107.20 o                         
   0  -4   9        682.59        539.96         8.46 o                         
   1  -4   9       2530.13       2525.86        33.25 o                         
   2  -4   9        620.88        645.23         7.81 o                         
   3  -4   9       2394.75       2316.97        35.34 o                         
   4  -4   9          7.13         10.87         4.32 o                         
   5  -4   9         35.42         38.25         6.03 o                         
   6  -4   9         25.15         33.67         4.77 o                         
   7  -4   9        138.47        134.24         9.79 o                         
  -7  -3   9          0.02          2.74         4.75 o                         
  -6  -3   9        120.29        125.37         5.65 o                         
  -5  -3   9         75.34         77.58         6.95 o                         
  -4  -3   9        130.33        125.91         8.08 o                         
  -3  -3   9        210.83        211.73        14.07 o                         
  -2  -3   9       1170.09       1121.10       149.53 o                         
  -1  -3   9         44.50         46.06         7.56 o                         
   0  -3   9          0.27          7.17         5.30 o                         
   1  -3   9         19.82         34.30         4.53 o                         
   2  -3   9          3.85          4.61         4.07 o                         
   3  -3   9        813.91        810.27         8.66 o                         
   4  -3   9        398.90        322.58        57.40 o                         
   5  -3   9         22.81         24.80         5.16 o                         
   6  -3   9         78.92         84.57         6.29 o                         
   7  -3   9          0.07          2.25         5.22 o                         
  -7  -2   9          0.13          2.27         7.52 o                         
  -6  -2   9        177.58        187.20         7.90 o                         
  -5  -2   9         82.93         80.20         4.27 o                         
  -4  -2   9         64.46         62.74         4.56 o                         
  -3  -2   9        128.31        126.56        11.50 o                         
  -2  -2   9        283.33        296.55        18.52 o                         
  -1  -2   9        158.71        142.18         6.07 o                         
   0  -2   9        560.53        477.80        18.45 o                         
   1  -2   9       2005.71       1831.99        33.91 o                         
   2  -2   9         69.24         69.27         6.07 o                         
   3  -2   9        176.16        179.15         5.88 o                         
   4  -2   9        229.73        207.15         6.80 o                         
   5  -2   9         47.76         52.27         5.45 o                         
   6  -2   9          0.00          0.57         4.71 o                         
   7  -2   9         15.35         16.49         7.28 o                         
  -7  -1   9        122.43        122.54         7.75 o                         
  -6  -1   9       1274.29       1341.33        29.81 o                         
  -5  -1   9        131.45        144.81         7.32 o                         
  -4  -1   9        105.48        121.77         6.27 o                         
  -3  -1   9        173.10        182.38        11.29 o                         
  -2  -1   9          2.74          3.94         5.14 o                         
  -1  -1   9         92.35         79.74         6.05 o                         
   0  -1   9        217.78        235.50         6.05 o                         
   1  -1   9        155.53        146.83         6.48 o                         
   2  -1   9       4277.53       3659.99       404.94 o                         
   3  -1   9        120.39        118.68         5.41 o                         
   4  -1   9        800.27        728.90        25.06 o                         
   5  -1   9         61.47         60.31         6.60 o                         
   6  -1   9        100.90         91.88         5.93 o                         
   7  -1   9         27.05         27.33         6.87 o                         
  -7   0   9         49.77         55.70         6.66 o                         
  -6   0   9       2119.99       2161.03        57.03 o                         
  -5   0   9        102.99        102.28         5.01 o                         
  -4   0   9        467.86        517.20        11.41 o                         
  -3   0   9        930.90       1013.37        27.44 o                         
  -2   0   9      20273.13      21623.04      1402.11 o                         
  -1   0   9        108.09        122.70        13.90 o                         
   0   0   9       3431.28       2773.90        82.45 o                         
   1   0   9        940.10        735.21         8.88 o                         
   2   0   9       1162.68       1012.78        10.51 o                         
   3   0   9        772.95        812.61        10.27 o                         
   4   0   9         13.48         23.57         5.42 o                         
   5   0   9       2718.84       2756.24       109.15 o                         
   6   0   9        165.77        179.10         7.83 o                         
   7   0   9         62.26         62.69         6.09 o                         
  -7   1   9         69.42         71.60         6.11 o                         
  -6   1   9       1117.17       1217.64        32.65 o                         
  -5   1   9          3.05          5.83         3.93 o                         
  -4   1   9         19.69         28.77         4.92 o                         
  -3   1   9        222.84        230.70         5.82 o                         
  -2   1   9        713.35        697.60        19.80 o                         
  -1   1   9          2.51          6.73         3.97 o                         
   0   1   9        403.06        471.04        44.72 o                         
   1   1   9       1916.75       1732.56        20.40 o                         
   2   1   9       3023.87       2844.71        18.62 o                         
   3   1   9         73.58         82.46         4.96 o                         
   4   1   9       1567.93       1378.67        21.40 o                         
   5   1   9         24.33         18.59         5.30 o                         
   6   1   9        409.43        436.73        21.73 o                         
   7   1   9         46.06         45.39         6.15 o                         
  -7   2   9         12.98         15.32         6.28 o                         
  -6   2   9          8.21         12.83         5.68 o                         
  -5   2   9         88.02         92.74        16.06 o                         
  -4   2   9        140.09        140.40         6.40 o                         
  -3   2   9         39.44         39.94         5.25 o                         
  -2   2   9        440.90        457.65        13.65 o                         
  -1   2   9        666.01        668.33        12.58 o                         
   0   2   9        668.54        682.83        65.87 o                         
   1   2   9        654.53        692.62        66.37 o                         
   2   2   9         64.99         45.15         4.91 o                         
   3   2   9          0.15          3.85         5.76 o                         
   4   2   9          7.50         10.64         6.14 o                         
   5   2   9         49.07         50.65         5.28 o                         
   6   2   9         58.08         54.01         5.67 o                         
   7   2   9          1.97          4.23         5.96 o                         
  -7   3   9         14.14          9.21         6.38 o                         
  -6   3   9         17.86         15.62         7.09 o                         
  -5   3   9          6.81          5.32         4.79 o                         
  -4   3   9         50.28         53.24         4.71 o                         
  -3   3   9          0.04          0.20         4.44 o                         
  -2   3   9       1383.90       1467.78        44.77 o                         
  -1   3   9         26.39         38.29         5.67 o                         
   0   3   9          1.59         -2.59         5.73 o                         
   1   3   9       1399.74       1358.29       100.15 o                         
   2   3   9        416.07        434.84        46.80 o                         
   3   3   9         17.85         21.35        10.87 o                         
   4   3   9        130.68        141.22         7.23 o                         
   5   3   9         30.46         31.72         5.37 o                         
   6   3   9          4.79          7.33         6.54 o                         
   7   3   9          2.29          3.28         6.44 o                         
  -7   4   9         57.42         51.04         5.72 o                         
  -6   4   9         72.41         70.47         6.47 o                         
  -5   4   9          2.41          7.23         7.06 o                         
  -4   4   9        527.00        584.02        17.76 o                         
  -3   4   9        164.92        166.81         6.61 o                         
  -2   4   9         34.37         38.13         4.84 o                         
  -1   4   9        961.87       1038.50        15.76 o                         
   0   4   9        249.65        249.27        11.57 o                         
   1   4   9       1259.96       1242.76       101.82 o                         
   2   4   9        110.81        111.94         7.68 o                         
   3   4   9         42.94         51.70         8.26 o                         
   4   4   9        234.95        256.11        12.58 o                         
   5   4   9        403.76        475.59        14.20 o                         
   6   4   9          0.01          2.03        12.45 o                         
   7   4   9        137.07        106.61        10.98 o                         
  -7   5   9        106.75         95.13        11.45 o                         
  -6   5   9        241.89        234.70         7.54 o                         
  -5   5   9        101.36        108.30        12.10 o                         
  -4   5   9        340.30        361.22        14.37 o                         
  -3   5   9       1335.35       1377.18       101.68 o                         
  -2   5   9        117.90        115.64         5.46 o                         
  -1   5   9       1041.55       1111.92        28.09 o                         
   0   5   9        241.36        231.55        13.16 o                         
   1   5   9        225.42        252.35        15.90 o                         
   2   5   9         85.83         99.47         5.94 o                         
   3   5   9       4360.28       4600.05        27.13 o                         
   4   5   9          5.36          9.29        11.30 o                         
   5   5   9        162.37        183.80        10.27 o                         
   6   5   9         22.53         34.11         9.20 o                         
   7   5   9         22.88         16.79        10.40 o                         
  -6   6   9         36.95         37.80         6.24 o                         
  -5   6   9         24.59         14.71         6.12 o                         
  -4   6   9        265.12        277.36         6.49 o                         
  -3   6   9        309.77        313.58        12.69 o                         
  -2   6   9       1304.87       1381.56        93.41 o                         
  -1   6   9       1885.35       1980.66        12.98 o                         
   0   6   9        231.92        207.90         8.87 o                         
   1   6   9         95.46         95.46         5.42 o                         
   2   6   9        477.94        452.33        26.60 o                         
   3   6   9        626.03        615.42        11.77 o                         
   4   6   9        198.04        229.28        13.37 o                         
   5   6   9         12.01          5.02         9.41 o                         
   6   6   9        978.31        933.16        15.28 o                         
  -6   7   9         93.72         98.10        12.66 o                         
  -5   7   9         99.72        100.76        10.94 o                         
  -4   7   9         34.15         36.22         6.09 o                         
  -3   7   9        202.61        203.31        19.79 o                         
  -2   7   9         32.34         44.65         7.16 o                         
  -1   7   9       1400.53       1386.39        46.13 o                         
   0   7   9          2.31          9.47         5.69 o                         
   1   7   9         12.71         16.56         4.96 o                         
   2   7   9        828.63        944.05        17.76 o                         
   3   7   9        100.35         92.27         9.25 o                         
   4   7   9        542.08        569.43        15.05 o                         
   5   7   9         11.29         28.77         9.60 o                         
   6   7   9        129.02        117.20        15.37 o                         
  -6   8   9          0.82          5.88         5.93 o                         
  -5   8   9          1.11          2.91         6.36 o                         
  -4   8   9          6.59          4.76         5.95 o                         
  -3   8   9          9.14          8.48         5.03 o                         
  -2   8   9         48.02         46.67         5.15 o                         
  -1   8   9         67.50         60.98         5.07 o                         
   0   8   9        114.46        103.72         7.32 o                         
   1   8   9        886.95        939.78        83.97 o                         
   2   8   9          3.99          2.92        12.78 o                         
   3   8   9          0.47          1.06        12.29 o                         
   4   8   9         22.55         31.13        12.71 o                         
   5   8   9          0.18          0.99        10.35 o                         
  -5   9   9        470.86        425.64        44.33 o                         
  -4   9   9          9.11          9.80         6.08 o                         
  -3   9   9        131.37        124.09        12.08 o                         
  -2   9   9       1266.76       1315.05        12.48 o                         
  -1   9   9        387.82        401.88        25.38 o                         
   0   9   9          8.45          9.32         5.75 o                         
   1   9   9        196.09        195.59        19.39 o                         
   2   9   9         14.80         22.41         9.43 o                         
   3   9   9          2.36          8.35        13.18 o                         
   4   9   9         10.45         17.71         9.46 o                         
   5   9   9        128.19        109.74        11.24 o                         
  -4  10   9        206.80        182.12        18.01 o                         
  -3  10   9          3.69          7.29         6.27 o                         
  -2  10   9          9.73          7.45         5.09 o                         
  -1  10   9         81.57         91.26         6.00 o                         
   0  10   9         23.12         19.38         5.43 o                         
   1  10   9        294.98        283.93        40.39 o                         
   2  10   9         95.14         91.00        13.97 o                         
   3  10   9         13.28         26.41        14.01 o                         
   4  10   9        120.78        117.66        11.28 o                         
  -3  11   9         10.02         12.08         8.29 o                         
  -2  11   9         36.86         33.01         6.42 o                         
  -1  11   9          1.22          1.13         6.43 o                         
   0  11   9         45.71         38.84         6.11 o                         
   1  11   9        293.61        259.26        38.10 o                         
   2  11   9         72.88         76.12        15.41 o                         
   3  11   9         43.96         65.37        15.50 o                         
  -2  12   9          0.30          4.04         6.46 o                         
  -1  12   9          5.58          2.95         6.56 o                         
   0  12   9         52.23         50.69         7.86 o                         
   1  12   9        168.69        156.07        12.55 o                         
   2  12   9         10.06         15.85        10.78 o                         
  -1 -14  10          0.42          2.57         4.84 o                         
   0 -14  10         15.64         16.02         6.54 o                         
   1 -14  10          4.62          4.66         6.68 o                         
  -3 -13  10        171.94        143.41         6.67 o                         
  -2 -13  10        297.87        283.82        21.82 o                         
  -1 -13  10        147.04        153.73         5.78 o                         
   0 -13  10          2.13          5.14         5.05 o                         
   1 -13  10        329.17        316.99        18.74 o                         
   2 -13  10          0.71         -4.17         4.98 o                         
   3 -13  10         53.67         63.95         5.84 o                         
  -4 -12  10         22.93         28.72         7.07 o                         
  -3 -12  10        294.38        265.41        15.81 o                         
  -2 -12  10          2.62          8.48         5.46 o                         
  -1 -12  10         30.85         24.77         4.90 o                         
   0 -12  10         17.38         24.39         4.74 o                         
   1 -12  10        488.20        529.15        52.91 o                         
   2 -12  10          4.21         10.57         5.12 o                         
   3 -12  10         17.19         14.59         5.15 o                         
   4 -12  10        198.16        209.50        13.44 o                         
  -5 -11  10          0.86          4.02         5.34 o                         
  -4 -11  10          7.16         10.39         5.02 o                         
  -3 -11  10          0.30         -0.24         5.69 o                         
  -2 -11  10         16.33         20.74         5.69 o                         
  -1 -11  10         95.54         83.63         8.89 o                         
   0 -11  10        189.49        189.41         5.35 o                         
   1 -11  10        143.65        152.62         8.25 o                         
   2 -11  10          2.06          2.85         4.18 o                         
   3 -11  10        189.03        227.75        20.17 o                         
   4 -11  10          0.02          7.54         7.78 o                         
   5 -11  10          5.03         11.41         5.99 o                         
  -5 -10  10         12.32         14.53         4.64 o                         
  -4 -10  10        229.07        227.87        22.40 o                         
  -3 -10  10         86.46         72.87        10.71 o                         
  -2 -10  10        976.52        946.98        36.70 o                         
  -1 -10  10        598.26        614.86        45.62 o                         
   0 -10  10         95.63         97.13         8.97 o                         
   1 -10  10         37.54         55.49         5.50 o                         
   2 -10  10         14.89         21.81         5.28 o                         
   3 -10  10        353.57        341.32        12.35 o                         
   4 -10  10         67.20         69.27         6.81 o                         
   5 -10  10         69.33         76.99         9.96 o                         
  -6  -9  10         77.30         64.89         6.19 o                         
  -5  -9  10         46.72         40.60         4.71 o                         
  -4  -9  10        203.82        214.54        12.12 o                         
  -3  -9  10          0.01         -0.04         4.90 o                         
  -2  -9  10       1350.13       1357.83        96.06 o                         
  -1  -9  10        150.84        144.50        10.76 o                         
   0  -9  10        241.58        267.70         9.78 o                         
   1  -9  10        882.31        922.33        81.06 o                         
   2  -9  10         43.51         47.26         5.07 o                         
   3  -9  10         24.17         23.18         4.46 o                         
   4  -9  10        268.41        275.48         8.69 o                         
   5  -9  10        265.38        258.98        15.02 o                         
   6  -9  10          4.98          4.45         6.31 o                         
  -6  -8  10        122.44        130.38         5.99 o                         
  -5  -8  10          1.59         -0.22         4.23 o                         
  -4  -8  10        156.45        176.19         7.74 o                         
  -3  -8  10          3.65          7.49         3.73 o                         
  -2  -8  10        595.79        594.51        34.58 o                         
  -1  -8  10         83.12         88.71         8.32 o                         
   0  -8  10         20.13         15.00         3.91 o                         
   1  -8  10        384.59        369.63         6.53 o                         
   2  -8  10        596.11        566.69         6.71 o                         
   3  -8  10       2102.52       2116.21        48.84 o                         
   4  -8  10         24.78         21.56         5.39 o                         
   5  -8  10        182.72        183.95         5.92 o                         
   6  -8  10         39.79         37.07         6.06 o                         
  -6  -7  10        208.02        219.09        20.19 o                         
  -5  -7  10         13.86         16.43         4.90 o                         
  -4  -7  10        420.00        451.33        21.59 o                         
  -3  -7  10       1094.90       1119.64       119.55 o                         
  -2  -7  10        102.98        103.90         8.89 o                         
  -1  -7  10       1255.46       1203.23       103.66 o                         
   0  -7  10         93.77         92.68         5.46 o                         
   1  -7  10       1149.96       1107.42        13.25 o                         
   2  -7  10        473.47        474.49         7.45 o                         
   3  -7  10          1.36          3.79         4.02 o                         
   4  -7  10        780.41        838.32         9.35 o                         
   5  -7  10         42.57         36.35         5.83 o                         
   6  -7  10        355.89        333.64         7.06 o                         
  -7  -6  10         32.41         30.59         5.58 o                         
  -6  -6  10         35.94         38.69         5.63 o                         
  -5  -6  10          4.42          5.81         4.97 o                         
  -4  -6  10         66.06         68.37         4.63 o                         
  -3  -6  10         72.04         71.52        11.74 o                         
  -2  -6  10          2.74          6.68         4.76 o                         
  -1  -6  10         54.71         62.49         6.81 o                         
   0  -6  10        270.04        273.14         7.21 o                         
   1  -6  10        382.62        349.72         6.22 o                         
   2  -6  10        149.25        134.05         4.84 o                         
   3  -6  10         41.51         32.57         5.30 o                         
   4  -6  10         91.66         91.44         5.44 o                         
   5  -6  10         53.33         53.63         5.75 o                         
   6  -6  10        172.50        169.45        13.12 o                         
   7  -6  10          4.33          9.75         6.07 o                         
  -7  -5  10         36.99         43.65         5.82 o                         
  -6  -5  10         90.25         89.68         4.88 o                         
  -5  -5  10        188.26        184.14         5.82 o                         
  -4  -5  10        232.97        250.97        18.98 o                         
  -3  -5  10        219.22        248.80        16.75 o                         
  -2  -5  10         59.04         44.23        11.74 o                         
  -1  -5  10        118.70        129.81         9.57 o                         
   0  -5  10        674.98        623.31         7.26 o                         
   1  -5  10        158.28        141.21         4.69 o                         
   2  -5  10        735.77        685.27         7.42 o                         
   3  -5  10        780.21        760.24        14.67 o                         
   4  -5  10        142.88        118.19        40.58 o                         
   5  -5  10          2.36          4.94         4.69 o                         
   6  -5  10          6.68          9.76         5.40 o                         
   7  -5  10         12.11         15.39         6.34 o                         
  -7  -4  10         13.43         15.82         4.31 o                         
  -6  -4  10         57.71         56.30         4.54 o                         
  -5  -4  10        142.53        161.42         4.89 o                         
  -4  -4  10        863.61        919.48        41.83 o                         
  -3  -4  10        121.25        110.12         5.72 o                         
  -2  -4  10       2062.30       1811.09       139.97 o                         
  -1  -4  10       2232.62       2206.96       162.77 o                         
   0  -4  10       2286.40       2216.54        44.60 o                         
   1  -4  10        620.94        538.72         7.46 o                         
   2  -4  10        476.99        477.15         7.01 o                         
   3  -4  10        147.68        146.01         6.38 o                         
   4  -4  10        119.96        105.22         7.93 o                         
   5  -4  10         65.53         61.38         6.38 o                         
   6  -4  10        325.70        354.45        15.48 o                         
   7  -4  10        229.85        220.93         6.96 o                         
  -7  -3  10         11.60         16.58         4.96 o                         
  -6  -3  10        453.60        453.08        19.29 o                         
  -5  -3  10        172.82        180.26        12.89 o                         
  -4  -3  10        277.14        257.52        14.49 o                         
  -3  -3  10       1670.68       1819.17       107.73 o                         
  -2  -3  10       1799.08       1774.04       181.55 o                         
  -1  -3  10       1759.88       1653.81        10.88 o                         
   0  -3  10        486.12        508.61         6.82 o                         
   1  -3  10       2880.21       2571.01        13.84 o                         
   2  -3  10       1145.80        920.53       221.39 o                         
   3  -3  10         40.08         38.17         4.13 o                         
   4  -3  10       1842.16       1808.85        12.95 o                         
   5  -3  10        314.81        245.02        58.19 o                         
   6  -3  10         15.66         12.56         5.56 o                         
   7  -3  10         37.49         46.08         6.29 o                         
  -7  -2  10          6.06          7.94         5.23 o                         
  -6  -2  10          0.18          1.00         5.05 o                         
  -5  -2  10        197.92        201.06         9.91 o                         
  -4  -2  10        401.01        388.46        26.88 o                         
  -3  -2  10        175.67        192.28         9.61 o                         
  -2  -2  10        429.61        460.75        27.57 o                         
  -1  -2  10       1573.69       1426.97        10.77 o                         
   0  -2  10        527.64        553.42         9.83 o                         
   1  -2  10        700.79        713.85         8.41 o                         
   2  -2  10        284.70        237.01         7.19 o                         
   3  -2  10        536.95        506.27         7.06 o                         
   4  -2  10        554.97        526.91         7.79 o                         
   5  -2  10        305.14        298.67         7.99 o                         
   6  -2  10        229.15        240.65        17.82 o                         
   7  -2  10         13.62         18.02         7.56 o                         
  -7  -1  10         13.11         17.21         7.17 o                         
  -6  -1  10        189.99        201.14         6.04 o                         
  -5  -1  10          6.92          8.87         4.99 o                         
  -4  -1  10         17.51         21.50         5.89 o                         
  -3  -1  10         10.53          9.46         3.62 o                         
  -2  -1  10          9.49          6.49         3.39 o                         
  -1  -1  10          5.96          4.17         7.19 o                         
   0  -1  10         43.72         44.67         4.80 o                         
   1  -1  10        290.05        214.34        57.90 o                         
   2  -1  10        759.21        718.66         9.30 o                         
   3  -1  10          0.17          2.66         5.41 o                         
   4  -1  10        197.92        145.54        42.17 o                         
   5  -1  10         84.35         84.55         5.75 o                         
   6  -1  10         51.24         53.60         7.09 o                         
   7  -1  10         61.95         53.93         5.57 o                         
  -7   0  10          1.25          4.30         5.84 o                         
  -6   0  10          2.67          1.79         4.38 o                         
  -5   0  10          0.82          0.19         5.04 o                         
  -4   0  10         11.00         20.02         5.70 o                         
  -3   0  10         27.66         26.10         6.04 o                         
  -2   0  10          3.66          0.86         3.59 o                         
  -1   0  10         43.60         42.78         5.06 o                         
   0   0  10         95.31         93.64         8.15 o                         
   1   0  10         23.21         23.96         5.53 o                         
   2   0  10          3.80          2.94         4.35 o                         
   3   0  10         75.51         70.34         6.30 o                         
   4   0  10         92.57         75.95        20.63 o                         
   5   0  10         49.43         50.97         6.58 o                         
   6   0  10         42.53         49.25         7.15 o                         
   7   0  10          2.71          7.11         6.68 o                         
  -7   1  10        133.28        139.91         6.53 o                         
  -6   1  10        233.33        253.75         6.74 o                         
  -5   1  10          3.91          5.37         4.10 o                         
  -4   1  10        183.92        187.39         5.50 o                         
  -3   1  10        155.00        174.13         6.42 o                         
  -2   1  10        948.74        871.34        25.84 o                         
  -1   1  10        240.79        229.47        20.28 o                         
   0   1  10       1692.34       1667.30       220.75 o                         
   1   1  10        861.81        749.34        14.16 o                         
   2   1  10       1497.29       1411.46        13.96 o                         
   3   1  10        142.42        136.33         6.58 o                         
   4   1  10         38.97         47.74         6.39 o                         
   5   1  10        418.52        423.92         8.68 o                         
   6   1  10        233.99        240.46         9.98 o                         
   7   1  10        498.81        522.81        60.82 o                         
  -7   2  10          4.34          5.86         5.53 o                         
  -6   2  10        635.42        686.76        85.91 o                         
  -5   2  10         14.35         18.66         7.06 o                         
  -4   2  10        620.41        658.75        18.15 o                         
  -3   2  10        537.40        524.54        13.83 o                         
  -2   2  10       1159.17       1269.90        44.38 o                         
  -1   2  10       4537.16       4623.73       560.82 o                         
   0   2  10        558.10        444.85        59.70 o                         
   1   2  10       3326.51       3507.80       426.77 o                         
   2   2  10        851.53        811.20        13.58 o                         
   3   2  10        517.66        451.94        10.34 o                         
   4   2  10       2598.16       2505.74       143.01 o                         
   5   2  10         82.50         93.53         7.26 o                         
   6   2  10        835.96        894.37        62.70 o                         
   7   2  10        456.41        430.35         9.74 o                         
  -7   3  10         27.16         28.58         6.71 o                         
  -6   3  10          4.61          9.27         6.20 o                         
  -5   3  10         83.84         81.49         5.40 o                         
  -4   3  10        293.29        304.98         6.34 o                         
  -3   3  10        351.74        386.37        11.01 o                         
  -2   3  10        868.84        908.15        36.18 o                         
  -1   3  10         15.22         10.45         9.08 o                         
   0   3  10       1063.04        903.89        84.21 o                         
   1   3  10        304.76        335.31        32.84 o                         
   2   3  10       2968.21       2968.88       247.83 o                         
   3   3  10         88.22         82.33        11.57 o                         
   4   3  10          0.48          3.28         5.21 o                         
   5   3  10          4.06          6.83         5.09 o                         
   6   3  10         61.12         55.30         5.87 o                         
   7   3  10         29.71         45.15        10.75 o                         
  -7   4  10          0.29          5.92         6.43 o                         
  -6   4  10         71.52         59.49         5.81 o                         
  -5   4  10         39.18         36.84         5.05 o                         
  -4   4  10         24.71         28.28         8.35 o                         
  -3   4  10        138.00        145.09         6.54 o                         
  -2   4  10        138.91        139.89         6.12 o                         
  -1   4  10        346.04        367.84         7.59 o                         
   0   4  10        296.57        290.71        29.59 o                         
   1   4  10        804.58        758.78        68.15 o                         
   2   4  10         11.68         13.03         6.33 o                         
   3   4  10          6.55          8.29         5.97 o                         
   4   4  10          1.55         -0.24         7.71 o                         
   5   4  10        206.47        225.10        10.54 o                         
   6   4  10          0.72          8.61         9.20 o                         
   7   4  10         37.27         31.37         9.88 o                         
  -6   5  10          2.77          3.00         5.28 o                         
  -5   5  10        119.77        125.16        15.91 o                         
  -4   5  10        127.93        131.80         6.61 o                         
  -3   5  10         11.80         16.41         5.63 o                         
  -2   5  10        266.51        275.51         6.94 o                         
  -1   5  10          4.77          5.77         5.98 o                         
   0   5  10        406.43        418.75         9.10 o                         
   1   5  10        203.14        214.25        19.99 o                         
   2   5  10        111.04        112.79         9.53 o                         
   3   5  10        109.65        113.39         9.16 o                         
   4   5  10        354.55        366.70        10.81 o                         
   5   5  10        123.32        130.57        13.13 o                         
   6   5  10         10.13         23.49         9.55 o                         
  -6   6  10         52.45         56.34         5.92 o                         
  -5   6  10          0.39         -0.75         5.31 o                         
  -4   6  10        161.58        168.57         6.07 o                         
  -3   6  10        183.26        184.36        27.49 o                         
  -2   6  10         40.11         45.24         6.35 o                         
  -1   6  10        496.17        471.56        11.28 o                         
   0   6  10        370.44        382.60        11.64 o                         
   1   6  10        429.47        401.84        25.01 o                         
   2   6  10          2.71          2.77         6.34 o                         
   3   6  10        284.44        281.60        10.22 o                         
   4   6  10        800.82        874.57        16.60 o                         
   5   6  10          0.01          3.91         8.80 o                         
   6   6  10          0.36          2.05        13.84 o                         
  -6   7  10         48.51         40.45         6.13 o                         
  -5   7  10        186.68        192.79        26.90 o                         
  -4   7  10         86.69         95.01         7.73 o                         
  -3   7  10        181.30        198.01         5.92 o                         
  -2   7  10         22.00         19.20         5.76 o                         
  -1   7  10       1256.83       1325.51        29.46 o                         
   0   7  10         13.07         13.16         4.51 o                         
   1   7  10         12.73         13.87         5.74 o                         
   2   7  10        798.35        794.76        48.38 o                         
   3   7  10        220.04        222.75        10.44 o                         
   4   7  10         14.80         24.43        12.83 o                         
   5   7  10          7.56         10.47        14.03 o                         
   6   7  10          4.28         11.77        10.38 o                         
  -5   8  10        157.53        144.99         7.08 o                         
  -4   8  10        176.57        169.32         7.18 o                         
  -3   8  10        247.14        244.22        15.56 o                         
  -2   8  10         21.02         23.20         5.87 o                         
  -1   8  10        148.17        155.06        11.97 o                         
   0   8  10         84.98         85.97         6.02 o                         
   1   8  10        731.58        704.79        53.69 o                         
   2   8  10        147.93        163.45         9.94 o                         
   3   8  10         24.33         27.29        12.62 o                         
   4   8  10        336.32        388.77        15.04 o                         
   5   8  10        317.81        312.09        12.34 o                         
  -5   9  10         30.61         34.96         6.15 o                         
  -4   9  10          3.78         14.91         6.39 o                         
  -3   9  10          0.11          7.81         5.23 o                         
  -2   9  10        327.04        354.31         8.03 o                         
  -1   9  10         52.03         52.99         5.34 o                         
   0   9  10        120.26        125.58        11.31 o                         
   1   9  10        177.99        175.81        13.80 o                         
   2   9  10          0.63         -0.38         9.22 o                         
   3   9  10        184.27        182.80        13.70 o                         
   4   9  10          3.34        -12.00        14.10 o                         
   5   9  10         14.97         -8.63        15.09 o                         
  -4  10  10          0.05          1.63         6.64 o                         
  -3  10  10        148.88        144.77        18.95 o                         
  -2  10  10         37.89         40.80        10.51 o                         
  -1  10  10          0.00          0.55         5.52 o                         
   0  10  10        134.76        135.04         7.03 o                         
   1  10  10        104.81        102.77         9.53 o                         
   2  10  10          0.27          7.97        14.48 o                         
   3  10  10         40.76         36.80        10.78 o                         
   4  10  10         22.26         16.18        10.80 o                         
  -3  11  10        187.29        199.17        40.22 o                         
  -2  11  10         21.93         26.94         6.46 o                         
  -1  11  10         64.89         55.42         6.91 o                         
   0  11  10          0.72          0.29         6.14 o                         
   1  11  10          0.31          1.89         6.89 o                         
   2  11  10         83.73         94.20        11.42 o                         
   3  11  10        138.14        120.82        11.80 o                         
  -1  12  10         10.47         12.82         5.66 o                         
   0  12  10        142.98        140.51        18.01 o                         
   1  12  10         89.02         65.99         6.82 o                         
  -1 -14  11         16.99         12.26         4.98 o                         
   0 -14  11         40.27         51.10         8.47 o                         
   1 -14  11          5.09          3.88         6.80 o                         
  -3 -13  11          3.36          5.61         5.42 o                         
  -2 -13  11         88.89         82.18        13.85 o                         
  -1 -13  11          0.77         -1.72         4.30 o                         
   0 -13  11         19.36         23.98         4.77 o                         
   1 -13  11        218.42        236.76         9.49 o                         
   2 -13  11          6.44         11.83         5.96 o                         
   3 -13  11          1.99         -0.20         4.70 o                         
  -4 -12  11         36.06         35.94         7.22 o                         
  -3 -12  11        161.32        127.68         5.60 o                         
  -2 -12  11         14.61         15.90         4.69 o                         
  -1 -12  11        294.21        326.75         8.08 o                         
   0 -12  11          0.00          4.16         4.68 o                         
   1 -12  11         70.85         86.65         8.38 o                         
   2 -12  11         66.17         68.30        10.28 o                         
   3 -12  11        128.33        132.01        13.70 o                         
   4 -12  11         16.88         17.96         5.34 o                         
  -5 -11  11        188.22        175.73        21.01 o                         
  -4 -11  11         97.25         94.63         8.01 o                         
  -3 -11  11        295.67        327.63        17.39 o                         
  -2 -11  11         20.66         17.69         5.32 o                         
  -1 -11  11        311.11        283.90         7.97 o                         
   0 -11  11        135.23        139.50         7.19 o                         
   1 -11  11         51.69         64.55         5.13 o                         
   2 -11  11          0.41          5.10         5.05 o                         
   3 -11  11         12.94         10.48         4.77 o                         
   4 -11  11        131.74        138.34         7.47 o                         
  -5 -10  11          1.01          1.59         5.41 o                         
  -4 -10  11        524.26        539.05        31.71 o                         
  -3 -10  11          1.98          5.38         3.93 o                         
  -2 -10  11        214.53        197.17        13.19 o                         
  -1 -10  11        215.38        204.26        13.82 o                         
   0 -10  11        226.09        247.48        14.98 o                         
   1 -10  11          3.96          5.79         4.31 o                         
   2 -10  11         56.08         56.25         8.14 o                         
   3 -10  11        597.39        614.01        24.05 o                         
   4 -10  11        113.06        118.40        10.81 o                         
   5 -10  11         18.75          9.06         7.35 o                         
  -6  -9  11          4.30          3.00         4.69 o                         
  -5  -9  11         45.10         45.07         5.91 o                         
  -4  -9  11         17.74         14.15         4.78 o                         
  -3  -9  11        144.56        147.17         4.58 o                         
  -2  -9  11         77.57         72.53         5.23 o                         
  -1  -9  11         15.53         18.19         5.34 o                         
   0  -9  11        587.32        642.46        46.92 o                         
   1  -9  11        405.67        430.95        23.23 o                         
   2  -9  11         69.48         72.44         5.29 o                         
   3  -9  11         30.85         34.55         6.71 o                         
   4  -9  11          1.57          3.03         5.04 o                         
   5  -9  11          7.58          6.34         7.35 o                         
   6  -9  11          1.67          2.84         5.66 o                         
  -6  -8  11        190.66        178.90         6.08 o                         
  -5  -8  11         47.29         47.93         4.62 o                         
  -4  -8  11         18.79         21.24         5.47 o                         
  -3  -8  11        479.14        456.58        20.39 o                         
  -2  -8  11        272.27        263.27        14.20 o                         
  -1  -8  11        663.75        660.58        65.47 o                         
   0  -8  11         23.34         26.46         4.50 o                         
   1  -8  11        604.66        584.22        20.28 o                         
   2  -8  11         13.38         12.87         4.15 o                         
   3  -8  11        657.74        686.77         7.42 o                         
   4  -8  11         87.38         90.84         9.16 o                         
   5  -8  11          0.11         -0.33         4.88 o                         
   6  -8  11        212.47        207.55         8.98 o                         
  -6  -7  11         16.96         11.67         5.13 o                         
  -5  -7  11        513.94        518.42        15.03 o                         
  -4  -7  11        133.82        126.96        10.67 o                         
  -3  -7  11         42.34         45.83         5.18 o                         
  -2  -7  11         88.85         92.50        16.04 o                         
  -1  -7  11       1554.30       1567.85       111.64 o                         
   0  -7  11          0.85          2.10         4.08 o                         
   1  -7  11         83.30         87.28         9.94 o                         
   2  -7  11        336.60        362.11        13.82 o                         
   3  -7  11        500.55        526.15        16.53 o                         
   4  -7  11        115.32        106.92        10.79 o                         
   5  -7  11         99.54        110.54        15.05 o                         
   6  -7  11        264.07        249.59         6.84 o                         
  -7  -6  11         46.46         43.87         8.26 o                         
  -6  -6  11         12.81         10.76         4.58 o                         
  -5  -6  11        163.54        172.68         9.90 o                         
  -4  -6  11        443.07        443.60        24.38 o                         
  -3  -6  11         33.77         31.05         4.35 o                         
  -2  -6  11        556.58        544.15        21.07 o                         
  -1  -6  11        906.11        809.40        68.65 o                         
   0  -6  11       1393.70       1262.87       185.22 o                         
   1  -6  11         90.43         84.10         6.85 o                         
   2  -6  11        467.76        433.89         6.78 o                         
   3  -6  11        289.59        314.16         7.09 o                         
   4  -6  11        114.69        110.16         5.05 o                         
   5  -6  11        241.64        246.98         5.97 o                         
   6  -6  11         65.36         62.91         5.77 o                         
   7  -6  11        100.08        105.06         6.95 o                         
  -7  -5  11         13.07         11.35         4.53 o                         
  -6  -5  11         40.97         39.27         6.54 o                         
  -5  -5  11        363.04        369.39        17.35 o                         
  -4  -5  11        339.73        364.18        23.52 o                         
  -3  -5  11        101.22        104.39        12.49 o                         
  -2  -5  11        272.79        253.02        17.54 o                         
  -1  -5  11         10.67         14.18         4.21 o                         
   0  -5  11        324.19        298.19         5.47 o                         
   1  -5  11        564.32        576.63        13.13 o                         
   2  -5  11        681.08        635.58        14.32 o                         
   3  -5  11        480.27        496.46        15.38 o                         
   4  -5  11        147.50        133.52         8.22 o                         
   5  -5  11        371.12        376.55        23.51 o                         
   6  -5  11          0.07          2.03         5.53 o                         
   7  -5  11         48.28         43.73         6.59 o                         
  -7  -4  11         30.64         30.75         4.74 o                         
  -6  -4  11          1.94          6.15         4.69 o                         
  -5  -4  11          1.54          4.13         5.10 o                         
  -4  -4  11        188.59        187.55        10.89 o                         
  -3  -4  11         44.35         39.47         4.22 o                         
  -2  -4  11         54.38         44.12         5.00 o                         
  -1  -4  11        332.81        343.31        28.05 o                         
   0  -4  11        288.44        262.48         8.65 o                         
   1  -4  11         33.00         42.79         4.02 o                         
   2  -4  11         19.68         18.64         4.66 o                         
   3  -4  11         12.10         12.65         4.94 o                         
   4  -4  11         15.97         17.19         4.06 o                         
   5  -4  11         10.75         12.09         4.25 o                         
   6  -4  11          0.97          1.07         6.82 o                         
   7  -4  11         44.83         46.93         8.78 o                         
  -7  -3  11         35.48         33.41         7.55 o                         
  -6  -3  11         35.85         39.24         4.74 o                         
  -5  -3  11         45.28         46.23         4.31 o                         
  -4  -3  11        112.48        122.82         5.31 o                         
  -3  -3  11         89.25         85.44         4.54 o                         
  -2  -3  11       1864.78       1895.68       129.37 o                         
  -1  -3  11         48.98         31.67         4.21 o                         
   0  -3  11        247.84        192.20         5.62 o                         
   1  -3  11        562.46        569.76         8.51 o                         
   2  -3  11       2498.65       2462.64        13.29 o                         
   3  -3  11          4.64         12.32         5.67 o                         
   4  -3  11          0.26          2.10         4.07 o                         
   5  -3  11         15.77         18.85         5.24 o                         
   6  -3  11          6.83         11.02         6.89 o                         
   7  -3  11         14.01         16.46         5.32 o                         
  -7  -2  11         11.16         11.61         4.47 o                         
  -6  -2  11        608.13        616.66        35.81 o                         
  -5  -2  11        158.71        166.41         5.61 o                         
  -4  -2  11         52.58         56.54         4.16 o                         
  -3  -2  11       1334.02       1295.93        77.21 o                         
  -2  -2  11       2657.94       2762.70       181.40 o                         
  -1  -2  11       1331.58        985.54       273.71 o                         
   0  -2  11         21.47         36.90         4.09 o                         
   1  -2  11       1489.26       1384.85        10.42 o                         
   2  -2  11        154.42        182.67         5.20 o                         
   3  -2  11        162.99        152.00        11.80 o                         
   4  -2  11       2850.89       2178.07       555.43 o                         
   5  -2  11         14.37         10.71         4.71 o                         
   6  -2  11        490.34        481.40        21.51 o                         
   7  -2  11        292.20        258.54        10.19 o                         
  -7  -1  11        207.73        191.86        19.58 o                         
  -6  -1  11         33.78         33.73         5.90 o                         
  -5  -1  11         20.49         19.99         4.00 o                         
  -4  -1  11        130.26        108.65        10.61 o                         
  -3  -1  11        881.04        853.38        57.66 o                         
  -2  -1  11        424.23        346.13        29.28 o                         
  -1  -1  11        435.75        419.25        36.84 o                         
   0  -1  11       5177.73       4239.48       623.97 o                         
   1  -1  11        659.55        613.79         7.98 o                         
   2  -1  11       1140.65       1143.62        15.36 o                         
   3  -1  11        529.49        486.33         8.65 o                         
   4  -1  11        402.03        402.95         6.86 o                         
   5  -1  11        274.75        293.12         6.90 o                         
   6  -1  11         25.39         26.09         5.90 o                         
   7  -1  11        702.43        705.74        27.29 o                         
  -7   0  11          0.00         -7.64         8.11 o                         
  -6   0  11          3.58         10.13         6.19 o                         
  -5   0  11          0.97         -3.65         6.30 o                         
  -4   0  11          1.28          8.77         5.20 o                         
  -3   0  11          0.00          4.50         4.19 o                         
  -2   0  11         43.78         39.41         4.11 o                         
  -1   0  11         80.09         74.37         5.64 o                         
   0   0  11        121.73        113.51         6.69 o                         
   1   0  11          4.85          1.81         5.31 o                         
   2   0  11         10.42         12.58         5.41 o                         
   3   0  11         65.15         65.55         6.35 o                         
   4   0  11          0.45          0.89         5.19 o                         
   5   0  11         10.91         11.78         5.25 o                         
   6   0  11         77.56         80.40         6.47 o                         
   7   0  11          1.83         -0.90         5.87 o                         
  -7   1  11         20.36         27.17         6.97 o                         
  -6   1  11         35.07         28.93         5.48 o                         
  -5   1  11          3.23          0.73         5.28 o                         
  -4   1  11         16.68         17.66         4.97 o                         
  -3   1  11        260.16        279.53         7.70 o                         
  -2   1  11          0.40          2.94         4.12 o                         
  -1   1  11          1.88          1.29         4.62 o                         
   0   1  11       1583.27       1596.97       188.38 o                         
   1   1  11          4.66          7.68         3.67 o                         
   2   1  11        241.24        228.14         5.97 o                         
   3   1  11        116.75        104.65         6.61 o                         
   4   1  11        105.12        104.74         5.64 o                         
   5   1  11          1.37          5.62         6.65 o                         
   6   1  11          3.91          2.86         4.61 o                         
   7   1  11         78.86         75.08         6.58 o                         
  -7   2  11         39.90         32.28         8.20 o                         
  -6   2  11         23.63         24.08         5.52 o                         
  -5   2  11          2.41          9.87         5.04 o                         
  -4   2  11        253.44        274.62         6.85 o                         
  -3   2  11        382.43        431.13        12.24 o                         
  -2   2  11        130.31        140.23        13.60 o                         
  -1   2  11        611.09        627.69        64.49 o                         
   0   2  11        134.80        142.89        10.37 o                         
   1   2  11         38.65         35.37         4.55 o                         
   2   2  11          3.86          9.93         7.92 o                         
   3   2  11        114.21        104.22         6.68 o                         
   4   2  11        172.25        166.60         7.74 o                         
   5   2  11         34.76         32.23         6.82 o                         
   6   2  11          2.58         10.10         5.75 o                         
   7   2  11         20.56         26.00         6.21 o                         
  -7   3  11         12.83         14.98         5.97 o                         
  -6   3  11         36.18         37.87         6.29 o                         
  -5   3  11        552.92        564.24        14.21 o                         
  -4   3  11        112.94        116.98         5.51 o                         
  -3   3  11       1168.29       1293.38        27.47 o                         
  -2   3  11         15.91         22.86         8.56 o                         
  -1   3  11       1301.65       1101.63        96.92 o                         
   0   3  11        271.16        261.20        19.47 o                         
   1   3  11         77.54         64.91         9.05 o                         
   2   3  11       2955.32       2974.81       323.54 o                         
   3   3  11        358.25        349.07        13.61 o                         
   4   3  11         27.07         21.67         6.91 o                         
   5   3  11        212.96        216.04        19.83 o                         
   6   3  11        158.50        167.00         7.11 o                         
   7   3  11         59.61         51.46         7.53 o                         
  -7   4  11        116.85        105.38         7.89 o                         
  -6   4  11         57.18         55.28         6.78 o                         
  -5   4  11        124.27        140.48         6.36 o                         
  -4   4  11        754.73        795.85        13.48 o                         
  -3   4  11        328.43        364.71         8.38 o                         
  -2   4  11       1693.15       1897.78        71.84 o                         
  -1   4  11         66.02         81.51         9.63 o                         
   0   4  11       1029.76       1007.34        77.88 o                         
   1   4  11        116.81        118.88        15.79 o                         
   2   4  11        891.52        873.61        79.61 o                         
   3   4  11        182.67        195.53        11.44 o                         
   4   4  11        166.16        184.25         9.49 o                         
   5   4  11        960.71        993.10        14.60 o                         
   6   4  11        225.05        227.78        10.47 o                         
  -6   5  11         51.16         49.92         9.55 o                         
  -5   5  11         92.19         86.95         5.76 o                         
  -4   5  11         45.79         50.34         5.35 o                         
  -3   5  11         46.88         55.00         5.93 o                         
  -2   5  11        634.33        665.14        19.85 o                         
  -1   5  11         13.47         19.88         5.16 o                         
   0   5  11        607.84        613.49        31.89 o                         
   1   5  11        832.59        880.08        56.98 o                         
   2   5  11        467.88        421.87        20.72 o                         
   3   5  11         23.01         29.63        11.53 o                         
   4   5  11         12.57         19.53         8.47 o                         
   5   5  11        160.39        185.34        10.70 o                         
   6   5  11          1.52         14.72        14.17 o                         
  -6   6  11         37.22         31.63         6.76 o                         
  -5   6  11         10.49          9.07         5.34 o                         
  -4   6  11         34.17         43.39         6.26 o                         
  -3   6  11         25.87         27.39         5.02 o                         
  -2   6  11         57.74         58.25         7.37 o                         
  -1   6  11         78.84         82.85         5.66 o                         
   0   6  11        288.57        285.35        19.57 o                         
   1   6  11         50.04         51.52         5.85 o                         
   2   6  11          5.25         12.70         6.45 o                         
   3   6  11          5.03         14.57         7.74 o                         
   4   6  11         61.90         73.45         9.30 o                         
   5   6  11        121.64        116.11        10.43 o                         
   6   6  11         49.11         33.69        10.38 o                         
  -5   7  11         14.05         15.40         6.53 o                         
  -4   7  11         64.35         63.53         5.47 o                         
  -3   7  11        626.51        642.99        15.67 o                         
  -2   7  11          1.54         -0.98         7.21 o                         
  -1   7  11         40.62         46.18         6.34 o                         
   0   7  11        208.84        225.70         8.85 o                         
   1   7  11         41.55         31.75         5.70 o                         
   2   7  11          0.12         -0.43         6.89 o                         
   3   7  11        188.49        192.13        13.16 o                         
   4   7  11        410.84        428.14        12.04 o                         
   5   7  11         22.84         25.85         9.62 o                         
  -5   8  11         12.44         12.23         5.63 o                         
  -4   8  11         74.17         66.06         8.08 o                         
  -3   8  11        539.66        535.32        44.81 o                         
  -2   8  11          0.07          1.90         5.81 o                         
  -1   8  11        303.82        308.04         9.26 o                         
   0   8  11        643.84        673.80        11.05 o                         
   1   8  11         53.60         53.13         5.45 o                         
   2   8  11        103.47         86.91         9.82 o                         
   3   8  11        158.31        180.43        14.03 o                         
   4   8  11         75.59         54.08        10.10 o                         
   5   8  11         32.17         39.77        14.88 o                         
  -4   9  11        142.33        151.68         8.93 o                         
  -3   9  11        176.94        168.46        13.96 o                         
  -2   9  11         30.43         35.22         6.46 o                         
  -1   9  11          1.40         -2.94         5.81 o                         
   0   9  11        276.25        279.24         8.62 o                         
   1   9  11        339.23        298.39        13.09 o                         
   2   9  11          2.64          6.23         8.73 o                         
   3   9  11         27.96         38.28         9.86 o                         
   4   9  11         26.97         43.09        14.67 o                         
  -3  10  11         21.87         20.06         6.04 o                         
  -2  10  11          0.05          0.30         5.38 o                         
  -1  10  11         43.36         50.75         7.03 o                         
   0  10  11        326.62        293.17        11.82 o                         
   1  10  11        288.18        320.46        40.32 o                         
   2  10  11          6.11         11.74        13.80 o                         
   3  10  11        295.70        293.36        13.40 o                         
  -2  11  11          8.34          6.17         5.87 o                         
  -1  11  11         64.33         65.87         8.26 o                         
   0  11  11         15.07         16.30         7.15 o                         
   1  11  11         36.61         25.62         7.32 o                         
   2  11  11         44.44         30.74        11.39 o                         
  -2 -13  12         21.70         28.80         5.59 o                         
  -1 -13  12         85.86         87.78         7.10 o                         
   0 -13  12         21.12         23.96         4.84 o                         
   1 -13  12          2.61          6.04         4.92 o                         
   2 -13  12         83.81         91.44         6.48 o                         
  -3 -12  12        143.29        113.82        14.81 o                         
  -2 -12  12         25.10         28.55         5.55 o                         
  -1 -12  12        219.33        235.34        13.46 o                         
   0 -12  12         10.26         17.00         4.74 o                         
   1 -12  12          2.24          3.86         4.50 o                         
   2 -12  12         11.35         15.82         5.50 o                         
   3 -12  12         43.77         50.92         7.31 o                         
  -4 -11  12         34.68         32.05         5.65 o                         
  -3 -11  12        197.55        181.51        17.12 o                         
  -2 -11  12         77.16         75.10        11.07 o                         
  -1 -11  12          1.47         11.50         4.65 o                         
   0 -11  12        231.14        247.77        10.05 o                         
   1 -11  12         12.65         13.65         6.16 o                         
   2 -11  12         57.25         51.28         4.54 o                         
   3 -11  12        215.17        232.47         6.10 o                         
   4 -11  12         40.26         45.64         6.40 o                         
  -5 -10  12          5.58          3.35         4.93 o                         
  -4 -10  12         16.37         21.63         5.23 o                         
  -3 -10  12          7.52          9.10         5.66 o                         
  -2 -10  12        160.22        165.51         9.97 o                         
  -1 -10  12        573.94        590.53        47.19 o                         
   0 -10  12        703.37        694.94        37.56 o                         
   1 -10  12         16.11         23.55         4.62 o                         
   2 -10  12         70.16         70.55         5.43 o                         
   3 -10  12        145.01        158.40         8.49 o                         
   4 -10  12         25.82         22.64         5.44 o                         
   5 -10  12         63.04         59.33         6.83 o                         
  -5  -9  12        480.15        534.70        37.71 o                         
  -4  -9  12        384.77        433.78        25.44 o                         
  -3  -9  12        177.97        179.88        12.81 o                         
  -2  -9  12        323.13        331.57        26.82 o                         
  -1  -9  12        431.37        475.22        24.99 o                         
   0  -9  12       1235.94       1271.17        93.66 o                         
   1  -9  12         20.04         28.71         4.90 o                         
   2  -9  12         68.33         71.36         5.45 o                         
   3  -9  12        279.88        315.91         9.78 o                         
   4  -9  12          9.79         17.49         6.77 o                         
   5  -9  12        328.39        276.32        13.18 o                         
  -6  -8  12          2.02         -3.50         5.37 o                         
  -5  -8  12          0.29          4.69         4.84 o                         
  -4  -8  12          2.30          8.04         4.73 o                         
  -3  -8  12          5.22          5.16         5.18 o                         
  -2  -8  12         35.10         41.98         4.20 o                         
  -1  -8  12        596.67        608.30        43.41 o                         
   0  -8  12         30.77         30.33         6.32 o                         
   1  -8  12        489.95        438.29         6.66 o                         
   2  -8  12        272.63        280.17         6.17 o                         
   3  -8  12        168.49        168.19         5.34 o                         
   4  -8  12         39.49         40.35         6.58 o                         
   5  -8  12         41.39         46.85         8.11 o                         
   6  -8  12         97.08        100.00         6.66 o                         
  -6  -7  12         23.25         18.53         5.17 o                         
  -5  -7  12         88.20         81.92         5.67 o                         
  -4  -7  12        154.44        156.93        10.88 o                         
  -3  -7  12         22.06         28.38         5.61 o                         
  -2  -7  12         33.21         47.16        10.70 o                         
  -1  -7  12       1058.75       1094.57        67.00 o                         
   0  -7  12          7.37          6.64         3.65 o                         
   1  -7  12          3.46          4.33         4.61 o                         
   2  -7  12        735.70        746.86        31.90 o                         
   3  -7  12        127.86        120.38         5.48 o                         
   4  -7  12          1.07          4.41         5.43 o                         
   5  -7  12         28.53         36.46         5.49 o                         
   6  -7  12         24.57         22.79         5.54 o                         
  -6  -6  12         28.51         28.09         4.19 o                         
  -5  -6  12         99.12        102.29         5.21 o                         
  -4  -6  12         44.95         44.09         4.83 o                         
  -3  -6  12        513.79        516.81        28.03 o                         
  -2  -6  12       1617.88       1609.49        93.01 o                         
  -1  -6  12        611.18        600.87        37.07 o                         
   0  -6  12        167.35        168.05         9.04 o                         
   1  -6  12        166.92        168.21        13.43 o                         
   2  -6  12       1079.62       1043.29        10.87 o                         
   3  -6  12        271.20        263.69         7.03 o                         
   4  -6  12          8.65          7.53         4.48 o                         
   5  -6  12        158.62        159.70         5.57 o                         
   6  -6  12        635.33        622.08        18.57 o                         
  -7  -5  12        102.84         98.86         9.42 o                         
  -6  -5  12         76.34         78.73         4.97 o                         
  -5  -5  12         20.95         22.39         4.31 o                         
  -4  -5  12         12.71         20.05         4.55 o                         
  -3  -5  12       1224.44       1274.33        63.90 o                         
  -2  -5  12        709.15        677.35        44.30 o                         
  -1  -5  12        630.40        658.28        64.42 o                         
   0  -5  12        213.51        191.41        11.38 o                         
   1  -5  12        948.57        974.01        15.92 o                         
   2  -5  12        118.64        127.72         6.40 o                         
   3  -5  12       2721.43       2728.90        49.00 o                         
   4  -5  12        167.07        174.43         6.68 o                         
   5  -5  12        450.40        469.77        22.94 o                         
   6  -5  12         22.79         23.07         4.98 o                         
   7  -5  12         19.32         24.53         5.52 o                         
  -7  -4  12          0.20          3.36         5.44 o                         
  -6  -4  12        195.94        203.96        21.94 o                         
  -5  -4  12        124.70        132.16         9.99 o                         
  -4  -4  12        253.96        263.51        13.82 o                         
  -3  -4  12        134.78        130.19         9.89 o                         
  -2  -4  12        689.98        661.59        81.33 o                         
  -1  -4  12       1719.02       1686.20       129.83 o                         
   0  -4  12        421.27        432.63         7.37 o                         
   1  -4  12       2549.76       2513.11        49.03 o                         
   2  -4  12         10.89          6.96         4.88 o                         
   3  -4  12         72.78         63.97         5.37 o                         
   4  -4  12         19.54         19.33         5.10 o                         
   5  -4  12        471.59        482.41         7.04 o                         
   6  -4  12        125.81        130.24        16.18 o                         
   7  -4  12        139.15        132.17        15.84 o                         
  -7  -3  12         17.20         11.28         4.32 o                         
  -6  -3  12         25.84         31.08         5.61 o                         
  -5  -3  12         66.69         64.37         5.43 o                         
  -4  -3  12        119.21        127.65         8.33 o                         
  -3  -3  12         44.89         48.16         4.30 o                         
  -2  -3  12        226.95        237.14        14.67 o                         
  -1  -3  12          1.85          4.33         5.40 o                         
   0  -3  12        117.31        103.24         4.48 o                         
   1  -3  12        762.96        740.84         7.80 o                         
   2  -3  12        748.91        744.08        14.49 o                         
   3  -3  12         13.95         16.49         4.05 o                         
   4  -3  12         69.50         81.35         5.53 o                         
   5  -3  12         32.76         37.07         5.45 o                         
   6  -3  12         89.76         87.98         7.15 o                         
   7  -3  12          2.83          3.62         5.35 o                         
  -7  -2  12         27.96         19.45         5.00 o                         
  -6  -2  12         22.66         23.24         4.63 o                         
  -5  -2  12         13.74         13.97         5.10 o                         
  -4  -2  12        204.14        203.37        17.15 o                         
  -3  -2  12        113.88        124.74         4.87 o                         
  -2  -2  12         69.95         72.48         6.83 o                         
  -1  -2  12        991.40        898.96        12.57 o                         
   0  -2  12         63.32         61.79         6.12 o                         
   1  -2  12        121.24        119.52         5.20 o                         
   2  -2  12        227.05        216.67         6.76 o                         
   3  -2  12        200.07        193.86         6.86 o                         
   4  -2  12          2.40          4.07         6.02 o                         
   5  -2  12         24.23         23.70         4.93 o                         
   6  -2  12        117.19        114.04         6.42 o                         
   7  -2  12          5.26          5.86         6.32 o                         
  -7  -1  12         24.99         25.01         7.17 o                         
  -6  -1  12         83.97         83.67         7.25 o                         
  -5  -1  12          1.46          2.84         4.64 o                         
  -4  -1  12        285.23        321.21        18.55 o                         
  -3  -1  12        198.89        200.45        20.11 o                         
  -2  -1  12         11.63          8.82         4.84 o                         
  -1  -1  12        232.39        235.82        21.43 o                         
   0  -1  12       2616.74       2454.50        46.38 o                         
   1  -1  12         53.17         63.25         4.90 o                         
   2  -1  12        607.01        584.02         8.28 o                         
   3  -1  12         23.48         21.48         6.13 o                         
   4  -1  12          7.07          7.84         4.78 o                         
   5  -1  12        128.66        131.86        14.74 o                         
   6  -1  12        270.79        270.07        30.43 o                         
   7  -1  12          2.83          0.49         6.55 o                         
  -7   0  12         69.16         78.40         8.47 o                         
  -6   0  12         16.37         18.20         8.17 o                         
  -5   0  12        375.61        396.17         7.84 o                         
  -4   0  12       4111.56       4170.23       315.64 o                         
  -3   0  12         29.81         31.87         5.76 o                         
  -2   0  12        574.11        537.58        38.23 o                         
  -1   0  12          0.22          6.98         4.40 o                         
   0   0  12       4539.95       4189.09        24.32 o                         
   1   0  12        660.91        677.47         8.13 o                         
   2   0  12        768.69        644.71        10.54 o                         
   3   0  12       5238.14       4936.84        39.44 o                         
   4   0  12        417.82        437.08        15.45 o                         
   5   0  12        164.86        146.06         7.05 o                         
   6   0  12        415.77        439.99        62.69 o                         
   7   0  12        292.30        297.16        36.11 o                         
  -7   1  12          0.40          2.43        11.67 o                         
  -6   1  12         24.21         24.20         6.33 o                         
  -5   1  12          2.96          5.75         4.65 o                         
  -4   1  12       1010.38       1060.29        25.30 o                         
  -3   1  12         28.94         22.43         7.60 o                         
  -2   1  12          0.75          6.56         4.47 o                         
  -1   1  12       1138.57       1145.24       155.60 o                         
   0   1  12       1527.21       1631.95       194.20 o                         
   1   1  12         20.92         26.58         6.01 o                         
   2   1  12        750.80        678.69         8.68 o                         
   3   1  12          6.42         14.34         4.97 o                         
   4   1  12        238.65        232.51         7.04 o                         
   5   1  12        236.89        235.68         8.40 o                         
   6   1  12       1160.04       1185.41        91.51 o                         
   7   1  12          0.59          4.14         5.50 o                         
  -7   2  12         16.06         13.96         8.88 o                         
  -6   2  12         50.11         55.29         7.63 o                         
  -5   2  12         20.36         21.03         5.30 o                         
  -4   2  12        128.07        135.72         5.22 o                         
  -3   2  12        217.21        247.22         9.11 o                         
  -2   2  12        111.84         96.83        25.18 o                         
  -1   2  12        143.99        148.11        15.61 o                         
   0   2  12          2.38          0.04         5.71 o                         
   1   2  12         15.42         20.05         6.25 o                         
   2   2  12          0.93          9.39         8.42 o                         
   3   2  12         56.65         58.53         6.33 o                         
   4   2  12        224.61        225.66        13.67 o                         
   5   2  12          0.08         -0.50         6.41 o                         
   6   2  12         20.00         20.65         6.39 o                         
   7   2  12         20.25         13.45         6.15 o                         
  -7   3  12          0.41          8.20         6.76 o                         
  -6   3  12         15.36         14.76         5.64 o                         
  -5   3  12         22.69         31.25         7.09 o                         
  -4   3  12        573.17        675.43        24.11 o                         
  -3   3  12          6.05         10.06         5.16 o                         
  -2   3  12          0.03          1.99         7.50 o                         
  -1   3  12        631.97        554.09        98.90 o                         
   0   3  12         40.74         41.70         5.14 o                         
   1   3  12          7.93          9.78         5.19 o                         
   2   3  12          1.83          3.94         5.51 o                         
   3   3  12        152.44        154.26        18.76 o                         
   4   3  12          0.62          1.16         8.98 o                         
   5   3  12         30.52         35.20         5.50 o                         
   6   3  12        408.67        446.25        57.02 o                         
  -6   4  12         55.77         41.37         5.81 o                         
  -5   4  12          7.59          5.62         5.27 o                         
  -4   4  12          0.94          3.52         5.11 o                         
  -3   4  12        375.08        390.08        15.94 o                         
  -2   4  12        251.66        289.82         7.45 o                         
  -1   4  12        491.18        459.88        46.83 o                         
   0   4  12        101.61         95.04        14.07 o                         
   1   4  12         40.69         40.33         5.41 o                         
   2   4  12        169.03        186.79        20.02 o                         
   3   4  12        503.23        478.75        23.98 o                         
   4   4  12          9.70         16.61         7.99 o                         
   5   4  12        198.34        236.87        13.18 o                         
   6   4  12          0.80         -0.19         9.46 o                         
  -6   5  12         56.85         52.67         6.99 o                         
  -5   5  12        675.09        699.30        73.41 o                         
  -4   5  12        198.08        198.18         7.74 o                         
  -3   5  12         27.19         32.24         5.28 o                         
  -2   5  12        409.14        436.10        11.43 o                         
  -1   5  12          9.70         11.35         7.04 o                         
   0   5  12         74.92         81.09         6.80 o                         
   1   5  12       3117.78       3273.95       183.73 o                         
   2   5  12          5.60          3.95         6.10 o                         
   3   5  12        200.74        197.01         7.93 o                         
   4   5  12          1.19         11.32        12.22 o                         
   5   5  12        343.13        358.85        11.78 o                         
   6   5  12          9.91          6.34         9.76 o                         
  -6   6  12         52.54         64.38        10.98 o                         
  -5   6  12          8.73          7.71         6.66 o                         
  -4   6  12        209.86        208.43        12.90 o                         
  -3   6  12        326.03        337.04        41.50 o                         
  -2   6  12         19.61         19.50         5.44 o                         
  -1   6  12        172.55        187.39        10.50 o                         
   0   6  12       1455.83       1414.04       115.27 o                         
   1   6  12       1671.53       1682.47       132.90 o                         
   2   6  12         46.41         28.02         6.73 o                         
   3   6  12          9.79         22.59         8.49 o                         
   4   6  12       1019.25       1001.06        17.91 o                         
   5   6  12        214.20        210.77        11.34 o                         
  -5   7  12         47.02         44.66         5.72 o                         
  -4   7  12        119.83        124.93         6.99 o                         
  -3   7  12        691.40        680.23        47.50 o                         
  -2   7  12          6.31          6.50         5.93 o                         
  -1   7  12         48.71         58.13         5.55 o                         
   0   7  12        208.46        214.35        14.78 o                         
   1   7  12          0.01          3.50         5.61 o                         
   2   7  12        430.27        453.86        40.44 o                         
   3   7  12          5.49          7.12        12.64 o                         
   4   7  12        365.59        414.68        12.13 o                         
   5   7  12         12.60          0.33         9.74 o                         
  -5   8  12          9.50         17.57         9.70 o                         
  -4   8  12         24.78         30.75         8.44 o                         
  -3   8  12         43.25         50.44         7.65 o                         
  -2   8  12         60.52         60.72         5.56 o                         
  -1   8  12        499.88        554.03         8.53 o                         
   0   8  12          4.29          8.31         7.82 o                         
   1   8  12          0.01          2.94         5.21 o                         
   2   8  12          6.47          8.67         8.38 o                         
   3   8  12         18.67         21.89         8.96 o                         
   4   8  12         11.77          7.33         9.36 o                         
  -4   9  12        377.83        340.88        51.41 o                         
  -3   9  12         62.73         61.92         7.17 o                         
  -2   9  12          0.63          4.41         7.63 o                         
  -1   9  12         17.64         28.69         6.96 o                         
   0   9  12        118.05        107.87         7.15 o                         
   1   9  12         15.21         19.75         6.28 o                         
   2   9  12        101.47        111.02        10.53 o                         
   3   9  12        263.40        263.67        16.16 o                         
   4   9  12          8.66          8.02        10.54 o                         
  -3  10  12         36.80         40.62         7.02 o                         
  -2  10  12         10.92         12.31         6.05 o                         
  -1  10  12        210.17        215.86         8.74 o                         
   0  10  12         46.59         38.58         8.98 o                         
   1  10  12         92.41         96.63        12.50 o                         
   2  10  12         42.01         55.03        11.32 o                         
   3  10  12         41.87         74.99        15.36 o                         
  -1  11  12        130.55        132.91         8.98 o                         
   0  11  12         50.30         46.81         8.43 o                         
   1  11  12         12.99         13.16         7.35 o                         
  -2 -13  13          3.52          5.39         6.40 o                         
  -1 -13  13         72.10         77.04         6.49 o                         
   0 -13  13         23.05         17.54         5.03 o                         
   1 -13  13        226.75        275.31        19.90 o                         
   2 -13  13         55.32         65.77         6.04 o                         
  -3 -12  13         25.38         30.77         5.18 o                         
  -2 -12  13          0.22          5.02         4.81 o                         
  -1 -12  13        519.97        523.89        18.87 o                         
   0 -12  13          0.54          5.02         4.53 o                         
   1 -12  13         25.00         33.01         5.10 o                         
   2 -12  13        164.37        182.21         7.42 o                         
   3 -12  13         34.31         32.22         5.24 o                         
  -4 -11  13          1.88          8.20         4.85 o                         
  -3 -11  13         13.90         21.38         5.41 o                         
  -2 -11  13        147.39        150.91         9.06 o                         
  -1 -11  13         60.19         56.28         5.34 o                         
   0 -11  13          6.01          4.72         4.25 o                         
   1 -11  13        174.24        190.30         8.97 o                         
   2 -11  13         18.86         12.96         4.94 o                         
   3 -11  13          1.29          0.27         4.80 o                         
   4 -11  13         43.16         42.84         5.33 o                         
  -5 -10  13         24.58         23.66         6.26 o                         
  -4 -10  13        360.00        386.08        14.77 o                         
  -3 -10  13        346.30        324.87        33.61 o                         
  -2 -10  13         47.78         51.60         4.63 o                         
  -1 -10  13         30.84         27.72         4.90 o                         
   0 -10  13          3.03          7.89         4.74 o                         
   1 -10  13         78.48         75.50         6.01 o                         
   2 -10  13        244.20        264.83        16.47 o                         
   3 -10  13        241.19        248.56        17.51 o                         
   4 -10  13         12.17         17.38         7.37 o                         
   5 -10  13        125.38        151.01        42.03 o                         
  -5  -9  13         41.08         46.40         6.41 o                         
  -4  -9  13        719.92        756.20        58.27 o                         
  -3  -9  13         19.70         22.26        10.25 o                         
  -2  -9  13         27.84         35.16         4.52 o                         
  -1  -9  13        905.53        979.28        39.72 o                         
   0  -9  13         13.75         16.43         4.43 o                         
   1  -9  13         10.80          9.42         4.46 o                         
   2  -9  13        178.06        164.38        16.98 o                         
   3  -9  13        142.76        146.71         5.89 o                         
   4  -9  13         13.94         12.05         5.57 o                         
   5  -9  13         15.70         13.05         7.10 o                         
  -6  -8  13         32.95         32.43         4.97 o                         
  -5  -8  13          4.18          1.79         5.54 o                         
  -4  -8  13        443.17        480.26        44.21 o                         
  -3  -8  13         40.00         45.17         5.23 o                         
  -2  -8  13         21.71         24.89         4.23 o                         
  -1  -8  13        294.76        287.44        11.05 o                         
   0  -8  13        297.40        304.11        21.06 o                         
   1  -8  13       2335.99       2372.18        90.16 o                         
   2  -8  13         57.50         64.23         4.65 o                         
   3  -8  13        128.70        121.78         5.75 o                         
   4  -8  13          6.06          8.08         7.11 o                         
   5  -8  13          0.38          9.05         5.77 o                         
   6  -8  13         14.57          9.94         7.69 o                         
  -6  -7  13        129.72        123.31         6.10 o                         
  -5  -7  13        215.44        214.71        20.61 o                         
  -4  -7  13         86.35         86.86         6.96 o                         
  -3  -7  13        428.76        434.93        45.55 o                         
  -2  -7  13         81.74         94.09         6.46 o                         
  -1  -7  13       1153.08       1222.58        76.83 o                         
   0  -7  13        111.36        103.52         4.51 o                         
   1  -7  13        120.37        117.29        10.67 o                         
   2  -7  13        639.33        658.00        29.39 o                         
   3  -7  13         47.43         36.98         5.22 o                         
   4  -7  13        767.86        750.78       106.34 o                         
   5  -7  13          0.93          0.90         5.31 o                         
   6  -7  13        118.32        125.30        12.03 o                         
  -6  -6  13          0.56         -0.75         5.25 o                         
  -5  -6  13          0.90          2.51         4.55 o                         
  -4  -6  13          0.92          1.05         4.25 o                         
  -3  -6  13         41.29         42.27         4.86 o                         
  -2  -6  13        145.88        140.92         7.18 o                         
  -1  -6  13        262.09        259.69        12.88 o                         
   0  -6  13        285.90        261.68         6.68 o                         
   1  -6  13          8.05         11.19         4.52 o                         
   2  -6  13        313.11        294.85        11.92 o                         
   3  -6  13          5.16          6.19         6.98 o                         
   4  -6  13        109.27        102.20         5.12 o                         
   5  -6  13         16.18         15.78         4.80 o                         
   6  -6  13         31.90         27.62         6.93 o                         
  -6  -5  13          6.84         13.63         5.27 o                         
  -5  -5  13        182.73        184.02        12.72 o                         
  -4  -5  13        106.21        108.55        11.06 o                         
  -3  -5  13          7.61          6.98         5.09 o                         
  -2  -5  13        593.41        591.07        39.21 o                         
  -1  -5  13         52.00         50.82         7.13 o                         
   0  -5  13        368.41        352.53         5.85 o                         
   1  -5  13        575.03        575.45        14.00 o                         
   2  -5  13         25.38         24.55         6.23 o                         
   3  -5  13         23.64         25.86         5.14 o                         
   4  -5  13         43.67         39.46         5.32 o                         
   5  -5  13        121.15        127.12         6.27 o                         
   6  -5  13          5.06          8.12         7.27 o                         
  -7  -4  13        129.64         98.68         6.30 o                         
  -6  -4  13        291.93        273.47        17.62 o                         
  -5  -4  13         26.78         28.74         5.25 o                         
  -4  -4  13        225.04        225.61        19.36 o                         
  -3  -4  13        413.69        437.99        28.25 o                         
  -2  -4  13        269.63        296.02        27.52 o                         
  -1  -4  13         67.27         60.93         4.16 o                         
   0  -4  13       1334.42       1314.58         9.75 o                         
   1  -4  13        890.67        851.08        25.67 o                         
   2  -4  13        885.64        850.19         8.73 o                         
   3  -4  13        337.13        325.69         6.44 o                         
   4  -4  13        469.04        413.92        75.28 o                         
   5  -4  13        198.07        190.22         6.66 o                         
   6  -4  13         86.99         85.62        11.36 o                         
  -7  -3  13          0.55          5.09         4.74 o                         
  -6  -3  13         56.49         55.98         5.38 o                         
  -5  -3  13        292.65        307.84        11.33 o                         
  -4  -3  13       1206.89       1297.32       106.20 o                         
  -3  -3  13        866.79        903.40        53.55 o                         
  -2  -3  13        155.86        178.38        16.26 o                         
  -1  -3  13       2842.72       2586.58        21.24 o                         
   0  -3  13         86.30         95.14         5.05 o                         
   1  -3  13        208.17        213.03         7.48 o                         
   2  -3  13        966.81        953.92         8.59 o                         
   3  -3  13        126.39        125.60         7.52 o                         
   4  -3  13         95.83         95.09         5.57 o                         
   5  -3  13        257.01        255.99         6.42 o                         
   6  -3  13        927.23        983.60        27.50 o                         
   7  -3  13          9.80          3.64         6.57 o                         
  -7  -2  13         19.90         22.67         5.59 o                         
  -6  -2  13        168.61        156.03        11.11 o                         
  -5  -2  13         82.68         79.66         5.06 o                         
  -4  -2  13         18.85         24.56         5.70 o                         
  -3  -2  13        599.44        634.56        41.91 o                         
  -2  -2  13         66.47         65.56         7.12 o                         
  -1  -2  13         17.76         20.43         5.45 o                         
   0  -2  13         88.21         83.30         5.03 o                         
   1  -2  13        701.61        649.24         7.45 o                         
   2  -2  13        589.05        598.62        18.86 o                         
   3  -2  13        413.54        406.26        11.12 o                         
   4  -2  13        543.96        551.62        21.04 o                         
   5  -2  13         51.34         58.57         6.88 o                         
   6  -2  13          5.00          4.11         5.20 o                         
   7  -2  13          4.35          6.07         5.57 o                         
  -7  -1  13          1.77          1.40         4.69 o                         
  -6  -1  13          0.23          3.11         4.46 o                         
  -5  -1  13          0.00          2.27         4.98 o                         
  -4  -1  13         92.44         94.71         7.08 o                         
  -3  -1  13         17.27         12.75         4.07 o                         
  -2  -1  13          1.70          0.04         5.01 o                         
  -1  -1  13        192.23        187.56        14.17 o                         
   0  -1  13        635.02        625.29         7.49 o                         
   1  -1  13         40.36         39.55         3.99 o                         
   2  -1  13        127.05        124.18         6.22 o                         
   3  -1  13         69.61         66.72         5.32 o                         
   4  -1  13         31.95         30.48         5.36 o                         
   5  -1  13        140.87        140.49         6.24 o                         
   6  -1  13        191.41        182.98        16.44 o                         
   7  -1  13         10.56          8.92         5.87 o                         
  -7   0  13          1.32          0.31         6.71 o                         
  -6   0  13          0.38          6.94         4.59 o                         
  -5   0  13          8.09          5.17         4.16 o                         
  -4   0  13          0.77          4.17         4.83 o                         
  -3   0  13          6.01         10.17         4.53 o                         
  -2   0  13         38.87         39.12         4.40 o                         
  -1   0  13         50.42         56.37         7.08 o                         
   0   0  13          7.14          9.83         5.31 o                         
   1   0  13         55.64         58.04         4.72 o                         
   2   0  13        188.18        164.69         5.42 o                         
   3   0  13         23.04         21.41         5.17 o                         
   4   0  13         67.85         58.08         5.78 o                         
   5   0  13          9.00         17.26         5.39 o                         
   6   0  13          0.64          2.38         5.71 o                         
   7   0  13          0.08         -2.58         6.44 o                         
  -7   1  13          6.62         15.56         8.65 o                         
  -6   1  13          0.26         12.33         6.98 o                         
  -5   1  13        115.37        140.86         8.35 o                         
  -4   1  13        564.62        589.06         9.28 o                         
  -3   1  13          0.61          1.85         3.61 o                         
  -2   1  13        684.25        669.55        45.29 o                         
  -1   1  13        296.94        270.62        29.97 o                         
   0   1  13        948.04        982.79       108.73 o                         
   1   1  13          0.33          0.38         7.64 o                         
   2   1  13        447.80        433.16         8.28 o                         
   3   1  13        431.23        406.28         9.50 o                         
   4   1  13         40.73         37.27         4.73 o                         
   5   1  13        986.65       1019.88        56.41 o                         
   6   1  13        107.22         98.95         8.03 o                         
  -6   2  13        137.09        137.91         6.32 o                         
  -5   2  13         24.11         22.54         5.49 o                         
  -4   2  13         23.22         30.72         7.77 o                         
  -3   2  13       1139.38       1241.82        36.89 o                         
  -2   2  13         56.46         63.94         7.02 o                         
  -1   2  13       1939.31       1870.80       195.20 o                         
   0   2  13         20.77         22.98         4.81 o                         
   1   2  13       1573.92       1567.98       140.86 o                         
   2   2  13       3116.09       2826.60        25.07 o                         
   3   2  13        207.29        180.44         5.87 o                         
   4   2  13       1312.45       1298.63        40.44 o                         
   5   2  13        268.14        243.21        16.41 o                         
   6   2  13          1.89          4.74         5.58 o                         
  -6   3  13          4.97          1.87         6.29 o                         
  -5   3  13        166.14        178.85        15.44 o                         
  -4   3  13        464.31        481.01        22.36 o                         
  -3   3  13         85.41         86.54         6.69 o                         
  -2   3  13        451.34        408.75        42.19 o                         
  -1   3  13         40.23         34.77         4.28 o                         
   0   3  13       1250.26       1255.39       150.19 o                         
   1   3  13          2.72          3.32         5.51 o                         
   2   3  13        215.77        194.00        23.08 o                         
   3   3  13         20.22         26.36         6.93 o                         
   4   3  13         26.99         28.52         9.95 o                         
   5   3  13        157.76        176.65        13.55 o                         
   6   3  13        179.76        172.12         7.51 o                         
  -6   4  13         10.77         10.83         6.55 o                         
  -5   4  13          7.50          7.11         6.10 o                         
  -4   4  13         26.29         25.46         6.31 o                         
  -3   4  13        140.11        145.52         5.64 o                         
  -2   4  13         62.99         64.54         6.99 o                         
  -1   4  13        407.31        360.63        57.27 o                         
   0   4  13         46.49         50.28         7.17 o                         
   1   4  13         54.40         61.42         7.08 o                         
   2   4  13         35.52         37.66         6.84 o                         
   3   4  13        323.78        325.87        24.59 o                         
   4   4  13          0.17          2.01         6.19 o                         
   5   4  13         29.60         37.43         9.43 o                         
   6   4  13         51.84         77.85        10.57 o                         
  -6   5  13         47.06         42.68         6.79 o                         
  -5   5  13         27.31         30.05         6.74 o                         
  -4   5  13         62.08         75.89         6.66 o                         
  -3   5  13          3.03          3.67         6.17 o                         
  -2   5  13         12.29         18.33         5.06 o                         
  -1   5  13         12.48         12.13         5.46 o                         
   0   5  13         18.96         14.96         6.19 o                         
   1   5  13         47.66         50.95         5.32 o                         
   2   5  13        698.31        712.36        33.98 o                         
   3   5  13        185.53        174.36         7.40 o                         
   4   5  13         59.37         49.95         9.37 o                         
   5   5  13         72.81        105.23        13.57 o                         
   6   5  13          6.28         17.17        15.00 o                         
  -5   6  13         45.48         38.36         6.82 o                         
  -4   6  13          1.27          0.69         5.19 o                         
  -3   6  13         64.46         64.46         8.80 o                         
  -2   6  13        274.05        287.40         6.87 o                         
  -1   6  13        365.51        364.76        13.17 o                         
   0   6  13         40.43         33.69         5.71 o                         
   1   6  13        412.86        400.13        32.92 o                         
   2   6  13        411.56        404.96        21.32 o                         
   3   6  13         18.26         38.16        12.08 o                         
   4   6  13         17.12         19.13         9.17 o                         
   5   6  13          0.03          0.71         9.72 o                         
  -5   7  13         85.82         80.76         5.85 o                         
  -4   7  13         13.44         11.48         5.51 o                         
  -3   7  13        621.97        649.15        28.77 o                         
  -2   7  13          1.74          7.12         6.14 o                         
  -1   7  13         10.31          9.43         7.91 o                         
   0   7  13        450.50        426.84        33.62 o                         
   1   7  13         25.97         22.99         5.77 o                         
   2   7  13         11.28         10.33         6.14 o                         
   3   7  13         93.37         91.05         9.84 o                         
   4   7  13         10.51         14.74         9.10 o                         
   5   7  13         10.38         24.31        10.40 o                         
  -4   8  13          4.97         12.19         8.22 o                         
  -3   8  13          2.45          5.61         7.86 o                         
  -2   8  13          2.94          9.40         7.46 o                         
  -1   8  13        776.18        850.87        48.47 o                         
   0   8  13        205.61        209.42        12.47 o                         
   1   8  13        100.64         97.62         5.97 o                         
   2   8  13        302.64        284.49        37.63 o                         
   3   8  13        166.76        154.26        14.97 o                         
   4   8  13          7.39         15.75        14.08 o                         
  -3   9  13         34.02         35.11         6.11 o                         
  -2   9  13         61.20         58.70         6.21 o                         
  -1   9  13         29.83         32.76         6.16 o                         
   0   9  13          5.10          9.29         5.03 o                         
   1   9  13         42.83         41.04         6.56 o                         
   2   9  13         86.05         89.51        14.58 o                         
   3   9  13         56.52         50.51        14.70 o                         
  -2  10  13         45.64         33.82         7.01 o                         
  -1  10  13         24.12         28.07         7.71 o                         
   0  10  13          0.12          3.09         6.39 o                         
   1  10  13          3.34          5.40         5.98 o                         
   2  10  13         57.46         55.63        15.48 o                         
  -1 -13  14        148.48        157.92         7.06 o                         
   0 -13  14          1.42          7.27         5.95 o                         
   1 -13  14          0.78          7.23         6.35 o                         
  -3 -12  14        215.56        184.65        44.80 o                         
  -2 -12  14          0.15         -2.95         5.64 o                         
  -1 -12  14         78.49         77.96        10.64 o                         
   0 -12  14         24.08         24.17         4.42 o                         
   1 -12  14         96.25        109.28        12.64 o                         
   2 -12  14          4.84          8.90         5.28 o                         
   3 -12  14         49.29         53.68         6.72 o                         
  -4 -11  14         34.37         29.39         6.57 o                         
  -3 -11  14         13.31          9.21         4.63 o                         
  -2 -11  14          7.17          6.85         4.66 o                         
  -1 -11  14        234.71        262.29        17.53 o                         
   0 -11  14         29.90         34.67         4.54 o                         
   1 -11  14         98.27         99.00         5.35 o                         
   2 -11  14        116.92        117.81         8.69 o                         
   3 -11  14        305.40        300.10        25.40 o                         
   4 -11  14        165.45        154.93        11.25 o                         
  -4 -10  14         69.20         64.17         5.83 o                         
  -3 -10  14        207.65        190.97         8.31 o                         
  -2 -10  14        185.28        184.73        23.81 o                         
  -1 -10  14          8.51          9.73         3.95 o                         
   0 -10  14         51.84         50.74         4.69 o                         
   1 -10  14        321.72        388.07        18.96 o                         
   2 -10  14        249.80        268.60        18.60 o                         
   3 -10  14          0.00         -3.19         4.55 o                         
   4 -10  14          2.88          1.62         4.93 o                         
  -5  -9  14        140.77        136.41        11.35 o                         
  -4  -9  14         12.18         20.01         5.74 o                         
  -3  -9  14          1.57          4.47         5.93 o                         
  -2  -9  14        324.64        330.59        19.39 o                         
  -1  -9  14        216.46        213.37         8.00 o                         
   0  -9  14         42.66         51.64         5.38 o                         
   1  -9  14          1.58          5.23         4.94 o                         
   2  -9  14          1.55          3.52         4.29 o                         
   3  -9  14          7.25         12.86         5.15 o                         
   4  -9  14         43.94         52.71         5.47 o                         
   5  -9  14         11.94         20.66         7.43 o                         
  -5  -8  14        139.71        144.16        10.99 o                         
  -4  -8  14         42.59         46.18         5.32 o                         
  -3  -8  14         37.25         33.97        10.04 o                         
  -2  -8  14          2.80          9.46         4.14 o                         
  -1  -8  14        133.14        127.74         7.69 o                         
   0  -8  14         35.79         30.42         4.65 o                         
   1  -8  14       1377.82       1437.55         9.82 o                         
   2  -8  14        197.51        211.88         9.02 o                         
   3  -8  14         45.85         53.29         6.45 o                         
   4  -8  14        234.33        230.16         5.97 o                         
   5  -8  14        137.08        156.47        11.89 o                         
  -6  -7  14         26.49         25.06         6.74 o                         
  -5  -7  14          8.14          6.13         5.25 o                         
  -4  -7  14        102.47        105.79        11.35 o                         
  -3  -7  14       1144.34       1182.21       118.79 o                         
  -2  -7  14          4.30         10.98         3.76 o                         
  -1  -7  14         98.04         94.26         4.75 o                         
   0  -7  14         18.80         19.76         4.62 o                         
   1  -7  14         63.33         73.52         5.09 o                         
   2  -7  14        104.06         79.44        22.52 o                         
   3  -7  14         50.08         54.00         4.71 o                         
   4  -7  14        716.78        741.31        24.65 o                         
   5  -7  14        163.50        174.88         6.70 o                         
   6  -7  14          1.99          8.40         7.59 o                         
  -6  -6  14        258.86        272.22        37.41 o                         
  -5  -6  14          0.02         -2.71         5.46 o                         
  -4  -6  14        112.61        124.31         8.92 o                         
  -3  -6  14        493.43        473.19        29.10 o                         
  -2  -6  14        282.80        282.59        17.71 o                         
  -1  -6  14         13.56         15.46         4.08 o                         
   0  -6  14        158.11        148.83         5.19 o                         
   1  -6  14        226.88        234.60         7.81 o                         
   2  -6  14         16.82         17.10         4.21 o                         
   3  -6  14        122.35        139.79         6.74 o                         
   4  -6  14        308.88        330.56         6.19 o                         
   5  -6  14        191.72        182.12         9.91 o                         
   6  -6  14         36.93         31.19         9.51 o                         
  -6  -5  14         21.67         16.59         6.04 o                         
  -5  -5  14         40.49         42.77         5.04 o                         
  -4  -5  14         16.62         18.41         4.73 o                         
  -3  -5  14        129.98        137.97         9.48 o                         
  -2  -5  14        433.35        455.54        54.61 o                         
  -1  -5  14        145.75        149.44        14.52 o                         
   0  -5  14        752.01        736.06        30.50 o                         
   1  -5  14        213.21        225.37        13.90 o                         
   2  -5  14        128.93        133.75         5.51 o                         
   3  -5  14        512.93        513.69        19.86 o                         
   4  -5  14         40.22         37.27         5.58 o                         
   5  -5  14         89.13         92.88         5.21 o                         
   6  -5  14          7.91         10.14         7.31 o                         
  -6  -4  14         22.53         20.82         4.64 o                         
  -5  -4  14          9.24         12.70         4.94 o                         
  -4  -4  14         37.26         40.33         5.56 o                         
  -3  -4  14        133.31        147.80        10.48 o                         
  -2  -4  14        159.83        175.35        10.42 o                         
  -1  -4  14         17.14         18.36         3.94 o                         
   0  -4  14          3.80          9.81         5.62 o                         
   1  -4  14          7.22         10.04         5.89 o                         
   2  -4  14          1.90          4.39         4.25 o                         
   3  -4  14          0.90          1.09         4.68 o                         
   4  -4  14          0.90          4.39         4.21 o                         
   5  -4  14         54.38         62.87         7.75 o                         
   6  -4  14         37.17         45.07        11.15 o                         
  -6  -3  14          2.65          7.36         6.25 o                         
  -5  -3  14         87.32         81.28         5.08 o                         
  -4  -3  14        850.18        873.38        62.75 o                         
  -3  -3  14         90.11         91.72         5.60 o                         
  -2  -3  14         49.69         46.57         5.06 o                         
  -1  -3  14        251.14        242.26         5.73 o                         
   0  -3  14        836.52        816.22        16.54 o                         
   1  -3  14         53.38         58.57         6.03 o                         
   2  -3  14        197.01        172.58         5.94 o                         
   3  -3  14          3.18         -0.22         4.50 o                         
   4  -3  14         38.39         46.96         6.50 o                         
   5  -3  14         62.53         68.21         5.39 o                         
   6  -3  14        224.84        227.84        12.54 o                         
  -6  -2  14          0.13         -1.23         4.87 o                         
  -5  -2  14        188.39        172.60        17.39 o                         
  -4  -2  14        155.87        163.79         9.89 o                         
  -3  -2  14        228.70        227.50        16.97 o                         
  -2  -2  14        384.93        399.25        21.25 o                         
  -1  -2  14       1560.87       1438.05        13.49 o                         
   0  -2  14        176.11        160.08         6.39 o                         
   1  -2  14        613.46        564.37        11.97 o                         
   2  -2  14       3076.97       2619.38       259.38 o                         
   3  -2  14          1.41          6.46         4.85 o                         
   4  -2  14        435.59        446.26        15.00 o                         
   5  -2  14        182.37        171.99         6.60 o                         
   6  -2  14          6.95          9.20         5.95 o                         
  -6  -1  14          4.71          3.42         4.50 o                         
  -5  -1  14        451.57        466.26        24.59 o                         
  -4  -1  14        124.50        123.94        14.79 o                         
  -3  -1  14         12.45         12.13         4.31 o                         
  -2  -1  14       1294.28       1377.26        96.96 o                         
  -1  -1  14        111.98        106.98        13.03 o                         
   0  -1  14        443.42        442.87         6.26 o                         
   1  -1  14         72.23         65.60         4.88 o                         
   2  -1  14       1533.42       1496.20        19.68 o                         
   3  -1  14        268.85        250.19        12.09 o
[truncated: 109,027 more chars]
